# Supplementary material for: Identification and prognostic analysis of biomarkers to predict the progression of pancreatic cancer patients
Source: Mol Med. 2022 Apr 15;28:43. doi: 10.1186/s10020-022-00467-8 (PMC9013045; doi:10.1186/s10020-022-00467-8)
Supplement: Supplementary file 3 — Additional file 3. The upregulated and downregulated genes in the LAMB3hi group compared with the LAMB3low group. [file 10020_2022_467_MOESM3_ESM.csv]

	logFC	AveExpr	t	P.Value	adj.P.Val	B
EPHA2	1.92996033331909	6.9217487911405	12.0031340361913	1.01293291738279e-24	1.77860890963244e-20	45.3634341213874
LAMB3	2.49220709911854	8.29456804269402	11.5801973364127	1.70633551662881e-23	1.49807726682426e-19	42.6154741295039
PITX1	2.18490437167097	4.36321851383765	10.6084686712552	1.05988417981874e-20	5.61457473121954e-17	36.354901509055
JUP	1.21843886814038	8.50763487928695	10.5798338557116	1.27901924510953e-20	5.61457473121954e-17	36.1719367002806
PCDH1	1.12910967174504	6.57106421069991	10.1557453130675	2.04086735858274e-19	7.16711798987086e-16	33.475293036745
TUFT1	1.0876768268512	5.40102388844153	10.0248504804607	4.7718130208736e-19	1.32360496412325e-15	32.648417745272
TMBIM1	0.989718415926747	8.36394403811642	10.0093237163245	5.27663007509694e-19	1.32360496412325e-15	32.5505191761589
SLC2A1	1.90698772472316	7.24129066159565	9.96418133816147	7.06692324212e-19	1.55110131510481e-15	32.2661194819111
LMO7	1.19008583369844	5.59420930759983	9.84755130320041	1.50074188437865e-18	2.92794741642275e-15	31.5329665949975
BLACAT1	1.69257769469485	3.32033463032491	9.79543013843852	2.09957070387554e-18	3.32033250917857e-15	31.2061053708326
LAMA3	1.72801128577489	5.71591547308977	9.78502226012472	2.24503770005617e-18	3.32033250917857e-15	31.1408948266109
SDC4	1.23771358971155	9.1146180635316	9.7833622540188	2.26914916055258e-18	3.32033250917857e-15	31.1304958974948
F11R	1.02518600795249	6.94148873781668	9.76204600409883	2.60266428086799e-18	3.38650591924526e-15	30.9970076504636
KRT16	2.89478604922002	5.55123977785907	9.75633058196673	2.70010153593221e-18	3.38650591924526e-15	30.9612303801314
OVOL1	1.53879415142027	2.88888188758126	9.74331578347009	2.93574056047194e-18	3.43657790008845e-15	30.8797832957974
PLEKHN1	1.51483669031111	3.38630409256394	9.68373021102212	4.3043081125809e-18	4.7237091343005e-15	30.5073009400727
RNF39	1.54532890506567	3.78481970912529	9.62329621296089	6.34090189600507e-18	6.54940567011489e-15	30.130208380349
PPP1R13L	1.29742834660052	5.45308751519612	9.55351128169884	9.9092598041832e-18	9.66648293898071e-15	29.6956592198118
PLEC	1.26252377747221	7.44832811169308	9.49338684338248	1.45461195888436e-17	1.3442911255816e-14	29.3220505107298
ITGA3	1.37013710308484	7.20476430314081	9.4526162793565	1.8862801992942e-17	1.61509331699552e-14	29.0691277272136
SEMA4B	1.18346605262366	6.4609022146499	9.44888870926043	1.93159972987676e-17	1.61509331699552e-14	29.0460207689161
KCNK1	1.34868503358044	5.74465042135015	9.42544201117929	2.24256195110151e-17	1.78987024088143e-14	28.9007431180539
CTTN	0.770447800182328	7.47457648454764	9.33126733498418	4.07953610784712e-17	3.11445976163859e-14	28.3184093749206
LAMC2	2.09938466192945	8.03716911312793	9.31501492086615	4.52244178132616e-17	3.30873146826275e-14	28.2181061806297
SSH3	1.00154032137476	5.93422704884787	9.30808999292076	4.72539204919606e-17	3.31892635967335e-14	28.1753860196223
NECTIN4	1.91813575119442	5.65541314966569	9.27710973964068	5.75005823327829e-17	3.88327971223591e-14	27.9843974767763
EFNB1	1.28710264390894	6.95446040430058	9.25694596401717	6.53277565102232e-17	4.24848176504819e-14	27.8602057467697
RCE1	0.600033382533015	4.87451006339849	9.24386023842325	7.09653026138972e-17	4.45028481641936e-14	27.7796576358738
TMC7	1.29334750745613	3.49289902237687	9.22208946956347	8.14359272699981e-17	4.93080498942723e-14	27.6457352057931
CAPN1	0.780689720736404	7.10971046339331	9.21609226162607	8.45809750053722e-17	4.95052446706443e-14	27.608862416932
TRIM29	2.39747247820098	5.3023185304984	9.19383734015994	9.73441911671829e-17	5.51376339582118e-14	27.4721037322869
ERO1A	1.14749401389217	6.27083646847304	9.18344868105532	1.03940668205693e-16	5.70341935319927e-14	27.4083033168354
LEMD1	1.86659030356865	3.49645882343824	9.1540042658875	1.25150923151518e-16	6.6591668473258e-14	27.2276103819573
CRYBG2	1.60325516216976	3.56401623077637	9.14582861132392	1.31768529474045e-16	6.80506943833752e-14	27.1774742151862
BAIAP2L1	1.19459589290169	6.35514919005482	9.12992471344984	1.4565415565985e-16	7.30726091208945e-14	27.0799903797253
KPNA7	1.33969386830711	2.65613503595138	9.11588777173798	1.59112686355574e-16	7.76072127699311e-14	26.9939995484095
ITGB4	1.80259144005311	7.81859788724504	9.07268998486615	2.08783087148944e-16	9.90816818175219e-14	26.7296613373626
GPRC5A	2.28545863383401	7.46812343820054	9.03063066016152	2.71887583905127e-16	1.25633528573424e-13	26.4727196148918
PLEK2	1.82201388695079	6.57575312989052	9.00523206419124	3.18830553125683e-16	1.43547325188048e-13	26.3177668673747
TMPRSS4	2.11785855062254	5.97365536824078	9.00011426302264	3.29222457481868e-16	1.44520428273103e-13	26.2865631098165
LRRC8A	1.11612731260145	6.85234758917559	8.99100503669547	3.48558618329546e-16	1.49276604371915e-13	26.2310391655882
FAM83A	2.35668479431007	3.5566301273187	8.9789033942731	3.7600261957229e-16	1.57195952311187e-13	26.1573070591368
HMGA1	1.31285717017548	8.4223530683201	8.94943119637909	4.52153399209358e-16	1.81276955505634e-13	25.977892790391
LSR	1.12760270122818	8.47835301169707	8.94869125177513	4.54250586152281e-16	1.81276955505634e-13	25.973391108027
SH2D3A	1.36794516461339	4.58609413455389	8.93493526623804	4.95046549598333e-16	1.9316716365327e-13	25.8897272913485
PKP3	1.38127085362297	6.68751638391777	8.90692054374206	5.89723313385946e-16	2.2510764477704e-13	25.7194892538847
GRB7	1.19167244007934	5.44315923488087	8.89889941339634	6.20002258678023e-16	2.31166581776613e-13	25.6707835670328
CDCP1	1.13936481553431	5.90601516173772	8.89317384408964	6.42555622517377e-16	2.31166581776613e-13	25.6360269339869
ABHD17C	1.34778508535407	5.9769246310681	8.89254258296952	6.45091548895382e-16	2.31166581776613e-13	25.6321954225962
SLC16A3	1.46356193435457	5.91209796189756	8.88029874829437	6.96292325965674e-16	2.44523939032625e-13	25.5579001960932
FA2H	1.60915732286609	5.56390737655069	8.85478723790184	8.1630474387963e-16	2.81048921525146e-13	25.403220597105
GJB3	1.90688227363665	5.59230065647125	8.82769210595252	9.66318282091176e-16	3.26299667600749e-13	25.2391233610365
EZR	1.036198765664	9.3479418691458	8.82063521331793	1.00969254266879e-15	3.29068261478784e-13	25.1964157725106
TICAM1	0.818493773508962	5.94999283150358	8.82026847790039	1.01199875390708e-15	3.29068261478784e-13	25.1941966827129
MGAT4B	0.816921294489886	6.86896056840904	8.77523628265458	1.33884320256998e-15	4.27431778071387e-13	24.9219783851062
FAM83H	1.14743269942478	6.15037348526903	8.75881612994742	1.48249366396011e-15	4.56696803706278e-13	24.822852364578
IGSF9	1.54587755550879	3.59725562248007	8.75881234362817	1.48252849315211e-15	4.56696803706278e-13	24.8228295154031
PRSS22	1.58554398921012	6.00682514184897	8.74798783129456	1.58549631262792e-15	4.72850818222191e-13	24.7575228268229
C1orf116	1.16033501538045	6.03499612037019	8.74764954995773	1.58882614471834e-15	4.72850818222191e-13	24.7554824047005
CDK18	0.901353301999435	4.4976157683882	8.73551647305579	1.71296052618979e-15	5.01297897989442e-13	24.6823192067148
XDH	1.53103025160994	3.53865262495527	8.71763422028819	1.91367441723176e-15	5.50855886756925e-13	24.5745602326409
INF2	1.11534028330496	6.42561189974518	8.71408365643561	1.9562217833115e-15	5.50931810659907e-13	24.5531746921503
RNF223	1.25133517336994	2.2253030593815	8.71240279921389	1.97669024839536e-15	5.50931810659907e-13	24.5430518435917
CGN	1.25296352046263	6.1836136567155	8.69768215300459	2.1652819527043e-15	5.88766536276084e-13	24.4544304551058
ITGA2	1.3608384373656	5.7608761316726	8.69647948038607	2.18145704914921e-15	5.88766536276084e-13	24.4471927117583
CLDN4	1.54377317596888	8.08956877966474	8.69415723442864	2.21302986469739e-15	5.88766536276084e-13	24.4332184337131
TRIP10	1.08254479237912	6.55199435311772	8.6768215853646	2.4635055913046e-15	6.45622308622648e-13	24.3289463909577
AHNAK2	1.74776618263015	4.63602721184529	8.66884163804041	2.58807587257986e-15	6.68294474215143e-13	24.2809754887709
CDH3	1.72854818035736	5.49351666964298	8.66158562675572	2.7067639062184e-15	6.88812571438968e-13	24.2373716414931
B3GNT3	1.5258795787179	7.07803135313342	8.65909127934593	2.74880007840882e-15	6.89516865382578e-13	24.2223855990916
SMURF1	0.832930271320688	5.65658457548256	8.65507357410531	2.81787559535044e-15	6.9688841660223e-13	24.1982508215678
P2RY2	1.15725380747464	2.85907280847671	8.64754891212728	2.95191421322686e-15	7.198980787507e-13	24.1530613570462
CABP4	1.04668449014795	2.5174328836796	8.64362056088262	3.02438648495552e-15	7.27468524511425e-13	24.1294757990147
MPZL3	0.905733365470864	4.50497913148045	8.64100348896538	3.07364518379935e-15	7.29326159220712e-13	24.1137654427007
KCNN4	1.93299081410878	6.38822173184265	8.63651050801939	3.16007673409086e-15	7.39837164985353e-13	24.0867983736688
MAL2	1.32751775704461	7.94452733142997	8.59395542441919	4.10818978548289e-15	9.49154005832817e-13	23.8316594929718
INAVA	1.63707938785224	5.33378869304998	8.58518650001034	4.33615174798736e-15	9.88811539518312e-13	23.7791484280721
PARD6B	0.971133918245053	3.50085455496718	8.57932399284368	4.49551574702648e-15	1.01200975643638e-12	23.7440539784828
PTK6	1.78556571075436	5.60221610930086	8.57195552785198	4.70408574779871e-15	1.04555748918478e-12	23.699958244997
OCIAD2	0.985248380448116	7.30000411300292	8.56099505488214	5.03222438836558e-15	1.10451035044139e-12	23.6343949783892
CLTB	1.01752350983926	8.34086223941441	8.55737470734368	5.14552627372661e-15	1.11543575111562e-12	23.6127463000467
MET	1.44456445740873	5.99552526596367	8.54624967981695	5.50977958348086e-15	1.1798319476383e-12	23.5462450361259
ST14	1.11320802391011	8.15779655529581	8.5143456769788	6.70247098651264e-15	1.41793600062862e-12	23.3557309823849
TMEM92	1.49554848735505	4.48434582841366	8.48073700968295	8.23655861180019e-15	1.7217349126738e-12	23.1553547096699
MROH6	1.58601256308509	4.66829019571859	8.4769807701456	8.42832160559866e-15	1.74109293026714e-12	23.1329802146825
CAPN2	0.782043693903592	7.4558293509677	8.47120768393324	8.73171896647977e-15	1.78279364340021e-12	23.098600145179
S100A10	1.15047124990588	10.0970441659604	8.45919565899682	9.39816225717707e-15	1.89680840314681e-12	23.0270969460674
TRAF4	0.78666108108341	6.05770945191096	8.43411521007576	1.09566983176947e-14	2.18623483818637e-12	22.8779386511406
COL17A1	2.61766581586498	6.12077352891821	8.42543608825585	1.15536929101166e-14	2.27945273942402e-12	22.8263654110667
H1-0	0.874438022164057	8.78718794451316	8.40555982711063	1.30452245141333e-14	2.5451233027074e-12	22.7083404241341
EVPL	1.64450391259272	4.92882804094778	8.40318052853465	1.32361087191059e-14	2.55398717581078e-12	22.6942200506293
GJB4	1.62995148938495	3.35957314123953	8.39572654455097	1.38522408386529e-14	2.64382061832507e-12	22.6499939761152
TAGLN2	0.819344505584651	10.3518297268213	8.37910017823624	1.53309454452738e-14	2.89458140939314e-12	22.551406057581
RAC1	0.640430472361663	8.77505533515227	8.36149085788801	1.70680149624631e-14	3.18191363113149e-12	22.4470801093351
IRF6	1.04154342233	6.31384695772773	8.36008142737554	1.72152055901527e-14	3.18191363113149e-12	22.438734014659
SMAD3	0.987097092800417	5.56592397078416	8.35465985049242	1.77932262673018e-14	3.23998314324496e-12	22.4066351565816
ALDOA	0.827298326891329	9.24095391561718	8.35369199569924	1.78984204621426e-14	3.23998314324496e-12	22.4009058334718
NGEF	1.25677720788544	3.8760562271857	8.34252241542582	1.91579807407188e-14	3.43260187577838e-12	22.3348068008102
NTF4	1.10751815739973	1.22545752951656	8.27312793348756	2.92063713263844e-14	5.18014822343417e-12	21.9249995769605
TNKS1BP1	0.741125359621849	7.04765137637285	8.26055727618303	3.15197269842957e-14	5.53454886117249e-12	21.8509226707828
TFAP2A	1.21697690462618	2.70993614957441	8.25859885500825	3.18961341323007e-14	5.54519028939671e-12	21.8393864239521
SERPINB5	1.94012430880364	5.1744771362935	8.25084247525166	3.34311948189073e-14	5.73373983739746e-12	21.7937085416857
PERP	0.959639392871808	8.02755414545489	8.24984542450963	3.36337606499196e-14	5.73373983739746e-12	21.7878381981331
GTF2IRD1	0.72304838852084	4.50070528095439	8.24401444664899	3.48430171763687e-14	5.88277440961402e-12	21.753513318895
RHBDF1	0.972721207224644	5.29373923932451	8.23870358293311	3.59818730723009e-14	6.01719723120506e-12	21.7222594138482
MMP28	1.46069547484599	5.58028595063523	8.23636313857535	3.64953996598729e-14	6.04549738328026e-12	21.7084889340174
PHLDA2	1.74736044197239	6.73552077246289	8.22719368995693	3.85782647758457e-14	6.33080141307546e-12	21.6545551648764
CLIC3	2.11607621250823	5.58704174934626	8.22413824461589	3.92981670005674e-14	6.38922698484226e-12	21.6365892083179
EPS8L1	1.77879684358507	5.82961544385941	8.22175763282952	3.98682877083233e-14	6.42245196211422e-12	21.6225932938548
PERM1	1.10230211275838	2.25503277911093	8.20808806528058	4.33042815484443e-14	6.91254436099212e-12	21.5422627531961
PRICKLE3	0.648983544826231	3.82492474649299	8.20195918622079	4.4938664148837e-14	7.1088108449498e-12	21.50626495422
LDLR	1.26415444854672	6.31573169746834	8.19334232016091	4.7340430609167e-14	7.42188054523538e-12	21.4556741459572
COX6B2	1.61222339060529	2.51687606128935	8.18184407512855	5.07445801803027e-14	7.88516887952156e-12	21.3882030688583
CCDC120	0.714153621330679	4.17116471046495	8.17387167014267	5.32462427878129e-14	8.20132260623865e-12	21.3414461309615
C6orf132	1.20368307114292	4.54731752550757	8.16685912359266	5.5547540721167e-14	8.48138493498236e-12	21.3003353811668
FGD6	1.01040719207227	3.97921089101525	8.15988955414094	5.79323819471891e-14	8.76926460871288e-12	21.2594921630697
FOXL1	1.57145496853327	4.38642329098111	8.15706434046213	5.89277732628021e-14	8.84369889505591e-12	21.2429402177176
KRT19	1.89286522904045	10.8431864046761	8.1459069766266	6.30272087001622e-14	9.37876913191651e-12	21.1775981339369
ARHGEF5	0.752091480140118	3.8470966695962	8.13633580713046	6.67682534697347e-14	9.85196439222749e-12	21.1215773616301
ANXA2	1.16559725805426	9.16992871713676	8.13117966410221	6.88739909927881e-14	1.00779867320197e-11	21.0914103138547
MELTF	1.50899732692666	4.62905224298135	8.12782960678923	7.02772757037718e-14	1.0198336232087e-11	21.0718147350871
MST1R	1.63725180798277	5.53526297515689	8.12014622734461	7.36036551278232e-14	1.05496611020443e-11	21.0268858547222
ABTB2	1.04613836242772	3.96065865884016	8.11947873006585	7.3899898374136e-14	1.05496611020443e-11	21.0229835394301
ITGA6	1.06768433223427	7.14727253422012	8.09899845025947	8.35867514390493e-14	1.17758027123691e-11	20.9033222910312
PLCB3	0.95746392187299	5.71791289675138	8.09851451502615	8.38302488208972e-14	1.17758027123691e-11	20.9004964273132
RHOF	0.822121124975351	2.07318863122296	8.09518682870521	8.55237547493565e-14	1.18352720594261e-11	20.881066995199
TNFRSF10A	1.11710299874464	4.4893439534806	8.09503532242393	8.56016602054286e-14	1.18352720594261e-11	20.8801824783056
SPINT1	0.933278591209347	8.0177806992407	8.08899614046895	8.87649889388112e-14	1.21767534435671e-11	20.8449309148577
PLCD3	1.22144995213973	5.06513207516248	8.08613518013731	9.03037361034262e-14	1.22918085444966e-11	20.8282352453276
ALDH3B1	1.24008680087652	5.39684066205526	8.08099873745648	9.31329575745028e-14	1.25793969388515e-11	20.7982672969331
SH2D4A	1.12164484772574	5.00636576219143	8.07360633333251	9.73596266774265e-14	1.30361767005584e-11	20.755152400155
TINAGL1	1.23914512054616	6.92769528626669	8.0717146045078	9.84714415659641e-14	1.30361767005584e-11	20.7441221077273
MALL	1.39414489534354	3.61286347392761	8.07125738810601	9.87420411853899e-14	1.30361767005584e-11	20.7414563468036
BCL2L1	0.756002742318327	7.66965478282035	8.06993167904058	9.95308237240867e-14	1.30422517445615e-11	20.7337273025881
APLP2	0.731012553755882	8.43138156368482	8.06665290129455	1.01508581136938e-13	1.32028827865444e-11	20.7146141144688
ARHGAP32	0.853316492538545	4.26486958198968	8.05899562526659	1.06280416242933e-13	1.3721895800071e-11	20.6699908546617
RHOD	1.4376175128996	6.45410135699715	8.0513259498094	1.1128271496526e-13	1.4262870015146e-11	20.6253147252554
GIPC1	0.865577401450287	7.07275612404315	8.04741399292024	1.13923304675248e-13	1.44955022231354e-11	20.6025349252301
ELMO3	0.995409847251398	6.18201887156813	8.03882199823283	1.19942852499994e-13	1.50990727123663e-11	20.5525204832404
ZNF185	1.19016432415921	4.82235392347677	8.03820548209521	1.20386706516959e-13	1.50990727123663e-11	20.5489326522396
CCND1	0.944453943062881	7.2220514569587	8.03549287814641	1.22359028630832e-13	1.52376041399205e-11	20.5331480847142
SLC39A4	1.38491660763034	4.94312638409153	8.02847655378687	1.2761031909811e-13	1.57796450214346e-11	20.4923316260793
TNFRSF10B	0.992529993944946	5.99263385775628	8.01986746957512	1.34359628772624e-13	1.64116199697349e-11	20.442271900603
TM4SF1	1.33865573563207	8.88260974582096	8.01958071073103	1.34590425174658e-13	1.64116199697349e-11	20.4406048929767
NET1	1.02242034469437	7.09831653812541	8.00819051651192	1.44082443182715e-13	1.74478870334158e-11	20.374412785408
LIPH	1.47121639079313	5.90660657507138	8.00656238717648	1.4549235119125e-13	1.74979465381312e-11	20.3649547421062
POLD4	0.818481906998263	5.43437978302614	8.00386433791848	1.47858930105067e-13	1.7661598324591e-11	20.349283330586
S100A16	1.27928144476479	9.16353399733036	8.00037142079732	1.50979449856196e-13	1.79124875677361e-11	20.3289986135812
SLC35F2	1.07541820217167	4.73370150478826	7.99846835052006	1.52706991941276e-13	1.7995852828838e-11	20.3179484723784
MEAK7	0.688317775368489	3.54910961559956	7.99180150420822	1.58914833358905e-13	1.86025703929935e-11	20.2792471481147
TENT5C	-1.14691508496808	4.28214672114601	-7.97541143407683	1.7525958579815e-13	2.03800203114551e-11	20.1841656894252
MAFF	0.950706803374146	5.31280434178568	7.96675553260552	1.84552646296859e-13	2.12842295424195e-11	20.133987988491
CSTB	0.957618859167496	8.32619197508714	7.96593390962963	1.85459714106167e-13	2.12842295424195e-11	20.1292264106688
LPCAT4	1.20087845309322	6.41613065758351	7.95958577556161	1.92618515053328e-13	2.19622630248142e-11	20.0924445786984
VASP	0.914160193907938	7.7344466275519	7.95508725059284	1.97856563047334e-13	2.24139573583751e-11	20.0663878748135
SDCBP2	1.43633353815393	6.61511769209061	7.94797373095056	2.06428868094706e-13	2.32351570184291e-11	20.025198431346
BHLHE40	1.21128210521325	8.4927817942267	7.93539903967716	2.224916103718e-13	2.47367017315113e-11	19.9524293014312
LAD1	1.44968668081573	8.13107693237741	7.9353273518518	2.22586643520632e-13	2.47367017315113e-11	19.9520146021232
UNC93B1	0.994802054012082	6.41853681803942	7.92855531859613	2.31747685090324e-13	2.55928151100692e-11	19.9128477053464
STYK1	1.22957489798312	3.50198361968457	7.92550007099834	2.36002061945797e-13	2.5899751285664e-11	19.8951824371639
MACC1	1.1730767569838	4.14033303669837	7.90201358546163	2.71395277578918e-13	2.95197509502627e-11	19.7594918830739
HDGF	0.655339829737713	8.27026907340532	7.90142273661864	2.72350341929641e-13	2.95197509502627e-11	19.7560807670828
APH1A	0.558546683007009	7.91356063846865	7.85667018755441	3.55249423935645e-13	3.82688627907117e-11	19.4980646045773
AGRN	1.10361413503885	6.99427767303783	7.85540097746384	3.57933211875557e-13	3.83228613861153e-11	19.4907572626355
CGB7	0.926312919049201	1.06431123027119	7.85426827484742	3.60345297856889e-13	3.83472914246613e-11	19.4842363230711
NR1D1	1.0174312430652	5.57469463758684	7.84252609936439	3.86318235520247e-13	4.08636258885544e-11	19.4166633596423
NUCB2	-0.701112080698976	4.77862814230989	-7.82639091416248	4.25055951129288e-13	4.46919607537675e-11	19.3238887091554
CATSPER1	0.955679852281527	1.95506539706487	7.81910968300606	4.43773241816134e-13	4.63822282919612e-11	19.2820528230149
AP1S3	1.03232762628519	3.74050684523245	7.80998265022574	4.68391579539165e-13	4.86656079593384e-11	19.2296379057551
IRAK2	1.05760255300159	4.37368469136669	7.80763022777393	4.74952925082734e-13	4.90570494795749e-11	19.2161331366109
EFNA4	1.12048004003091	5.34131347177929	7.79213886692727	5.20492492627384e-13	5.34463606903172e-11	19.1272494198783
BEAN1	1.16339038855176	2.23712009123245	7.78657128276683	5.37893961520092e-13	5.49120934321587e-11	19.0953254906298
ITGB6	1.89929834963901	6.51884293302068	7.77026405496413	5.92245027290473e-13	6.01111585791526e-11	19.0018851451609
BCAR1	0.740848448237499	5.79317287157308	7.76689788455641	6.04123566513632e-13	6.0964400600074e-11	18.9826088274469
PKM	0.810935409526815	9.18629554806462	7.75139324862707	6.61953139611616e-13	6.6418486733945e-11	18.893874200714
TNFRSF12A	1.09148606176081	7.68211173053871	7.7453521899436	6.85939935730829e-13	6.84342007471456e-11	18.8593239668942
PLAUR	1.25448769060714	6.37616004804995	7.74305071287672	6.95302838246247e-13	6.89763985128014e-11	18.8461647331827
OSBPL3	1.02499729087904	4.52791144474226	7.73910571295637	7.11647079983493e-13	7.02011858282593e-11	18.8236127112853
RPS6KA4	0.743353946811204	5.95816135602332	7.73232473861906	7.40634070556775e-13	7.26524784631643e-11	18.7848616478881
FLNB	1.1027859046986	7.22893412988802	7.72362787990657	7.79527108393914e-13	7.60428694238263e-11	18.7351862436098
FERMT1	1.32555257262879	5.1780860830051	7.72177941668601	7.88050478182402e-13	7.64496041237834e-11	18.7246315720287
C3orf52	0.977767516815185	3.41443093170368	7.71883890876571	8.01799770723129e-13	7.7356055901799e-11	18.7078439075599
MXD1	1.07423720075414	4.893251426597	7.71029367660819	8.43117604259572e-13	8.08978252087094e-11	18.6590760913006
RELA	0.53791701090008	6.16271808369501	7.70547752673618	8.67325884223033e-13	8.27683434840883e-11	18.6316019119893
CKS1B	0.79622320792185	4.84509369637132	7.70339746811417	8.77992772312162e-13	8.33333788596176e-11	18.6197386310818
IL1RN	1.66514995578449	5.48780824527974	7.69880986494378	9.0197984578166e-13	8.51498070541944e-11	18.5935795407664
S100A11	1.24559075142119	11.6927835641769	7.69193117559313	9.39166491514741e-13	8.81862268690232e-11	18.5543707659123
PPARG	1.34368696091465	4.76574509485757	7.6782391735657	1.0177598481205e-12	9.50576870912118e-11	18.4763773212846
ZDHHC7	0.802641515003544	6.65743855905375	7.67503918051448	1.03704662607998e-12	9.63465698800968e-11	18.4581591687256
MBOAT2	1.02159231256732	4.7986330892195	7.67228762188223	1.05391950429556e-12	9.73988030311877e-11	18.4424970396626
NIBAN2	0.701173765280348	8.29488378060237	7.66200075011672	1.11944064531763e-12	1.02912347073991e-10	18.3839678376518
PPP1R14B	0.71018881025212	7.27363041166786	7.6584086376795	1.14325682143827e-12	1.04554408998097e-10	18.3635389700025
SFN	2.07080785065565	8.08294372845604	7.65370412174516	1.17520808190937e-12	1.06919578809568e-10	18.3367908925896
C8orf74	0.458784626229733	0.510990360655873	7.64147844628373	1.26243056883693e-12	1.14262981227875e-10	18.2673185846312
GPR39	0.867437621991372	3.01150900247659	7.63645230068348	1.30011957145519e-12	1.17070766949649e-10	18.2387735864326
ADAM8	1.3120693071355	5.66181415768457	7.63244462958726	1.33096732219678e-12	1.19237016379864e-10	18.216019520629
C19orf33	2.02757157171614	8.63929497622139	7.63037909706883	1.34714774070439e-12	1.2007394507121e-10	18.204294521872
MYH14	1.12488252781547	6.85894460142961	7.62834856872616	1.3632435980019e-12	1.20894920895532e-10	18.1927697680573
TOR4A	1.04980217138554	5.60126001802562	7.62038706670494	1.42821008075221e-12	1.26019803054915e-10	18.147597121944
CTNNA1	0.689198982451645	7.59057136648218	7.61899191410193	1.43990591026069e-12	1.26416539391337e-10	18.1396836145175
FOXQ1	1.50333550757258	5.96506698464211	7.61669249175593	1.45938951681095e-12	1.27489654356635e-10	18.1266425399279
CHMP4C	0.92400742823811	5.54953904871297	7.60289980391202	1.58185401667901e-12	1.37503835043895e-10	18.0484592928355
KCP	1.34483042396892	2.6405167990615	7.59512790660907	1.65528230672275e-12	1.43177842481501e-10	18.0044359503062
DNAH3	0.449428249935923	0.611528038223038	7.58970030182025	1.70855137925151e-12	1.47061047393516e-10	17.973705099536
BIK	1.2442847884756	5.92248621379484	7.58828480743248	1.72272025609172e-12	1.47557292569339e-10	17.9656924514839
NAGS	0.959288234079787	3.10631554094332	7.58674173940773	1.73829855510925e-12	1.48062398388857e-10	17.9569585078579
GUK1	0.631227728223892	7.48057494067488	7.58603481521205	1.74548188772102e-12	1.48062398388857e-10	17.9529575337031
SLC10A3	0.567541270828932	6.21725122704875	7.58427940937783	1.76344647766771e-12	1.48867099525804e-10	17.9430232867911
ARHGEF16	1.01350307222935	5.2126579111049	7.58016038943288	1.8063211763462e-12	1.51756906868243e-10	17.9197173488936
DIAPH1	0.669473589085499	6.67642190895511	7.57522929548886	1.85900647445588e-12	1.55439498499861e-10	17.8918249872778
ZDHHC9	0.625886519101185	5.58668948310693	7.55369175953686	2.1075103251118e-12	1.75382814211555e-10	17.7701070514464
CDH1	0.93282884354776	7.87185173174429	7.55174172852794	2.13156942413755e-12	1.76548243011468e-10	17.7590952419831
PML	0.702185303773422	5.19383019022182	7.55020952737037	2.15066380926683e-12	1.77293454586462e-10	17.7504439253165
RARG	0.874473129185506	5.31825278375438	7.54855840933581	2.17142953167085e-12	1.78168837133684e-10	17.7411221608347
S100A6	1.27165628293261	12.8040457916287	7.53880689451297	2.29817842756571e-12	1.87691697719192e-10	17.6860888559986
KDM5B	0.620094298475193	4.80973134600678	7.53797718376563	2.30929472251899e-12	1.87726416818106e-10	17.6814079976451
SERINC2	1.33706942511451	7.67598531312266	7.53690608262271	2.32372377841042e-12	1.87873670447016e-10	17.6753657094244
MVP	0.740516225220929	7.98439909535255	7.53625742719549	2.33250527692064e-12	1.87873670447016e-10	17.671706731193
RHBDL2	1.16187761499192	3.95219464066454	7.53169862985958	2.39515497896445e-12	1.91855169931533e-10	17.6459956853021
RHOC	0.77419520227986	7.96974207012725	7.53107960140526	2.40378936072312e-12	1.91855169931533e-10	17.6425050527008
NPAS2	0.760619708567141	3.967161768078	7.52795495632922	2.44784481983354e-12	1.94487362857272e-10	17.6248877557255
EPS8L2	0.954513813170784	6.37687187186904	7.52580167377697	2.47866846030196e-12	1.95846878167586e-10	17.6127493377885
MISP	1.34645565996144	7.14633799054726	7.52520598410167	2.48726316028086e-12	1.95846878167586e-10	17.6093916467007
BBC3	0.935894290838259	4.18914915757981	7.51629716362028	2.61937296045769e-12	2.05328436663735e-10	17.5591919584582
AFAP1L2	0.945183444567718	4.68557622180824	7.51190435532972	2.68704509126746e-12	2.09696998922513e-10	17.5344504015087
TCF7L2	0.860902123792306	5.19515517672157	7.51017827143221	2.71410635556362e-12	2.10871652643105e-10	17.524730623416
ITPKC	0.744421944890465	6.29411085342509	7.50698655622598	2.76485731153825e-12	2.13660836030652e-10	17.5067607129528
DOCK5	0.871358519919728	3.75663439692877	7.50639649875245	2.77434196793603e-12	2.13660836030652e-10	17.503439014691
PSORS1C2	1.01497486076728	1.46668625220532	7.50279926929876	2.83286414468456e-12	2.16756798344135e-10	17.4831914850222
CD151	0.691522406802424	8.66776546912947	7.50241233114022	2.83923136961962e-12	2.16756798344135e-10	17.4810138430563
ZBTB7B	0.654046326395616	5.91864391193646	7.49979861179315	2.8826133673488e-12	2.19116052455747e-10	17.4663056468947
UGT1A10	1.86891027718031	3.34515244769072	7.48342500299865	3.16968657710453e-12	2.39898821583528e-10	17.3742261394586
KRT7	1.95924851301399	8.78122573162764	7.48225458397223	3.19125736243764e-12	2.40494798399324e-10	17.3676480635992
ITPR3	1.15007630042273	5.90409676869756	7.48109392477495	3.21279158699933e-12	2.41082937932142e-10	17.36112536269
ANXA3	1.3261075534571	5.97568619635794	7.47420823807336	3.34353112063799e-12	2.4982579977567e-10	17.3224397110036
SLCO4A1	1.3815903195798	4.37211970174592	7.4730610639259	3.36581806663313e-12	2.50425421322081e-10	17.3159963569753
NMU	1.8188196570438	4.22640085634614	7.46043583210561	3.62101299008405e-12	2.67637616616549e-10	17.2451176490128
RHPN2	1.16739506923542	5.4683922313068	7.45941927159083	3.64237399257341e-12	2.67637616616549e-10	17.2394133135881
S100A5	0.82818034463353	2.01147042384405	7.45939509910744	3.64288344275615e-12	2.67637616616549e-10	17.2392776768127
SBNO2	0.75709782647708	6.11516049297817	7.45273640484354	3.78593575826133e-12	2.76988524913794e-10	17.2019230156736
KCTD5	0.602874826358673	5.49025919164361	7.44757633769262	3.90059887476553e-12	2.84193425900448e-10	17.1729873699625
ADAMTSL5	1.03515140383016	2.70334157013221	7.44017422214965	4.07110101917402e-12	2.95390342130895e-10	17.1314972967926
DUOX1	0.985251965360469	2.69899113576661	7.43543747496476	4.18405266977893e-12	3.02336546619952e-10	17.1049582636178
HTATIP2	0.74048919549445	6.29575111372742	7.43426718037662	4.21243317736813e-12	3.03139812136914e-10	17.0984026901622
YOD1	0.690605231789686	3.51825627155951	7.43313940404293	4.23996260152156e-12	3.0387552375558e-10	17.0920857951064
CNNM4	0.816423870449091	4.77191369537446	7.42706152633173	4.39141607686569e-12	3.11736986474863e-10	17.0580509787872
CHMP4B	0.539209763333087	8.97817819588617	7.42616195378904	4.41428205270691e-12	3.11736986474863e-10	17.0530147926565
KRT17	2.54381138615813	8.4322534036236	7.4259400852868	4.41993973275653e-12	3.11736986474863e-10	17.0517727279994
TSPAN7	-1.39134854765498	4.14162044812911	-7.42591154585854	4.4206680125429e-12	3.11736986474863e-10	17.0516129599186
ALS2CL	1.26248938330727	4.86194067345712	7.42169891995635	4.52947857723928e-12	3.18132457350978e-10	17.0280335352541
SLC39A1	0.605939994717948	7.500713363858	7.41797798253131	4.62778817604461e-12	3.23742360889113e-10	17.0072120345208
PRR15	1.30028063654729	5.53511569047379	7.40915259751104	4.8694735820913e-12	3.39297962809291e-10	16.9578489618097
ARHGAP27	0.961498411327575	4.7719818847943	7.40780068659657	4.90758174584071e-12	3.40601691206392e-10	16.9502900147074
ADSS2	0.627356806762536	6.01243183053743	7.3988916630468	5.16618933691421e-12	3.57138262074318e-10	16.9004949318776
JPT1	0.977503401113917	7.00867161683268	7.38881753686492	5.4748686733225e-12	3.76993015823019e-10	16.8442254583106
RIOK3	0.794274559817016	6.27870885294194	7.37913098072542	5.78883703179714e-12	3.97055427505179e-10	16.7901586019828
SIRT7	0.726139991011655	4.49491387936439	7.37688370532617	5.86418320450871e-12	4.0065833808548e-10	16.7776204326128
SLC52A3	1.05893830289104	3.92147325710064	7.37010303369449	6.0974471679257e-12	4.13955657753694e-10	16.739801334606
SMOX	0.830198591589063	5.37123523225971	7.36986051149353	6.10595793372098e-12	4.13955657753694e-10	16.7384490085742
IQGAP3	1.20673876628056	3.69347331229692	7.36782065079055	6.17800838125624e-12	4.1722941987107e-10	16.7270754829422
CLIC1	0.734816896659543	9.89653785861169	7.35637486969149	6.59814685469117e-12	4.42470852149991e-10	16.663288639154
HK2	1.37469120670522	5.69041744389231	7.35626899580384	6.60216204016729e-12	4.42470852149991e-10	16.6626988520222
ZBTB7A	0.555143489429898	5.67594530857455	7.35305852136855	6.72507012006616e-12	4.48994320297497e-10	16.6448165217773
H2BC5	1.20600703841222	5.65920867548971	7.35150233154959	6.78545732592391e-12	4.51310019643553e-10	16.6361500296292
ACAT1	-0.546484991435873	4.47885988843125	-7.34524486535372	7.03373141625552e-12	4.66057697879361e-10	16.6013116734175
RRAS	0.893562157421237	8.00565812313589	7.33821888549328	7.32320543362242e-12	4.83414151161564e-10	16.5622132789777
ANXA8	1.60268221499538	2.5032468442466	7.33483795597501	7.46666575223814e-12	4.91038142110672e-10	16.5434060169646
EFHD2	0.821112731954099	8.00848159686424	7.32844734453106	7.74545943292269e-12	5.07472097696603e-10	16.5078691645301
SEC11C	-0.827147179567235	5.18491616138812	-7.32758262606867	7.78396470318798e-12	5.08099019417389e-10	16.5030619046027
FUT3	1.57723652796762	5.81381351673232	7.30696699689753	8.76008480413948e-12	5.69697515095871e-10	16.3885417409272
TGFA	1.13451243842263	4.8825638521697	7.30622972609778	8.79714704279699e-12	5.69996697138274e-10	16.3844493604046
ANXA11	0.682484829556449	7.29851686952605	7.30186937589287	9.01952822172078e-12	5.80642652197533e-10	16.3602507834224
RAB39B	-1.08638654732032	1.52642600300131	-7.30108101657758	9.06032382862892e-12	5.80642652197533e-10	16.3558764560863
ANXA8L1	1.13733060159199	1.6545994454085	7.30107458115394	9.060657594517e-12	5.80642652197533e-10	16.3558407492275
RAB25	1.18526917436707	7.83613490236024	7.29517390024806	9.37185756417334e-12	5.9840162534298e-10	16.3231079495634
EPHX4	0.99459773856474	2.46983614655027	7.28535963244228	9.91300721702989e-12	6.30661209144304e-10	16.2686965614248
MLPH	1.21995172415391	6.28625507063183	7.27856748041407	1.03054778227466e-11	6.53263123067178e-10	16.2310629934764
BCL10	0.814165910311724	5.43626662191857	7.2772705749442	1.03821433221557e-11	6.55755592063786e-10	16.2238793045286
EPB41L1	0.812908371738584	5.86337574690003	7.27282081168794	1.06494947343052e-11	6.70231104084822e-10	16.1992368206186
KIAA1522	0.849186427336782	6.83142408019344	7.26161222696281	1.13534434968808e-11	7.11982551291891e-10	16.1372001820624
PCSK6	0.806775528170532	2.2314573466968	7.25607093950236	1.17182448896725e-11	7.30663873842235e-10	16.1065495104314
CHMP1A	0.527185725084764	7.20818142020648	7.25582705055167	1.17345641792534e-11	7.30663873842235e-10	16.1052007691479
PEDS1	0.632568454215466	4.54444883729598	7.25449967922655	1.18237766119083e-11	7.32808318542079e-10	16.0978606393928
SEMA7A	1.44535029517285	5.29722506373403	7.25407482341458	1.18524723768979e-11	7.32808318542079e-10	16.095511413719
GALNT5	1.52551342315272	4.45548530642299	7.24103035886584	1.27677995907622e-11	7.86630852681381e-10	16.0234184528747
PTTG1IP	0.640075027031646	8.89398261376596	7.23962069363726	1.28708011838923e-11	7.90204188769111e-10	16.0156318185129
ZDHHC5	0.49552388905976	6.49528460044378	7.23647118799857	1.31039039007718e-11	8.0171236443781e-10	15.9982376922722
VILL	1.49844189690332	5.76430283214377	7.2354114502982	1.31832713285144e-11	8.0376757381036e-10	15.9923858764489
TMEM41A	0.513975495070439	3.8162714859387	7.23339719060919	1.33354371567909e-11	8.10231629882668e-10	15.9812645123319
EFNB2	0.914093279311716	6.15722185666584	7.22014962178672	1.43803413714149e-11	8.70704876347152e-10	15.9081620871741
ELMO1	-0.927061458756762	3.29249576673819	-7.21838904038453	1.4525158710694e-11	8.76451071481359e-10	15.898452330679
TBX15	1.21874992995431	2.12689479032095	7.21284833485921	1.49903745402877e-11	8.9892876720778e-10	15.8679032145029
SLC16A5	1.28341262890159	4.91163922314584	7.21273474428962	1.50000642856586e-11	8.9892876720778e-10	15.8672770565571
PPP1R3G	0.745308777399434	1.63512641000121	7.21124155908566	1.51280156529513e-11	9.03513016497183e-10	15.8590465011135
LRFN4	1.12873004375129	4.60711052502416	7.20626144839518	1.55626036776861e-11	9.26317823649119e-10	15.8316023987443
ID1	1.20000940483875	7.77663932770195	7.20197050009896	1.5946922790794e-11	9.45986544876863e-10	15.8079643220171
SRC	0.748026390329408	6.18645848463585	7.19707856890828	1.63965102937421e-11	9.69381563123966e-10	15.7810248407438
GNA15	1.09118790966782	5.18711045649867	7.19494049597449	1.65969164412293e-11	9.7793709997163e-10	15.7692537568504
DOK4	0.817052627125921	5.96036684281075	7.18328748919601	1.77324417719091e-11	1.04135098686606e-09	15.7051319132724
FAM222B	0.570231262710117	4.94412801926477	7.17431726077445	1.8658487526769e-11	1.09208127494179e-09	15.6558108099602
ADIPOR1	0.469983439905569	7.1901180087799	7.16959113179271	1.9165432984636e-11	1.11681349218005e-09	15.629838577293
ELF3	1.28221804351857	7.73900213932224	7.16919762189086	1.9208250734004e-11	1.11681349218005e-09	15.6276764814748
MAFK	0.785664084846412	5.45933255208575	7.16112270566564	2.01080311524923e-11	1.1652703597578e-09	15.5833240501108
CKLF	0.785812496253286	5.56341889400157	7.15677826437289	2.06092149930536e-11	1.19038554625996e-09	15.5594729769207
DPP3	0.545325321162581	5.74633978428224	7.15158979195558	2.12239464879619e-11	1.22187303731844e-09	15.5309985142065
LFNG	1.01272455271473	6.40305072891138	7.14839966129894	2.16108635670571e-11	1.24008220056848e-09	15.5134966034127
RIPK4	0.848003068767106	5.02863233097507	7.13728394861514	2.30142316355533e-11	1.3163090986602e-09	15.4525462198406
SMIM35	0.561229626043986	0.664350160642925	7.11708034997965	2.57990483038701e-11	1.47079704275213e-09	15.3418978066219
SDR16C5	1.63784904709838	4.76702144831611	7.11579892758046	2.59864867701215e-11	1.47606643763071e-09	15.3348856937213
CBLC	1.17827873773199	6.30479214384198	7.11530153021827	2.60596045142389e-11	1.47606643763071e-09	15.3321640566915
CLCF1	1.05125884279703	5.02836911371324	7.10856129312294	2.70706734955687e-11	1.52840500292184e-09	15.2952934489384
DNTTIP1	0.752087041677152	6.51328059723946	7.10648832334279	2.73893433184533e-11	1.53851650375749e-09	15.2839577093909
ERBB2	0.998457074957651	6.272037203414	7.10571340726407	2.75094165292575e-11	1.53851650375749e-09	15.2797206591694
AATF	0.444429610965449	5.60731494012789	7.10569274666094	2.75126249888861e-11	1.53851650375749e-09	15.2796076955663
ADGRG1	0.731062896273889	6.69216174954948	7.10067773768685	2.83024493344559e-11	1.56360525213808e-09	15.2521930650415
FOXD1	1.12076922076293	1.81405596748089	7.10061325097836	2.83127498315141e-11	1.56360525213808e-09	15.2518406168843
KLF5	1.36141058994825	7.13161754781965	7.10036222529121	2.83528815452717e-11	1.56360525213808e-09	15.2504686681748
MYO19	0.58562240044925	3.56681834583503	7.10021127160438	2.83770416790457e-11	1.56360525213808e-09	15.2496436630365
TRIM16	0.872784204661782	4.00411736107903	7.10002726461311	2.84065194733212e-11	1.56360525213808e-09	15.2486380252085
EIF6	0.571259334911583	8.23865021705384	7.09807779924837	2.87206846115556e-11	1.5759578159197e-09	15.2379846604928
SLC35A2	0.604346392645875	5.80617050137063	7.09478251071463	2.9259550482099e-11	1.6005247567451e-09	15.2199803640983
EPHB4	0.823873188971571	6.12599862445742	7.09405707758814	2.93795111929252e-11	1.60209576719433e-09	15.2160174728921
SNTG2	-0.48344311459464	0.603946521145098	-7.0905820297095	2.99609250961498e-11	1.62874267418977e-09	15.1970371093456
TTC7A	0.639403309015344	5.27273552452027	7.08915412344078	3.02031078936518e-11	1.63684065279207e-09	15.1892395180129
PLP2	0.654110524969468	8.6542512913401	7.08635363539384	3.06837136896024e-11	1.65777024207916e-09	15.1739489757768
STAMBP	0.473230685067826	4.3906655871371	7.08546149894412	3.08383968995329e-11	1.66101659864693e-09	15.1690786515073
CERS4	-0.829407567789889	3.63284273091887	-7.07673404345687	3.23927798101562e-11	1.73940312136554e-09	15.1214518920253
ARNTL2	0.896516871025208	4.23030649740024	7.07559209041762	3.26018014849222e-11	1.74528973254192e-09	15.1152225240702
TTLL12	0.725377971638005	6.02725942716678	7.07020848674132	3.36052757863989e-11	1.79354114751786e-09	15.0858624058662
CAMK2N1	0.892039127906806	7.62012998520537	7.05447177609965	3.67165670935045e-11	1.95365515634802e-09	15.0001115402186
VPS37B	0.689553646515344	5.6269277382286	7.04495410228167	3.87344799984756e-11	2.05479980149013e-09	14.9483003878595
DVL1	0.748220425673783	6.42334433896213	7.04051484631661	3.97127251000846e-11	2.10034861455538e-09	14.9241478342249
LDHA	0.923988071341325	8.41235625474927	7.03134368674026	4.18115465389485e-11	2.20471154858077e-09	14.874277424201
HS3ST1	1.18126548529075	4.22342628867824	7.02696335483309	4.28522365973097e-11	2.25282162398851e-09	14.8504711144132
QSOX1	0.846969471535217	7.56448633478314	7.0227604887759	4.38747704705031e-11	2.29969281997482e-09	14.8276370952191
PAQR4	0.774082462963578	4.38644042678937	7.02199191529374	4.40643463966521e-11	2.30275553088933e-09	14.8234622896498
MFSD10	0.837487904876159	6.84936853456176	7.02090776124527	4.4333137886157e-11	2.3099275019081e-09	14.8175737202034
STXBP2	0.635963376708956	5.32212580200932	7.0123341807157	4.65165169332422e-11	2.41651929239882e-09	14.7710243534162
PIEZO1	0.841348174419026	5.6647026181173	7.00416821813073	4.86945821367839e-11	2.51776476133711e-09	14.7267177497813
ELF4	0.740968640724719	5.29986411974313	7.00395709500271	4.87522079192789e-11	2.51776476133711e-09	14.7255726291117
IFI27	1.45704397228459	7.81612772130437	6.99563864932777	5.10770537508154e-11	2.62619511867508e-09	14.6804692483305
CD55	1.19440536950295	7.57909842049445	6.99538056956792	5.11509044129436e-11	2.62619511867508e-09	14.6790703976659
VSIG2	1.91521635174647	7.05763961126361	6.98102046583623	5.54304109750659e-11	2.83039635964248e-09	14.6012811483728
STK39	0.756469839705364	5.96938136381938	6.98095548212622	5.54505579883257e-11	2.83039635964248e-09	14.600929333631
PGK1	0.704765012459857	8.06207620717529	6.97972621412668	5.58330335110101e-11	2.8416586533908e-09	14.5942745579673
SCEL	1.64911565590182	3.70213867653755	6.96760124135877	5.97477994138627e-11	3.03211447950293e-09	14.5286701224593
ADAP1	1.31991879013378	4.53016688224443	6.96311386365703	6.12642448845099e-11	3.10011203437207e-09	14.5044066550747
PTPRH	1.11222280451207	5.62619145080994	6.96147387629114	6.18278742984276e-11	3.11964265748877e-09	14.4955413688455
MEX3D	0.640902152799891	4.85674929510997	6.95998638392102	6.23435152861622e-11	3.13664694816540e-09	14.4875014465903
TNIP1	0.49651572065382	7.12643685517313	6.95548557608918	6.39296946036494e-11	3.20726145012994e-09	14.4631804213611
CELSR1	0.993651296158723	3.96911901522007	6.95400923867976	6.44586048161105e-11	3.2245830255444e-09	14.4552046729392
ESRP1	0.908767900886684	5.82738239559398	6.95108344273788	6.55195779843561e-11	3.26834735746395e-09	14.4394012187872
UBQLN4	0.56646017623774	5.44222779528187	6.94297568654805	6.85504868801201e-11	3.40985268874796e-09	14.3956275115237
TNK2	0.845466623021927	4.84387517776597	6.93878904845374	7.01692816222287e-11	3.48051529944835e-09	14.3730352324657
APOL1	1.16361877581324	8.32165773780564	6.93797729164482	7.04874884046326e-11	3.48645016590688e-09	14.3686556591606
TRIP6	0.944652238443307	6.59935163961533	6.92938446267	7.39443439467983e-11	3.64715936899391e-09	14.3223136573276
LGALS3	1.17511838021682	9.08300855171798	6.92656681041881	7.51138619070295e-11	3.69446582976339e-09	14.3071248796613
INSIG2	0.631404427208765	5.25118762963835	6.92309702703577	7.65791420650992e-11	3.75601440089686e-09	14.2884255662056
TNS4	1.9871242775801	5.24157028851352	6.92148572080928	7.72691405587161e-11	3.779300387383e-09	14.2797437479963
MGLL	1.00112564049559	6.15935912707454	6.91926358641694	7.82307758029482e-11	3.8111953312361e-09	14.26777263733
S100A14	1.91640677526408	8.34735086814961	6.91897770438439	7.83553456675342e-11	3.8111953312361e-09	14.2662326889476
TRIM8	0.516044988581092	7.60012387869851	6.91802036637585	7.87739206353556e-11	3.82097036584588e-09	14.2610761015998
ABLIM3	0.958685103729273	4.73433450875139	6.90984285463428	8.24403798140597e-11	3.98779787646026e-09	14.2170454828947
TRADD	0.702741076821265	5.73274416067399	6.90815337094449	8.32185870527638e-11	4.01438233532824e-09	14.2079524067182
PSORS1C1	0.953880914581367	2.19788782552482	6.90758892969953	8.34801896219768e-11	4.01596890293779e-09	14.2049147748489
EFNA1	0.997564572828446	7.23178612604123	6.90344030755378	8.54279987707078e-11	4.09439150087612e-09	14.1825926417837
PLEKHA7	0.896005032763256	4.24244833342503	6.90312738357209	8.55767230947967e-11	4.09439150087612e-09	14.1809092293198
TACSTD2	1.7744118278801	8.54583088982487	6.90167409933989	8.62707823177664e-11	4.11638224651538e-09	14.1730916820515
CEP170B	0.757929221968037	5.83855823134296	6.89932403099669	8.74048882708121e-11	4.15919358576474e-09	14.1604521185683
RP11-314N13.10	0.694582219806526	1.41877349007685	6.89797460036845	8.80627320998865e-11	4.17711844482351e-09	14.1531954781223
BTBD10	0.543730958244493	5.20451729719832	6.89757396658822	8.82589780185200e-11	4.17711844482351e-09	14.1510412032516
GSTP1	0.994905276815508	9.84412028009837	6.89676798720683	8.86550849551409e-11	4.17711844482351e-09	14.1467075339814
SLC20A1	0.908503838676608	5.95909155810997	6.89660958626785	8.87331385568182e-11	4.17711844482351e-09	14.1458558622669
RTN4R	0.900873550886976	2.88328104114902	6.89440795555492	8.98250540413133e-11	4.21721423505727e-09	14.1340195490552
FGFRL1	0.90452804361226	5.03427681123429	6.89286492161276	9.05982180955101e-11	4.24217096410417e-09	14.1257252442305
PPL	1.09039832773553	6.04598223074238	6.89015163833839	9.19736987719302e-11	4.29512281046894e-09	14.1111430485978
CDC42EP2	0.788891861384563	5.55348960528266	6.88582228810544	9.42111802629086e-11	4.38794194757669e-09	14.0878823138803
IGF2BP2	1.12556532339532	4.6904084840542	6.88512006793821	9.45791224609759e-11	4.39342542669914e-09	14.0841102143793
MYEOV	1.78912819418508	5.03367372465548	6.87643589522077	9.92481420888831e-11	4.59814809218654e-09	14.0374798775517
SH3RF2	1.12868213153762	4.04888634260314	6.87398039720082	1.00609047728864e-10	4.64556662186117e-09	14.0243010138027
MUC1	1.69928561114585	8.74932553392325	6.87363708780141	1.00800779254462e-10	4.64556662186117e-09	14.0224586587399
DNM2	0.671302018463521	5.99204496795866	6.86686321228265	1.04658374589626e-10	4.81072355868913e-09	13.9861177574664
TSPAN33	-0.958579805177074	4.27639050600456	-6.85989693750372	1.08777283517251e-10	4.97424973206118e-09	13.948766144728
TUBA4A	0.743164931947126	6.48837254018939	6.85988828276108	1.08782498838857e-10	4.97424973206118e-09	13.9487197534906
TNFRSF21	0.912723758762348	7.71745677026549	6.85348361584584	1.12710288801209e-10	5.13024511465886e-09	13.914398633106
FRMD5	0.771572717687156	2.32436961359819	6.85337462442705	1.12778325317975e-10	5.13024511465886e-09	13.9138147332038
SLC50A1	0.670036985781822	6.54584860816441	6.85113806583931	1.14183440912613e-10	5.18074170280251e-09	13.9018339956431
ZDHHC3	0.657774098963332	5.45251632834897	6.84810077545001	1.16119276941428e-10	5.25499583457353e-09	13.8855675279159
ESPN	1.36114228356526	2.89050813347014	6.8434624713949	1.19138110673034e-10	5.37775343266786e-09	13.860734721633
GALE	0.98795883688519	5.88919069502457	6.84117818858666	1.20653129380654e-10	5.43217512511515e-09	13.8485085711723
TMEM63B	0.562096492146759	5.56091201509076	6.83852440124848	1.22437071304271e-10	5.4983952302601e-09	13.8343076832729
S100P	2.48989604180278	8.42032515927531	6.82668105711068	1.3072056192612e-10	5.85541415015495e-09	13.7709706618107
EFNA3	1.18991007907159	3.75049428838556	6.82621322367202	1.31058872345957e-10	5.85563038046477e-09	13.7684700390149
RALB	0.588135484202378	6.7484562057071	6.82324658759939	1.33224347071825e-10	5.93727489907153e-09	13.7526153417058
ESRP2	0.856274121412063	4.70174582700729	6.82274712558395	1.3359237754839e-10	5.9386039427144e-09	13.749946441765
EHD1	0.680233547616275	5.73049827240389	6.82150571615841	1.34511460155708e-10	5.96436042644971e-09	13.7433133992898
B4GALT5	0.728300130040673	6.72278677851165	6.81523563394967	1.3924960798561e-10	6.15711908444868e-09	13.7098220677878
PSEN1	0.543269951016695	5.269758675163	6.8148323032959	1.39559963301474e-10	6.15711908444868e-09	13.7076683083392
DTX2	0.760574347755733	4.57956026113226	6.81267105244642	1.4123465326731e-10	6.21538665844786e-09	13.6961286287588
MPZL2	1.17953429219796	5.84140209189721	6.81036465544039	1.43043656650282e-10	6.27925891780575e-09	13.6838163047676
ANO1	1.11874874612539	6.30609029532032	6.8095944769808	1.43652810020542e-10	6.28898383381757e-09	13.6797053715478
BFAR	0.531519711672561	6.0879895644	6.80918021138647	1.43981519516753e-10	6.28898383381757e-09	13.6774942836893
LRRC1	0.638210044750321	4.61929378401031	6.806831401345	1.45859304361986e-10	6.35519485184147e-09	13.6649592970217
RNF7	0.422348073951842	6.24284325193735	6.80083706401178	1.50761623783087e-10	6.55253304952283e-09	13.6329804674937
PDE4C	1.2236296666279	2.59590312169175	6.7997976483404	1.51628046372526e-10	6.5739181882844e-09	13.6274370169928
FOSL1	1.34837270557502	5.17551812092336	6.79554321149196	1.5522583410525e-10	6.71332616023175e-09	13.6047522309883
CORO1B	0.557731739079989	6.43828575945997	6.79400425374181	1.56547870644009e-10	6.75386747085542e-09	13.5965484957584
S100A2	2.26971591640717	5.31107823125433	6.79202287154771	1.58266317794652e-10	6.81127027979482e-09	13.5859879170318
PROM2	1.65545786750067	5.43091671388499	6.79150488198844	1.58718624774767e-10	6.814035042592e-09	13.5832273775563
PITPNM1	0.652868986631929	5.1787348671593	6.78488034298488	1.6461667846238e-10	7.05001038322178e-09	13.5479338073481
BRI3	0.517361238100633	6.23364940257319	6.78391627026648	1.65492833797928e-10	7.07028873152754e-09	13.5427991879245
TJP3	1.30182951235002	5.56743631531802	6.77938238303401	1.69675257954664e-10	7.23137828744162e-09	13.518657559325
PPP1CA	0.467457813180897	7.73635533057282	6.77663077632693	1.72264160708102e-10	7.32393800937908e-09	13.5040106461461
DUSP4	0.790761153107516	5.31137887774533	6.76426593019763	1.84386467901202e-10	7.82039127989665e-09	13.4382349417572
CIB1	0.662050716324801	8.76497847294458	6.7623430578085	1.86345646945722e-10	7.88444148125284e-09	13.428012390612
TTC9	0.961851033135454	4.29257839732739	6.75891122444138	1.89893368408969e-10	8.015234749743e-09	13.4097719881601
KDM3A	0.558717500705944	4.16952487124584	6.75832359537641	1.90507477145533e-10	8.01542103731125e-09	13.4066492474544
ACTN4	0.746351617043764	8.69054925308653	6.75803408538751	1.9081075195604e-10	8.01542103731125e-09	13.4051108104737
FADD	0.50684178832948	4.57436456123546	6.75654744058436	1.92375586902245e-10	8.06186856901316e-09	13.3972114858758
STEAP3	1.03102078810641	5.22093072545254	6.75542051175747	1.93570203707436e-10	8.09261715928301e-09	13.3912241992915
PFKP	0.872713037342148	6.88419574044542	6.75461927301683	1.94424010048259e-10	8.10900520768973e-09	13.3869676349909
BICDL2	1.14092092666388	4.81649701030218	6.74913728407333	2.00366007854102e-10	8.33703017040327e-09	13.3578526186027
TSPO	1.07111578615746	8.58242565842969	6.7458133465746	2.04055606326199e-10	8.47047846685989e-09	13.3402058311709
KIF13B	0.760893579637835	5.38532234876336	6.74326224501903	2.06932667897615e-10	8.56964791418449e-09	13.3266654896212
CTNND1	0.672982818922515	7.33352081310764	6.74200057952214	2.08370269189811e-10	8.60887895695033e-09	13.3199701278138
YWHAZ	0.683286521058257	8.42295815661564	6.74063603056765	2.09936175120231e-10	8.65321431675149e-09	13.312729615565
TMEM159	0.798128907163826	5.92169749157135	6.73535764387664	2.1610334558471e-10	8.87976450584774e-09	13.2847297672285
H2BC4	1.118044605061	3.60853953021342	6.73507047111761	2.16443943761196e-10	8.87976450584774e-09	13.2832067938115
CMTM1	0.737169602452297	2.37091518603105	6.72345857154942	2.30668058559924e-10	9.44125976749117e-09	13.2216569942337
ADM	1.3325032386766	5.16901992701181	6.71967642917908	2.35496841209212e-10	9.61648612742454e-09	13.2016229458939
ADAM15	0.67322478486119	6.55674303807613	6.71472153395823	2.41973828593705e-10	9.85804746235933e-09	13.1753868657909
TRIM47	0.809992325890837	6.10503922814638	6.71269969462292	2.44666872686187e-10	9.94468892939062e-09	13.1646845414365
TTC22	0.739267511762986	4.13009925764035	6.71206238287711	2.45521860038652e-10	9.95639339588612e-09	13.1613114147267
MSLN	2.33892159541387	7.75720565763645	6.71072054935487	2.4733163139302e-10	1.00066730774886e-08	13.1542100536664
LRRC8E	0.445605702395068	0.906695653284341	6.70645727793903	2.53169256059344e-10	1.01997538513036e-08	13.1316531810732
SRD5A3	0.821583988635852	5.40571790110726	6.70638764955322	2.53265714401069e-10	1.01997538513036e-08	13.1312848490972
CNIH4	0.481748287646729	4.77238536534039	6.69895142453548	2.63778416700993e-10	1.05988220111047e-08	13.0919604581491
FHL2	0.977093267427313	6.04453349621397	6.69607978322628	2.6795210864853e-10	1.07419430953414e-08	13.0767814911847
PHLDA1	0.795259380609603	5.94695422319088	6.69008582478206	2.76874473967965e-10	1.10680065812315e-08	13.0451109386903
GPR35	1.25130277656994	4.28756682484339	6.68977420455491	2.77346255239014e-10	1.10680065812315e-08	13.0434648757508
PPP4C	0.51656525707462	7.09580130897468	6.68812340121217	2.79858744190287e-10	1.11429471411276e-08	13.0347456401277
BCL9L	0.835251936378691	4.63070129206991	6.68752142406819	2.80780506510113e-10	1.11543550086223e-08	13.0315664261461
INPP4B	0.912831112847953	3.90739389552825	6.68274143938616	2.88206632449878e-10	1.14027204653522e-08	13.0063279746697
H2AC6	0.953997111161332	6.37519074244795	6.68243503365267	2.88689201756955e-10	1.14027204653522e-08	13.004710508698
CTB-60B18.10	0.960131668920734	1.57045257667563	6.68225024636825	2.8898061433349e-10	1.14027204653522e-08	13.0037350679679
ARL14	1.77156516316591	5.71954905294859	6.68090807082585	2.91105957031518e-10	1.14608284742521e-08	12.9966505761673
H2BC12	0.984839360726121	7.25574356764984	6.68033058733398	2.92025134233497e-10	1.14712960447561e-08	12.9936026674311
HRH1	0.815163014788122	3.70963518632775	6.67775993241398	2.96151626313497e-10	1.16074250143721e-08	12.9800368656497
WFDC3	1.11772867891146	2.19477628720078	6.67592607993	2.99130415692875e-10	1.16789057417271e-08	12.970361194188
OPLAH	0.902411183721107	4.07466941597391	6.67548251643245	2.99855330213827e-10	1.16789057417271e-08	12.968021125759
IL20RB	1.54145051485978	2.91934463999991	6.67541198723933	2.99970755140891e-10	1.16789057417271e-08	12.9676490496813
PPM1J	0.585172705351522	1.87957041003762	6.67390849078729	3.02441742869244e-10	1.174905876779e-08	12.9597179237395
ACSL5	1.30036937000336	6.59109020745306	6.66556164844853	3.16528592181454e-10	1.22691513247553e-08	12.9157066184102
PYGB	0.851756126482923	7.86629415192721	6.6559819335239	3.3349347892656e-10	1.28982643094085e-08	12.865234980761
PADI1	2.249274348583	4.03359615087103	6.65211689900075	3.40588810384996e-10	1.31437338935168e-08	12.8448839148226
DUOXA1	1.16146259951799	2.40077086604703	6.64845685241823	3.47444736041665e-10	1.3378908158236e-08	12.8256186917246
HSF1	0.532639734028344	6.02079024468704	6.64382987359833	3.56306612270338e-10	1.36901264876474e-08	12.8012729189546
SLPI	1.51896785511036	9.69853298072679	6.63615962782298	3.71489751684324e-10	1.42423330782206e-08	12.7609366739634
LY6E	1.20257804611499	8.81459808394859	6.63268541086036	3.78574795376157e-10	1.44823416819389e-08	12.742675639768
CORO2A	1.11508550758011	5.17613778462647	6.62950308026026	3.85181213025845e-10	1.4703036781567e-08	12.7259538224803
SLC25A37	0.846494376214193	4.95068396447102	6.62877272528485	3.86713344372469e-10	1.47295002469332e-08	12.7221167893625
DHRS3	0.822156708093674	7.38105243694535	6.62667926619133	3.91138300186672e-10	1.48657952661857e-08	12.7111198785781
CNKSR1	0.762715027178929	4.75982232719526	6.61986133054346	4.05897695969077e-10	1.53934290356826e-08	12.6753197712496
NEK2	0.947611323869956	3.24683500146984	6.61673773392509	4.12841431827113e-10	1.56230230634748e-08	12.6589255376385
PRSS8	1.53625249255496	7.35502627814733	6.61561534008698	4.15364952268819e-10	1.56847165524477e-08	12.6530357727243
NCALD	-0.77913711118097	3.52512452232287	-6.61194323003892	4.23727651685259e-10	1.59367516282192e-08	12.6337705503708
PLPP2	1.09198217202772	5.52796972855701	6.61188803546419	4.23854605067395e-10	1.59367516282192e-08	12.6334810285237
KRT15	1.21397887406616	3.10999195649604	6.61067635188145	4.26651056930535e-10	1.60076194629129e-08	12.627125535932
RFLNA	1.31524118032988	4.982515130145	6.60947205672373	4.29448448090902e-10	1.60782202559236e-08	12.6208094892913
IQANK1	1.03521374967165	4.16061308016287	6.60798303429321	4.32932184852321e-10	1.61741621996211e-08	12.6130011165444
RNPEPL1	0.607241745599446	6.04514245064493	6.60368883606565	4.43135467246548e-10	1.65202031197073e-08	12.5904884310623
CKLF-CMTM1	0.516158328365749	1.45939264599622	6.59939126624689	4.53583617783647e-10	1.68738871708963e-08	12.5679668699672
DEDD	0.422251487805648	5.71667387260651	6.59468112483503	4.65313370098566e-10	1.72736521470628e-08	12.5432933353797
GSDMB	1.17984574284622	4.81453994719564	6.57814862223021	5.08896192055039e-10	1.88309485992682e-08	12.4567736639305
PRKAR2B	-0.892693629938887	3.40618555389129	-6.57796275843113	5.09408313950247e-10	1.88309485992682e-08	12.4558017254093
PATL1	0.626140822574915	5.53327650689411	6.57312283409588	5.22924052859161e-10	1.92899652188109e-08	12.4304981168499
ECT2	0.895752491097326	4.4333076044157	6.57184030346582	5.26564334986888e-10	1.93835286331966e-08	12.4237948021672
FAM110A	0.706663086732865	4.41221985752198	6.56656306826951	5.41807222761759e-10	1.99029142771417e-08	12.3962209514109
CREG2	0.910983989269656	1.89416459885737	6.55825674504918	5.6668317934112e-10	2.07732566723397e-08	12.3528470656043
DDIT4	0.992515097430584	8.60020459994808	6.5550850562034	5.76475411120259e-10	2.1088191133043e-08	12.3362939298354
RTKN	0.539018922652254	5.21388101134023	6.55384435964458	5.80351056294975e-10	2.11858299323981e-08	12.3298200173598
C11orf80	0.679267638918629	4.16226529668805	6.55101797234737	5.89276001448392e-10	2.14670068660422e-08	12.3150747950375
SIM2	0.978494927055815	2.1634774444722	6.54742526598104	6.00815900202233e-10	2.18420836266066e-08	12.2963372584971
TSPAN1	1.45181936786681	8.37885053306539	6.54323768356906	6.14547367166499e-10	2.22663576090862e-08	12.2745050460205
SF3B4	0.501450336210842	7.06209853246223	6.54309438131957	6.15022691520406e-10	2.22663576090862e-08	12.2737580810043
TSPAN15	0.946451737665209	7.19323151237468	6.54250908804381	6.16967829959646e-10	2.22757820377466e-08	12.2707073344852
SCML2	-0.486082458431466	0.850421301744557	-6.54188351575968	6.19053521387501e-10	2.22757820377466e-08	12.2674468231546
KRAS	0.599556775007524	4.88392063817301	6.54187292851253	6.19088879458987e-10	2.22757820377466e-08	12.2673916435661
ELOVL1	0.561289584812543	7.28379870273181	6.53577235796621	6.39796797067267e-10	2.29738076885565e-08	12.2356051411007
MRGBP	0.523912978064586	5.04210362951453	6.53375452914428	6.46794980881104e-10	2.31553360727303e-08	12.225095378517
TBX6	1.03520640580062	2.97944988003004	6.53355541638223	6.47489607136544e-10	2.31553360727303e-08	12.2240584162851
CAPN8	1.70260513026945	5.86343808731248	6.5275808889084	6.68677208865125e-10	2.38644372163876e-08	12.1929525207824
F2RL1	0.985034480303933	6.34379865504145	6.52322502870759	6.84552934848946e-10	2.43814705537782e-08	12.1702849916265
MED15	0.544922296789242	5.49289245465551	6.52140484709561	6.91296229470942e-10	2.45718026179763e-08	12.1608156469563
MYRIP	-0.720066395840657	1.38548854553242	-6.52080638328953	6.93527621762648e-10	2.46013161828896e-08	12.1577025396779
AAMP	0.428262743374392	7.30963906147293	6.51577977346641	7.12551311920036e-10	2.52251783992014e-08	12.1315618334554
GPRC5D	0.892363135890105	2.21139214333551	6.51442603620019	7.17761794565406e-10	2.53585097601086e-08	12.1245238692642
NFE2L3	0.815291566853231	5.12725276548331	6.51284760175484	7.23884465283104e-10	2.55234685259157e-08	12.1163188487799
SYT8	1.9413950195463	5.09559027978342	6.51107800097772	7.30809753963474e-10	2.57160089576045e-08	12.1071215479295
FSCN1	1.01893133758552	6.66260831371242	6.50810958105012	7.42573215267816e-10	2.60776861737752e-08	12.0916969412655
ATIC	0.528860696598315	6.25096855246852	6.50704170517192	7.46850457322885e-10	2.61755432737176e-08	12.0861490566634
TMEM44	0.654153195358409	4.199655055538	6.50607415522344	7.50746775342227e-10	2.62596865104266e-08	12.0811228700922
CACNB2	-0.819195368282021	1.66134794810329	-6.50534599441154	7.53692253183832e-10	2.63103027309243e-08	12.0773405525454
EFNA5	0.912951486470372	4.19345845027982	6.50374052808221	7.60226729290796e-10	2.6485756229399e-08	12.0690021212242
CCDC110	-0.542052836240427	1.25856373928166	-6.49765103968455	7.85522203618437e-10	2.73128403432399e-08	12.037386108393
STAU1	0.44539197633572	7.18578603034282	6.49510468237751	7.96343466776418e-10	2.76343773381959e-08	12.0241710406444
G0S2	1.24437812098411	6.365670105594	6.49177015428476	8.10736182595615e-10	2.80347201791104e-08	12.0068703171107
IL1RAP	0.856258536606944	3.22106446949414	6.49169272686933	8.1107340116112e-10	2.80347201791104e-08	12.0064686605309
ADAM9	0.951033309722613	6.8174157593294	6.49119284611196	8.13253847593816e-10	2.8054861119646e-08	12.0038755875844
PLIN3	0.673441364369442	6.90703538894712	6.48584311112431	8.36953051651899e-10	2.88158012430504e-08	11.9761321121065
NQO1	1.2445575969258	7.63562250677205	6.47818397011245	8.72069330183555e-10	2.99660770424522e-08	11.9364365423295
OSBPL2	0.458191760193822	4.67830183879862	6.47360246061455	8.93763416420114e-10	3.06515465408609e-08	11.9127053686493
SRPK1	0.566375308787029	5.07663541265263	6.47123449743478	9.05183199097799e-10	3.09826740603475e-08	11.9004438953901
CARD11	1.10906286455426	5.6428626395262	6.47063256780702	9.08108873500835e-10	3.10223418478622e-08	11.8973275017696
CDK2AP2	0.563712101964213	6.66407652552463	6.46808367385782	9.2060115139041e-10	3.13880303247849e-08	11.8841329856074
ACY1	0.743973206561731	2.75242097929145	6.46481238700332	9.36881780088407e-10	3.18812154584735e-08	11.8672036311403
TES	0.72355450895937	6.3547388165767	6.46380374449001	9.41958483467263e-10	3.1991971008127e-08	11.861984829621
DDR1	0.725097196268313	7.07114590576412	6.45715279301357	9.76117910454909e-10	3.30881358874088e-08	11.8275847722601
LRP10	0.531952374084828	7.45335503578282	6.45639766842218	9.80072412840528e-10	3.31581724413619e-08	11.8236804921973
ARF1	0.422112393290622	9.26279534379619	6.45079866473785	1.00988927176921e-09	3.41012417749915e-08	11.7947402850875
STN1	0.5149633488119	6.01150919295127	6.44689585078623	1.03119897849974e-09	3.4707600336538e-08	11.7745765066887
MIDN	0.645651270299749	6.84527738738346	6.44660429185737	1.03280854630271e-09	3.4707600336538e-08	11.7730704773114
NDE1	0.665231889352768	3.78971512417667	6.44642923850837	1.0337761248368e-09	3.4707600336538e-08	11.7721662703589
PIAS3	0.672133778346733	5.0758420222778	6.44369416436014	1.04901005026883e-09	3.51518463218899e-08	11.7580406953015
SEMA3B	1.02624393394841	5.42111616925276	6.43763972935789	1.08352165243246e-09	3.62391556096409e-08	11.7267850765827
TMEM179B	0.42178356696648	6.71431839127027	6.43627985173386	1.0914254427955e-09	3.63905363742392e-08	11.7197672902243
SPATS2L	0.703824423776747	6.1721438442482	6.4361483478606	1.09219275979407e-09	3.63905363742392e-08	11.7190886996449
ABHD11	0.73815721323462	6.08644376619802	6.43526413868149	1.0973658550306e-09	3.64936497130346e-08	11.7145261966737
FAM184A	-0.51001799947381	1.01404840424535	-6.42699958966118	1.14689749837531e-09	3.80687583628963e-08	11.6718999876266
TMC4	0.812865924547956	7.00752960146767	6.42649213420373	1.15000942359533e-09	3.81000291866234e-08	11.6692837780575
LMNA	0.656574352170126	8.31564330821536	6.42345214720897	1.16882643208055e-09	3.852103656238e-08	11.6536136603828
C15orf48	1.24149191652624	6.99888733607144	6.42343543511071	1.16893070911236e-09	3.852103656238e-08	11.6535275277619
LBX2	0.639656933817059	1.69572365000238	6.42337650115735	1.16929850718996e-09	3.852103656238e-08	11.6532237886795
H2BC21	1.00156115530661	5.31764224905347	6.4217834584928	1.17928366330881e-09	3.87772319176767e-08	11.6450140754871
SFTA2	1.84644981893864	6.08607731970151	6.41935121291417	1.19469081927271e-09	3.92104226086158e-08	11.6324819757358
FAM214B	0.724494372667071	4.69014254021693	6.41700440534696	1.20974426342254e-09	3.96304095549187e-08	11.6203928772259
SMCO2	0.532833211782235	1.24056530353269	6.4163133474151	1.21421243653558e-09	3.97027116818032e-08	11.6168335550562
SH3D21	1.0089945658913	3.30543611509006	6.41400634751727	1.22924659888533e-09	4.01195929922443e-08	11.6049529755281
RNPEP	0.499011310294961	6.64741525993127	6.39721404427412	1.34432996816653e-09	4.37942298906049e-08	11.5185558073511
ANLN	1.08302005609552	3.83273092779424	6.39622460182532	1.351431860415e-09	4.39440593278278e-08	11.5134694631773
NECTIN2	0.57536602878951	7.46591067332439	6.39502422956384	1.36009725526122e-09	4.41440807858257e-08	11.5072994653761
NSDHL	0.464786752301633	5.64704441650755	6.39164792926446	1.38476438754405e-09	4.48617673079076e-08	11.4899489002798
WNT7B	1.16072957384625	3.83182590916531	6.38664405165801	1.42213326360686e-09	4.59875469165245e-08	11.4642448029031
MDFI	0.943040091119766	5.43922786888407	6.38404959932504	1.44189694315531e-09	4.65409346045296e-08	11.4509224537486
PROSER2	0.828018351109585	3.74939006294538	6.38163493637407	1.46053343240882e-09	4.69057960244623e-08	11.4385263364873
C16orf96	-0.171698793435984	0.237797017738956	-6.38158943594215	1.46088686966626e-09	4.69057960244623e-08	11.438292779638
ELAPOR1	-1.62330347075268	4.55722101054327	-6.38154723068421	1.46121478588649e-09	4.69057960244623e-08	11.4380761380697
HES1	0.740699014464022	6.81762301130109	6.37769438992081	1.49145635987786e-09	4.77892011370352e-08	11.4183030817308
ELAC1	-0.520697452849466	2.53061025578336	-6.37671850568406	1.4992133454712e-09	4.795024978712e-08	11.4132959533395
SDC1	1.14065712193837	8.4009619615335	6.37595574018702	1.50530391188846e-09	4.80575116160901e-08	11.4093826401877
PLAAT3	0.901793082212063	6.78765178037754	6.37307509754299	1.52852549988e-09	4.87103071731268e-08	11.3946063413224
GNG7	-0.898499902397794	3.35524907192793	-6.36934425715243	1.5591245815955e-09	4.95954140004265e-08	11.3754751240785
ASAP2	0.950218743574156	4.08452121804775	6.36544324416918	1.59176307679798e-09	5.05420757061405e-08	11.3554787550391
PDCD4	-0.528793289857128	6.22552404056691	-6.36405564445931	1.60353379627477e-09	5.08239168389686e-08	11.348367840643
RNF149	0.510672499075894	5.99766424935463	6.36131270065842	1.62705381335961e-09	5.14764647005069e-08	11.3343141552984
TRIM7	0.967242211368451	2.35246507495433	6.3604341190275	1.63465885106141e-09	5.16240553341498e-08	11.3298134736452
SMG7	0.450133211551968	5.52834863654356	6.3600828462505	1.63770924701596e-09	5.16275344135605e-08	11.3280141285547
SLC6A8	1.10633388191789	5.64545193802885	6.3577434645611	1.65816720116428e-09	5.21787775721212e-08	11.3160325593568
PPP1R15A	0.791009221912632	7.02732398811244	6.35522491485014	1.68047270285013e-09	5.27114296816773e-08	11.3031364255737
BZW2	0.563281366720693	5.82763737811888	6.35515478046389	1.68109804782387e-09	5.27114296816773e-08	11.3027773509108
TMEM154	0.759148027141583	2.5837555625867	6.35409753129959	1.6905526349887e-09	5.29133934363042e-08	11.2973647370585
CGB8	1.2761175070863	1.5246771067542	6.35330173246445	1.69770361373903e-09	5.30188533980299e-08	11.2932909959317
RCOR1	0.641847205456744	4.95095246508	6.35305120704376	1.69996095808935e-09	5.30188533980299e-08	11.2920086075263
PTMA	0.541478049174181	9.54543497706285	6.35207770461526	1.70876067307169e-09	5.3198809678131e-08	11.2870257476348
FBXL19	0.569873714003048	4.57068307517112	6.34889546285989	1.7378391211343e-09	5.38806738750401e-08	11.2707408138399
SCNN1A	1.40920410390298	6.62842552287852	6.3488276330306	1.7384641938689e-09	5.38806738750401e-08	11.270393754239
TRIM11	0.506639076829788	4.03854656698573	6.34867538693826	1.73986799288956e-09	5.38806738750401e-08	11.269614776967
B4GALT4	0.660849488854901	5.0726544325437	6.3477227010546	1.74867764473422e-09	5.40531505452394e-08	11.2647405614526
DUSP7	0.655831845590837	4.72231674834273	6.34740833955114	1.75159420583412e-09	5.40531505452394e-08	11.2631322977951
RP1L1	0.506693184098942	0.614047762327749	6.34103620244906	1.81175417452237e-09	5.5811564123576e-08	11.2305433867188
SNX33	0.518682644250718	4.95459293896955	6.33995308643411	1.82217989626408e-09	5.60344252162888e-08	11.2250060624163
HELZ2	0.730437420166028	4.41247937552535	6.33647792788463	1.85603017731619e-09	5.69755837124039e-08	11.2072436551681
KRTCAP3	1.1546532801344	6.28141441728025	6.33415329206416	1.87901768943088e-09	5.7580578723764e-08	11.1953652641503
SLC39A11	0.619325705973566	5.20416516142596	6.33293738751912	1.89115252247131e-09	5.78514758572712e-08	11.1891533404707
TMEM134	0.49383264570694	4.47092860031017	6.3312432796337	1.90818832062023e-09	5.82710934291663e-08	11.1804995745518
GRTP1	0.914958778814158	4.29754177947368	6.33063711676607	1.91432038954672e-09	5.83568606250884e-08	11.177403553208
CTBP2	0.479088327928792	4.61273690903812	6.32752003970916	1.94616041392836e-09	5.92246632723884e-08	11.161485789526
POU6F2	-0.791436365171551	1.00597287665595	-6.32135025422692	2.01072454048336e-09	6.10835851320888e-08	11.1299934755137
CDK16	0.435830267223364	5.64254564351561	6.31682346778748	2.05942909973209e-09	6.24551218690773e-08	11.1068997601015
PFDN2	0.594644324474807	7.97373926282768	6.31613065596986	2.06698473887965e-09	6.25761810861858e-08	11.1033662496697
SAMD9	0.926513988390903	4.84476937107024	6.31340450568365	2.09698075659206e-09	6.33141712679557e-08	11.0894645789435
ESRRA	0.527982374229791	6.02232697443757	6.3131176575649	2.10016171964554e-09	6.33141712679557e-08	11.0880020513501
MTMR11	1.05329403963195	5.8769405399017	6.31293596329903	2.10217904488970e-09	6.33141712679557e-08	11.0870756841893
TPBG	0.750063594745728	4.5175448087976	6.31035231279033	2.13107175503881e-09	6.40744673745317e-08	11.0739047714514
SLC4A11	1.1309429959562	3.83748677411261	6.30734188027156	2.16522940210256e-09	6.48916630233964e-08	11.0585624912511
ZPR1	0.384826200842684	4.63857036378547	6.30730576932466	2.16564237893447e-09	6.48916630233964e-08	11.0583784844385
PPM1N	0.702556346398566	2.42446423074047	6.3019841138251	2.22735608212269e-09	6.66271643032238e-08	11.0312687264177
WIPF2	0.467423555932874	4.96527818716521	6.29224741974199	2.34477274093606e-09	7.00201778198917e-08	10.9817050547712
CST6	1.98230158260023	4.97592467480544	6.29142742916816	2.35493425734625e-09	7.02042285649285e-08	10.9775331805989
ACTG1	0.483847203034294	11.9732324134526	6.28727348478664	2.40707914424777e-09	7.16371232099096e-08	10.9564043878829
CENPF	0.843225908426713	3.25909225308114	6.28572375778758	2.42682207333359e-09	7.21024852549314e-08	10.9485240491882
SINHCAF	0.693469781651561	5.08656278156433	6.28122159795008	2.48508437538957e-09	7.37087779517996e-08	10.9256375930491
CXCL12	-1.20662560706985	5.00512163136242	-6.28067595897524	2.49223813539835e-09	7.37091096476982e-08	10.9228645743011
BLVRB	0.659029215492477	7.14140885224478	6.28058054595334	2.49349115158795e-09	7.37091096476982e-08	10.9223796867123
PDLIM7	0.94997223970597	6.83472851500278	6.27674673449209	2.54435397996101e-09	7.50862378724963e-08	10.9029001647985
PMEPA1	1.03483500577198	7.97218727077521	6.27347102135535	2.58861869946141e-09	7.62643552749043e-08	10.8862622881011
UNC13D	1.08825101567667	4.93789355175215	6.27171274063049	2.61268935216204e-09	7.68445767748965e-08	10.8773339619709
PLBD1	1.13907601251772	6.79526850299842	6.26907933152119	2.64915206350852e-09	7.7786724219308e-08	10.8639648074614
STK24	0.614261668328009	4.81357703167726	6.26791442411597	2.66544058486355e-09	7.80561516404618e-08	10.8580519998995
MARK2	0.450083917131758	5.580448014751	6.26778769078118	2.6672185764723e-09	7.80561516404618e-08	10.8574087719999
LEXM	0.391327180899709	0.75119100420517	6.26644153559704	2.68617634822868e-09	7.84801505799456e-08	10.8505769455203
SLC52A2	0.653684857146144	6.34365237742976	6.26316465789262	2.73287910317334e-09	7.97120002867454e-08	10.8339504597189
ITGB5	0.766816758447585	7.44990195798207	6.26095731967393	2.76478703799326e-09	8.05089479272366e-08	10.8227537953894
RALY	0.436334118554663	6.3218025476754	6.26034896280993	2.77364518969991e-09	8.06331719965906e-08	10.8196683610836
BPNT1	0.587662031683004	5.56064973862315	6.25987934896367	2.78050218808874e-09	8.06989056539673e-08	10.8172867267356
ADGRF1	1.22784157977692	3.07562299252677	6.25942526992071	2.78714818467503e-09	8.07583085391236e-08	10.8149839844335
EBP	0.625706981213859	6.25798176729264	6.2591046339581	2.79185047344945e-09	8.07612890663902e-08	10.8133580273641
H2BC11	1.00983286141537	2.62616098067499	6.25724744103369	2.81924077645285e-09	8.14194881475914e-08	10.8039411707681
CDIP1	-0.605988401629031	4.5921254888671	-6.25682266961319	2.82554238128954e-09	8.14607206684641e-08	10.8017876254622
MAP4K4	0.59372445051645	5.91179901639212	6.25652631913019	2.82994701336996e-09	8.14607206684641e-08	10.8002852153717
AP1M2	0.741556000117895	7.14288376569194	6.25389351498724	2.86937532628933e-09	8.24604932149172e-08	10.7869396519316
CHP1	0.583149756103643	7.14106551635462	6.25135622500547	2.90788341107608e-09	8.343059610308e-08	10.7740816179357
ADAM10	0.585414663242729	5.06656429395957	6.24555021473604	2.99791953736919e-09	8.58735222784104e-08	10.7446713989348
RAB11FIP5	0.547255047811721	5.19752532396008	6.23906799104386	3.10167768235605e-09	8.870090948614e-08	10.7118563512378
OASL	1.29247318756247	4.43016380869351	6.23872368466116	3.10728637060359e-09	8.87168152543552e-08	10.710113970333
RASAL1	1.07934927335995	4.07090677509364	6.23814862568796	3.11667618757351e-09	8.88404499636416e-08	10.7072039899338
PEX13	0.482903148817623	4.4113028468673	6.2362277409616	3.14824362868056e-09	8.95948296207486e-08	10.6974849421089
SHKBP1	0.544443711450936	6.14392627632075	6.22436874260723	3.35019972620056e-09	9.51879562983102e-08	10.6375244914895
NAP1L2	-0.982565792657129	2.26075281036277	-6.2177331790022	3.46869524641154e-09	9.83955086134736e-08	10.6040060591261
GRHL1	0.800989660966686	2.49089265156272	6.2160734647856	3.4989712430064e-09	9.90942517031442e-08	10.5956258574938
H2BC18	0.853753666223368	1.49974435984139	6.21437125286671	3.53029189217547e-09	9.98202823425268e-08	10.5870325601453
DHX32	0.446234256930005	5.39736019176705	6.21243936203665	3.56617210759089e-09	1.0067269459355e-07	10.5772815919361
PTPRR	1.02922044110202	2.56184064147938	6.21030620180555	3.60620631286491e-09	1.01639448872544e-07	10.566516991384
TSG101	0.412255321364477	6.10114839815563	6.20517763132084	3.70427105492763e-09	1.04236050406209e-07	10.5406462687773
FTSJ1	0.442570322481119	5.77226949068347	6.20104856923124	3.78512175903113e-09	1.06340724746924e-07	10.5198274253441
RASSF7	0.9532098239143	6.7984331762864	6.20011996022839	3.80354193531673e-09	1.06687528501959e-07	10.5151465740977
C15orf39	0.472489991500925	5.09444880432113	6.19881219586781	3.82963243725423e-09	1.0719491797096e-07	10.5085552700383
SLC44A2	0.603242933443245	7.22908969125019	6.19860208062261	3.83384067918236e-09	1.0719491797096e-07	10.5074963445574
LGI2	-0.780428532345262	2.20152273992478	-6.19710369614579	3.86398257748382e-09	1.07865930171762e-07	10.4999455474174
CRABP2	1.6579769307832	6.89053008453225	6.19599529745378	3.8864289595143e-09	1.08320327143034e-07	10.494360754274
LANCL3	0.361797766792464	0.699625555058248	6.19508868744358	3.90488398930605e-09	1.08662215480547e-07	10.489793171784
SMAGP	0.833787047162789	4.96353401975956	6.18745206491896	4.06378775730381e-09	1.12835612720988e-07	10.451336171663
B3GNT5	0.724187513888632	3.64063978972981	6.18726723639145	4.06771130772741e-09	1.12835612720988e-07	10.4504057768131
KARS1	0.370703312072695	6.96616893200376	6.18585410975515	4.0978323614862e-09	1.13491858730814e-07	10.4432929303977
OXSR1	0.533478884423885	5.13319867373003	6.1850610766057	4.11483178429256e-09	1.13783198898257e-07	10.4393017252562
REEP3	0.703940892814139	5.80289986407928	6.18315222882687	4.15603404426424e-09	1.14741826703201e-07	10.4296961542485
TFG	0.449099489481736	6.28950219663656	6.18119425094343	4.19871736810009e-09	1.15738270434018e-07	10.4198453296284
H1-2	0.998170338308569	7.68577890585597	6.17966204699656	4.23241871910219e-09	1.16484389167266e-07	10.4121380212598
MORC2	0.404037651814042	4.8593437011454	6.17931070181104	4.24018401236473e-09	1.16515478987656e-07	10.4103708538039
EML2	0.561012167811649	4.86931184476183	6.17883154115732	4.25079677264808e-09	1.16624594579574e-07	10.4079609144113
FXYD3	1.28894781250019	7.97239079864892	6.17735630515536	4.28363519037305e-09	1.17342200168113e-07	10.4005419652293
UBE2H	0.469009795646703	6.7897820075083	6.17538890622226	4.32781668581202e-09	1.18367808701204e-07	10.3906497023096
PLK1	0.819351165400339	3.86631849013137	6.17500233370221	4.33655028509348e-09	1.18422218438501e-07	10.3887062178877
SPTBN2	0.794184536055813	4.35426601704385	6.17454419320732	4.3469231725259e-09	1.18521155258358e-07	10.3864030282713
S100A3	0.833864841285799	3.33693587631146	6.17395267561697	4.36035190649355e-09	1.18702975389334e-07	10.3834294801274
NAPRT	0.983361902963904	6.27809092691312	6.17233182702259	4.39735764140677e-09	1.1952508177316e-07	10.3752824412839
FAM3C	0.680551560334473	6.13549308242238	6.17109646015524	4.42576920220831e-09	1.2011140868868e-07	10.3690739117913
TRPM4	0.903834717547499	5.33634795794347	6.16985617155458	4.4544751445193e-09	1.20696791500836e-07	10.3628414505292
WNT7A	1.46649377640758	3.04908068831769	6.16957162854418	4.46108649034924e-09	1.20696791500836e-07	10.361411732882
MICALL2	0.897969484825007	5.05087329404681	6.1628356409889	4.62043936431443e-09	1.24815838150765e-07	10.3275784019712
SGPP2	1.04227827308834	5.69389855288145	6.16150414630642	4.65259318179345e-09	1.25491372778973e-07	10.3208934210621
TMC5	1.35026339508622	6.06674427403504	6.16104052099076	4.66384056630304e-09	1.25601804453551e-07	10.3185659345152
VEGFA	0.865913071268494	5.63035691571677	6.16034004453977	4.68088449668981e-09	1.25867765508999e-07	10.3150496243297
MYRF	0.964985915751406	5.80097707208991	6.15622322304932	4.78229671374431e-09	1.28398085621768e-07	10.2943888603339
CD82	0.739103636771519	7.02260241670807	6.15422762590884	4.83222819107654e-09	1.29540602758951e-07	10.2843769160003
TMC6	0.855613483579686	4.94894719697999	6.15268523595035	4.87117016676973e-09	1.30385483168155e-07	10.276640152047
GPR87	1.69996785593994	3.12890797721381	6.15083671884156	4.91824696987179e-09	1.31445203263286e-07	10.2673694732086
FAM83E	1.30792460735325	5.75353406951836	6.14607014984015	5.04170801158655e-09	1.34540047075149e-07	10.2434724711581
MOSPD3	0.507278320811837	5.41271387804975	6.1448254744311	5.07444438545353e-09	1.35208147138359e-07	10.2372343078237
KRT8	0.88874769199991	10.2172743766086	6.14306198659192	5.12118342250453e-09	1.36246757145086e-07	10.2283973142571
ZDHHC20	0.635897568876872	5.95442257119205	6.14266306975017	5.1318146459679e-09	1.36323045943344e-07	10.2263985336025
EGLN3	1.35869078416166	4.70202674022965	6.14036621993574	5.1934487530627e-09	1.37751913376175e-07	10.2148917519542
ARRDC1	0.746826979294042	6.21131694696609	6.13846067517025	5.24513318718282e-09	1.38912961740186e-07	10.2053474422692
PRXL2B	0.739691668768131	6.16272046208536	6.13603840388189	5.31156178104741e-09	1.40460411616584e-07	10.1932177631536
EPS8	0.822473470727869	5.88872464358881	6.13565971342974	5.3220213530275e-09	1.40525372838812e-07	10.1913217258108
CDK7	0.444463812321392	5.050675660711	6.13529323930623	5.33216274311274e-09	1.40581750159635e-07	10.1894869254607
SUN1	0.579881050341332	5.47965631573734	6.13305522046949	5.39450781084796e-09	1.42012237857091e-07	10.1782835293618
GAN	0.503330208363222	2.35655455693397	6.13240295781668	5.41281225233618e-09	1.42280793920316e-07	10.1750188362625
CAPN5	1.09269732107362	6.15949809101604	6.12942855025695	5.49705840043605e-09	1.44279295146871e-07	10.1601342306903
PTPN12	0.599583362228349	6.0341255755728	6.12567589107369	5.60518445931874e-09	1.46581280967044e-07	10.1413617393347
CCL14	-0.771369044379295	1.30801605721142	-6.12554062383363	5.60912064657223e-09	1.46581280967044e-07	10.1406852105037
METRNL	0.772347597794038	6.00778267279031	6.12551700827221	5.60980812175259e-09	1.46581280967044e-07	10.1405671000569
PCDHB9	0.617539571482743	1.91080004265831	6.12460204245102	5.63650752280971e-09	1.47060082604778e-07	10.1359912331244
USB1	0.425577097735016	4.63735486277754	6.11988098905993	5.77626479238861e-09	1.50482839005269e-07	10.1123876400594
OSBPL10	0.609532471841599	3.52109792697005	6.1177970750548	5.83903094405708e-09	1.51892658291405e-07	10.1019725569964
SOCS2	-0.661070703831676	3.10252445017293	-6.11732157615036	5.85344613484907e-09	1.52042397458306e-07	10.0995964081092
HKDC1	1.24825089823181	5.10030802164306	6.11700913053545	5.86293721217991e-09	1.52063980071886e-07	10.0980351293523
ARPC1A	0.527484786392183	7.52913164457467	6.11603439655467	5.89264355238625e-09	1.52609038549189e-07	10.093164752909
ARL8A	0.444420877241515	6.9542822645589	6.11532815903484	5.91425928499505e-09	1.52943267724931e-07	10.0896362656384
PSCA	2.65729497110332	6.72554840520586	6.11299335162736	5.98627551400819e-09	1.54577958456573e-07	10.0779730347658
KRT80	1.13598526328358	4.87659961985869	6.10626300991608	6.19871782050951e-09	1.5982861411208e-07	10.0443686323833
TTLL4	0.46289705376842	3.69145557945034	6.10571195359238	6.21643575867386e-09	1.60050433264742e-07	10.0416182872458
FAM83B	0.921326057452692	2.83675073925899	6.1041930614646	6.26552974866914e-09	1.61078238443457e-07	10.0340382667736
SAMD10	0.685190682035306	4.02651805487706	6.09946198748305	6.42089822238337e-09	1.64727397666629e-07	10.0104357189199
GTPBP2	0.487828209382065	5.55844718237184	6.09930146871077	6.4262354007427e-09	1.64727397666629e-07	10.0096351256103
KCMF1	0.34189903861462	4.91653499311654	6.09135314535243	6.69602612785361e-09	1.71214548487268e-07	9.97000968814909
LHB	0.989860151490196	1.97650046553848	6.09127279397623	6.69880943167341e-09	1.71214548487268e-07	9.96960927719601
UBALD2	0.641084035855264	7.33970696141064	6.09096768333205	6.70938854413916e-09	1.7123568814904e-07	9.96808886601245
ARHGEF26	-0.829173599945093	2.53559143258199	-6.09055571508696	6.72369873425349e-09	1.71351852067862e-07	9.96603604625589
E2F7	0.639593245170109	1.4080894708699	6.08888394111152	6.78207753452021e-09	1.72589129606725e-07	9.95770659612602
STX4	0.418299853661589	5.78376203979152	6.08849757659406	6.79564004022811e-09	1.72683999227736e-07	9.95578178428202
KLHL30	0.709669917321377	1.53413521744473	6.0852347560569	6.91124016663208e-09	1.75367725557648e-07	9.93953005527723
SFR1	0.549827176060293	4.06962316733858	6.08444950994187	6.93934766731388e-09	1.75826848038044e-07	9.93561968199524
PTPRU	0.947204100148418	5.09664998838412	6.08043885070307	7.08466486914726e-09	1.7905753772924e-07	9.91565250010724
TSKU	0.788816882410713	5.92141963160408	6.08036828841295	7.08724806206627e-09	1.7905753772924e-07	9.91530128044954
PLS1	1.01674520389508	5.76187662946782	6.07965496070854	7.11341397122611e-09	1.79460396437872e-07	9.9117508826913
NOB1	0.419175600434488	6.35822172603272	6.07931310099231	7.12598744299037e-09	1.79519675052321e-07	9.9100494635818
MSMO1	0.749471155372333	6.59659522941322	6.07868015326903	7.14932457588837e-09	1.79849556200607e-07	9.90689947814806
CACNB3	0.683301989154299	4.08108159055134	6.07765279336868	7.18736354166808e-09	1.80547806048855e-07	9.90178707980417
CAPG	1.04445716101837	8.26884143516721	6.07617673973539	7.24236343879313e-09	1.81669513745384e-07	9.8944428551985
SRI	0.539315720738109	6.568429126222	6.07401255211031	7.32375108520822e-09	1.8340314098789e-07	9.88367686549848
ARPC1B	0.626102720686875	7.93401859842274	6.07378486823027	7.33236545210426e-09	1.8340314098789e-07	9.88254437226212
LIF	1.13472525807539	5.68087535762613	6.07130601265322	7.42679767365204e-09	1.8536185155302e-07	9.87021640475814
VEGFD	-0.65425855038168	0.951558709733712	-6.07117590997334	7.43178674715679e-09	1.8536185155302e-07	9.86956946226854
CBFA2T3	-0.770025404853512	2.42171055321747	-6.07027482775501	7.46643103872872e-09	1.85961790934805e-07	9.86508903115564
CLEC9A	-0.481655711123056	0.738786670636889	-6.06963240428018	7.49122721070901e-09	1.86315097156996e-07	9.86189498796646
HJURP	0.840300328077727	3.09076501486508	6.06903313848199	7.51443036835032e-09	1.86627839940401e-07	9.85891571768166
RAB5IF	0.50816361750723	5.69106452332537	6.06783692542426	7.56095782977198e-09	1.87518161769726e-07	9.8529692775308
ACSL6	-0.573958933805645	0.595865830253387	-6.06745293566664	7.57595315619748e-09	1.87625051438183e-07	9.85106060567789
ZFYVE21	0.456812883041175	4.44865651363968	6.06658293096263	7.61003599194926e-09	1.88203692933292e-07	9.84673642380402
TOB1	0.744140351265123	7.21670717999544	6.06287838506523	7.75685405752763e-09	1.91564838813119e-07	9.82832825982125
SFXN3	0.63176468405076	6.22475983506991	6.06079599064202	7.84059881694470e-09	1.93361059869005e-07	9.81798390970658
PPDPF	0.741074231300242	9.82094143704521	6.05995228160098	7.87478085658013e-09	1.93931664881754e-07	9.81379342292707
TP53BP2	0.506964241650532	4.98922280797876	6.05965226870072	7.88697076246702e-09	1.93959831397981e-07	9.81230342748963
RALA	0.534781136957069	6.31457459137995	6.0585684849767	7.93116059870016e-09	1.94616484700784e-07	9.80692128431796
SLK	0.629215651292004	5.79491427451297	6.05845408257287	7.93583934425429e-09	1.94616484700784e-07	9.80635319094425
KLB	-0.604274730151238	0.655131616550573	-6.05721861353293	7.98653937692647e-09	1.95321160584038e-07	9.80021861094705
TNIP2	0.482393523446285	6.12863352223774	6.05721176773155	7.98682119137419e-09	1.95321160584038e-07	9.80018462118143
FAM160A2	0.564521676392562	5.5008954531823	6.05503751647654	8.07682151467288e-09	1.97247439466121e-07	9.78939061876889
DSG2	0.852395609176873	6.85434048881404	6.05288113343708	8.16706403739668e-09	1.99174274212012e-07	9.77868782410784
TJP2	0.634809359974821	5.79162206362538	6.0499427662605	8.29162474112719e-09	2.01931537904927e-07	9.76410781291971
VDAC2	0.411713406018349	6.28678180645291	6.04866468240196	8.34638362223763e-09	2.02983587289295e-07	9.75776747824649
PLEKHM1	0.490251920465554	4.2893785886934	6.04668362430108	8.43196246718067e-09	2.04781229545263e-07	9.74794155187577
CTDSP1	0.427506004446508	7.07679055981926	6.04639636695728	8.44444276551098e-09	2.04801064253601e-07	9.74651694793426
KCNA2	-0.203463273662634	0.225698018262826	-6.04235360438929	8.62201897125409e-09	2.08819353263794e-07	9.72647225319299
KRT222	-0.569891840263003	0.8146554573877	-6.04187282750387	8.64337886630443e-09	2.0904833266314e-07	9.72408906471291
BCAP31	0.393818547313002	8.54396986762798	6.0399046409506	8.73136336356101e-09	2.10885844980423e-07	9.7143341509917
KLK10	1.86482403678556	5.82496833183651	6.03956998661596	8.74641060811216e-09	2.10959098719562e-07	9.71267571234429
DHCR7	0.647980388950487	5.46783880726232	6.03465054927833	8.97056149671157e-09	2.1606870963067e-07	9.6883035196818
EPM2A	-0.489156994945566	2.00143783843937	-6.03089915504224	9.1452662946484e-09	2.19974973791413e-07	9.66972686999238
KRT18	0.864864889408128	9.77497150376914	6.03031704696705	9.17267267103922e-09	2.20332365842377e-07	9.66684498920702
LPAR5	0.823720607038575	4.05683950853409	6.02522025185328	9.41609995887069e-09	2.25870627292091e-07	9.64161974470398
PATJ	0.556941680303005	4.19995379106754	6.02474998181178	9.4388769408185e-09	2.26108103961572e-07	9.63929297237303
PARP3	0.642224323647568	5.19988037094538	6.02409038928148	9.47091455163587e-09	2.26566469498875e-07	9.63602968308563
MUC5AC	2.212725221596	4.75655699307981	6.02229160317346	9.55882752882615e-09	2.28358438882528e-07	9.62713150298056
LY75	0.823594271384324	3.51743929364311	6.01549216043571	9.89842455492339e-09	2.36150049945516e-07	9.59351199791742
GET4	0.437634356073196	2.19819630290604	6.01428657301413	9.95985938447517e-09	2.37293311983717e-07	9.58755363610709
POU2F3	0.986732770369623	2.27076132236784	6.01220060903268	1.00670406643384e-08	2.39521906538099e-07	9.57724605323119
CEBPB	0.744163441575535	7.36430853540874	6.00844297912746	1.02629752093956e-08	2.43853290530145e-07	9.55868403387156
H3C10	1.14828289646403	2.77097487853556	6.00753573066221	1.03108392454176e-08	2.44659495013903e-07	9.55420353300815
MYOF	0.972221155427886	6.60129364360379	6.00693771673433	1.03425084368725e-08	2.45079764700463e-07	9.55125044887652
TEAD3	0.713335848915693	5.86237117155218	6.00616225815178	1.03837165995171e-08	2.45724635809867e-07	9.54742140403059
MAP3K13	0.424251051397916	3.73847540675135	6.00425170659844	1.0485931840657e-08	2.47809525154908e-07	9.53798890682966
PARP4	0.691751136608466	6.19288724745808	6.00272693428102	1.05682146642622e-08	2.48870910696285e-07	9.53046244034901
FAM177A1	0.482268850846658	4.74825108350976	6.00270387755149	1.05694637414561e-08	2.48870910696285e-07	9.53034863911462
TPX2	0.967983833882232	4.76934030537058	6.00263189887001	1.0573364051451e-08	2.48870910696285e-07	9.52999337536872
MMEL1	0.801486867878257	2.28520942378095	6.00115256935323	1.06538376091775e-08	2.50429363560305e-07	9.5226924994595
TACR1	-0.664056150945617	0.961972881853229	-5.99782836699801	1.08368658654224e-08	2.54255107713532e-07	9.5062910210545
GIMAP7	-1.00779558983752	4.72919160696298	-5.99767194928788	1.08455536008563e-08	2.54255107713532e-07	9.50551940997638
CACNB1	0.710739354415427	2.94578167658491	5.99432857795602	1.10328913534841e-08	2.5830205236777e-07	9.48902967710676
C11orf91	0.573625053516945	1.10246455873848	5.99401752043427	1.10504810883844e-08	2.58369370746927e-07	9.48749582863108
PDCD10	0.488640442809282	5.25886253356493	5.9900953253022	1.1274645806313e-08	2.63259981001396e-07	9.46815968782611
CYTH2	0.523833550027046	5.28739096906906	5.98969376323179	1.12978461345563e-08	2.63451368229315e-07	9.4661804867358
USP51	-0.561595567016077	1.83417221082293	-5.98403363546051	1.16298807546939e-08	2.70834318530066e-07	9.43829241939284
UBE2C	1.1094464617958	5.50371255801808	5.98235033721136	1.1730457972416e-08	2.72814717268413e-07	9.43000198332672
GALNT3	0.96406834622597	5.82627042548724	5.98029656377473	1.18543258779707e-08	2.75330830808582e-07	9.41988900105638
SH3RF1	0.679386366412696	5.31868193836043	5.97980267814231	1.18843039053575e-08	2.75662473281602e-07	9.41745740179662
CDR2L	0.767785022057203	5.81150557958125	5.97743832572163	1.20288481779826e-08	2.78647157199467e-07	9.40581857416496
RAD23A	0.388206682739328	7.11814317134907	5.9757691455733	1.2131929056998e-08	2.80664746128889e-07	9.39760365296761
METTL7A	-0.831337899588777	6.43871354611729	-5.97526549088924	1.21632020714495e-08	2.81017980490239e-07	9.39512519887349
HBEGF	0.84922021351566	5.36522932115282	5.97496756062584	1.21817383742659e-08	2.81076404880072e-07	9.39365916716132
SESN1	-0.643327533118519	4.2918541439604	-5.97382339117961	1.22531826644025e-08	2.82353850924203e-07	9.3880294777215
NOL4L	0.513044252134775	4.47080953312034	5.97255360569055	1.23329513307856e-08	2.8381951824019e-07	9.3817825507502
GSTA4	-0.571156497884059	4.38786509129689	-5.97047436040555	1.2464670706901e-08	2.86475331076537e-07	9.37155524452948
GKAP1	-0.5837888754786	2.35939021346971	-5.97008023228893	1.248979349891e-08	2.86677495486745e-07	9.36961688894424
FAM107A	-0.935801612280201	3.04741189066112	-5.96858882821892	1.25853094543761e-08	2.88228095065277e-07	9.36228280328693
PAK1	0.629475361155164	5.65781977899987	5.96851309528863	1.25901787638856e-08	2.88228095065277e-07	9.36191041356043
OTUD7A	-0.307928255703506	0.686156452619432	-5.96772392767982	1.26410288818536e-08	2.89015398615192e-07	9.3580301488225
ATG16L1	0.499105185496677	4.71694298788723	5.96723553243072	1.26725994297657e-08	2.89331224497775e-07	9.35562892429116
KRT6A	2.34246642052684	4.34924569107759	5.96700083794688	1.26877978736424e-08	2.89331224497775e-07	9.35447508105712
DBNDD2	0.621164486726777	3.00946440891191	5.96469179274215	1.28382833285329e-08	2.92343434373848e-07	9.34312457883915
TP73	0.516295649584764	1.14216081115579	5.96446453797537	1.28531881847833e-08	2.92343434373848e-07	9.34200762681234
RWDD2A	-0.39322469122067	3.0655468652131	-5.96103447713654	1.30802237214437e-08	2.97122442852304e-07	9.32515237859632
GRHL2	0.96217683860478	4.10188897958461	5.95858437086804	1.32447968267814e-08	3.00472076849425e-07	9.31311653970834
EMCN	-0.813868608211412	3.05517498943087	-5.95741611749535	1.33239806698075e-08	3.01878421395033e-07	9.30737879640603
OSER1	0.480192909465727	6.17816787477406	5.95685623457203	1.33620935576722e-08	3.02351805127791e-07	9.30462925955093
CMA1	-0.915378568303168	1.0439674476157	-5.95649375368917	1.33868256375633e-08	3.02521584774742e-07	9.30284923847658
EHBP1L1	0.663878193775988	6.21110828091779	5.95445362646021	1.35268622866574e-08	3.0529328392213e-07	9.29283220282532
ARF6	0.51394338809292	7.20907743988591	5.9536377879659	1.35832631491114e-08	3.06079884346712e-07	9.28882706829923
RAPGEFL1	1.19879617160417	4.98042843900314	5.95344567556351	1.35965778114036e-08	3.06079884346712e-07	9.28788399827764
ADGRF4	0.953829881865582	2.79765068052203	5.94672333222826	1.40706176666491e-08	3.16345679396532e-07	9.25489707031434
H4C9	0.810999340493633	4.33736143767255	5.94564617088159	1.41480658859863e-08	3.17458262666925e-07	9.24961367642687
ZNF165	0.583822967899164	2.98611247064092	5.94553250424924	1.4156262866234e-08	3.17458262666925e-07	9.24905618736582
ENHO	-0.71629759827862	1.58124233785295	-5.94326741251655	1.43205815676904e-08	3.20346336946848e-07	9.23794830019866
MYOM3	0.783980670845205	1.94171186901955	5.94325431177638	1.43215373599451e-08	3.20346336946848e-07	9.23788406305393
ACP6	0.594267754509924	3.13204993766876	5.94178492731619	1.44291368895256e-08	3.22342512268678e-07	9.23067979506079
CRHBP	-0.481794216933104	0.589185946297874	-5.94108742282116	1.44804902461308e-08	3.23078688985783e-07	9.22726040356345
ENO1	0.639614796662102	9.71292167674605	5.94054359481805	1.45206534224403e-08	3.23274119121116e-07	9.22459456870687
COL7A1	1.3261653933099	4.33182077226721	5.94047035164831	1.45260709599955e-08	3.23274119121116e-07	9.224235544426
NPHS1	-0.813108597835309	1.21922316595187	-5.94009833642646	1.45536181865193e-08	3.23477192072269e-07	9.22241204098847
C1QTNF12	0.970622688271782	2.63670104337418	5.9376086593192	1.47392970240947e-08	3.27190033433728e-07	9.21021036804769
ADORA2B	0.834812408139598	3.35997359728727	5.93735294215606	1.4758499165966e-08	3.27202634918177e-07	9.20895731484563
SPICE1	0.488226933366844	3.1585411496303	5.93448345180875	1.49756602613775e-08	3.31598510125508e-07	9.19489883351144
LASP1	0.486194230629559	7.35290372844624	5.93412330668628	1.50031358839156e-08	3.31788492425283e-07	9.19313469527089
DEDD2	0.591428848491424	6.06971969983289	5.93236878602722	1.51376967324759e-08	3.3434316594408e-07	9.1845413532531
KCNK3	-1.28684368408174	2.81282087973733	-5.93022159943126	1.53039817849703e-08	3.37407420515244e-07	9.17402710087391
PAFAH1B2	0.400115414707218	5.88815921320724	5.93008186597496	1.53148649781109e-08	3.37407420515244e-07	9.17334294776666
UBE2E3	0.447409284954669	6.17124123913584	5.92706838850812	1.55514238382452e-08	3.42189788440787e-07	9.15859118219763
AJUBA	0.692386373429701	3.69863595932156	5.92528267021466	1.56932879553757e-08	3.44879152951742e-07	9.14985197626696
MDK	0.783023634959465	8.43705621825845	5.9220209581136	1.59556895103539e-08	3.50207440140379e-07	9.13389386571938
GIMAP5	-0.552864387175199	1.02175938101952	-5.92120265455754	1.60221925538157e-08	3.51228063735893e-07	9.12989118778515
P4HA1	0.759812859012909	6.38280597316141	5.92044700078881	1.60838451167185e-08	3.5213994564147e-07	9.1261952844311
RUNDC3B	-0.58697860350311	1.22476111228904	-5.91471328693929	1.6559279947512e-08	3.62080161967175e-07	9.09816192749782
LONRF3	0.61716996565122	2.49637107264441	5.91428491866573	1.6595347316319e-08	3.62080161967175e-07	9.09606827014154
KLF4	0.869325653113613	5.81848407294704	5.91410290045233	1.66106960014809e-08	3.62080161967175e-07	9.09517868358395
OTUB1	0.394378136707958	5.99842595703882	5.91398857686048	1.66203434447032e-08	3.62080161967175e-07	9.09461995361174
IGSF3	0.785497881794524	3.98612954732191	5.91347883825856	1.66634256544333e-08	3.62568886079547e-07	9.09212881238168
SLC1A2	-0.582759784058481	0.775565502929924	-5.91267658741103	1.67314520768079e-08	3.63598474030531e-07	9.08820842594552
KCNN3	-0.560288060850638	1.355349097039	-5.91220708940489	1.67713889710731e-08	3.64015845417889e-07	9.08591427868109
SRR	-0.422857955506353	2.69125467434747	-5.91159016201405	1.68240085946341e-08	3.64707119645902e-07	9.08289991967844
NUTF2	0.425436120257829	6.32458967825796	5.91053798827374	1.69141249348856e-08	3.66208532344829e-07	9.0777593946661
JUNB	0.798369979969339	9.12559616391452	5.90912536027914	1.70358570462534e-08	3.68389918565472e-07	9.07085878592698
MVD	0.629120835716015	5.20115772815128	5.90677524005976	1.72402803066183e-08	3.72351884260653e-07	9.05938101936194
ZNF831	-0.680597614781486	0.898743228076927	-5.90567613924162	1.73367071724515e-08	3.73903947378485e-07	9.05401416019685
CDA	1.34518850644138	5.54262561789931	5.9054713656485	1.73547307428364e-08	3.73903947378485e-07	9.05301433377253
FRMD8	0.505654526914679	5.90617664636103	5.90335533666283	1.75420551143086e-08	3.77476649206059e-07	9.04268397793462
CD58	0.768702805744361	5.45107104464133	5.90233292090695	1.76332738766255e-08	3.78700630688376e-07	9.03769347742169
TK1	0.963411095213921	5.73575150030615	5.90223459884285	1.7642070499635e-08	3.78700630688376e-07	9.0372135892811
ABCD2	-0.412841875992589	0.586621817601144	-5.90052832266882	1.77954127462306e-08	3.81525827119736e-07	9.02888648508921
GREB1L	0.650840576768773	1.21225789463139	5.89779595933565	1.80436912351737e-08	3.86377041949287e-07	9.01555514016144
RIC3	-0.858636311975411	1.58053097121758	-5.89701793048733	1.81150057178468e-08	3.87431650913121e-07	9.01175985126656
CNOT11	0.424444221237459	6.23597553021682	5.89628684016694	1.81822692566885e-08	3.88397160435758e-07	9.00819383742999
USP54	0.645424339951408	4.03895185679662	5.89299520650758	1.84881555738372e-08	3.94451426149461e-07	8.99214201257461
CLDN7	0.82915351144523	7.49347283540158	5.89198077638548	1.85834365227154e-08	3.96003109104804e-07	8.98719629919885
MAPK3	0.540765274538646	6.78320208572136	5.89023640533634	1.87484029636827e-08	3.99034191077944e-07	8.97869319200843
ITPKA	1.21115117566245	3.5151171719104	5.88971837740801	1.87976687619143e-08	3.99598384734204e-07	8.97616833868108
KLF3	0.579777592933286	5.8299440597582	5.88859997154124	1.89044646700769e-08	4.01382702710858e-07	8.97071776720368
PON2	0.624584872257969	6.36271562205736	5.88687517976922	1.90703294819269e-08	4.04415356730862e-07	8.96231332108777
CLSTN1	0.513059910200427	7.66888569942725	5.88439597899692	1.93112405584384e-08	4.08855251902003e-07	8.95023573055475
HGS	0.523429881628082	5.01607733500465	5.88424238445802	1.93262634021677e-08	4.08855251902003e-07	8.94948759666807
AXIN1	0.461129667528343	4.6768413647024	5.88185900213666	1.95608498749057e-08	4.13320051688893e-07	8.93788020732097
LRP5	0.685128266503247	6.29924146935639	5.88097364280581	1.96487003450449e-08	4.14478911928489e-07	8.93356919193099
TNNT1	1.59401312426394	2.79011019609507	5.88079735350924	1.96662388433844e-08	4.14478911928489e-07	8.93271085126987
PLA2R1	0.701099200803995	2.87416817189935	5.88059379783746	1.96865090579395e-08	4.14478911928489e-07	8.93171977391849
CDC42BPG	0.65864975175172	4.52244195949251	5.8788330690878	1.98626994150163e-08	4.17687591650625e-07	8.923148049686
ATXN2L	0.482571370464036	6.05423293427401	5.87754647597423	1.99924197829714e-08	4.19585938072746e-07	8.91688563934798
KIF14	0.582447677247077	1.71332588548976	5.87746398781717	2.00007648594389e-08	4.19585938072746e-07	8.91648416481997
LYPLA2	0.483891519011244	7.05746912027103	5.87693772752008	2.00540853495004e-08	4.20202487651405e-07	8.9139229150953
CSNK1E	0.458304916928258	6.12363135899438	5.87653575704562	2.00949065589201e-08	4.20555976481619e-07	8.91196667354098
SLC25A43	0.512893094571872	4.60798067232514	5.87460691184283	2.02919205187218e-08	4.24173609985996e-07	8.90258094586489
H2AC11	0.654429190319697	1.40168640501935	5.87366059618668	2.03892682145599e-08	4.25701736717547e-07	8.89797694566044
PLEKHG3	0.542289733182835	4.44442982313463	5.8724053812062	2.05190981095504e-08	4.27554827648687e-07	8.89187086085192
TMOD3	0.64438981509811	5.1095820146754	5.87233190971561	2.05267224618625e-08	4.27554827648687e-07	8.89151348054797
CHMP2B	0.529002183029991	6.21777397778504	5.87055769938035	2.07116818780833e-08	4.30896234712398e-07	8.88288427078
SH3TC2	0.452058092695258	0.89692752082815	5.86924789487481	2.08492733153124e-08	4.3324543212257e-07	8.87651490984431
IL18	0.895215619373596	5.57514646903128	5.86503922865837	2.12974664806537e-08	4.42035713869739e-07	8.8560553256762
DUSP10	0.702609619879738	4.74931193514787	5.86445702800578	2.13602046107995e-08	4.4281444245694e-07	8.85322585019907
ADGRE5	0.74958353692802	6.43692207062388	5.86287396663784	2.15317119512385e-08	4.45843549707308e-07	8.84553317938483
FAM189B	0.47738998584363	4.81348837118807	5.85980781791398	2.18677377910443e-08	4.52268089367429e-07	8.83063761616305
CPOX	0.475377050654122	4.33687817530482	5.85773745394157	2.20975309481939e-08	4.56482995199219e-07	8.82058260605048
SMS	0.468264427880943	7.06924564292961	5.85668440213725	2.22153160581063e-08	4.58376891497401e-07	8.81546923013368
OSGIN1	0.529510812251847	3.39784265287524	5.85468510247992	2.24406333829844e-08	4.62450078136015e-07	8.80576279440201
NOVA1	-0.73441339806249	1.13576663124897	-5.85427676189926	2.24869269105914e-08	4.62450078136015e-07	8.80378060846882
MKRN2OS	0.700242157126821	2.80620790834217	5.85423440252025	2.24917345365999e-08	4.62450078136015e-07	8.80357499091421
ENDOD1	0.674890265560837	5.69081375570601	5.85384201919192	2.25363163781751e-08	4.62824771092838e-07	8.80167036229305
CBX3	0.469845161668317	6.810683473474	5.85314386745863	2.26158529864676e-08	4.63915610501617e-07	8.79828174618189
ILDR1	0.711844243199084	4.11926316869121	5.85274765862544	2.26611130263182e-08	4.6430161450306e-07	8.79635878996607
TMEM170B	-0.524164844866672	1.8046803601621	-5.84848914824619	2.31532063474143e-08	4.7374854929318e-07	8.77569610572561
AGTRAP	0.537026896876831	6.19413610954708	5.84829277161939	2.31761492022804e-08	4.7374854929318e-07	8.77474351239575
POLR2H	0.499388946297903	5.82007663740914	5.84656440064311	2.33790383738581e-08	4.77340156751831e-07	8.76636037479963
CFDP1	0.389915015103258	5.94222740150415	5.8445050713523	2.36230481797035e-08	4.81762024375626e-07	8.75637416446135
CGB5	1.96034478810435	2.46940957517626	5.84027296772405	2.41323600649951e-08	4.9157785427059e-07	8.73585905912052
VEZT	0.515249741326854	4.91712880203773	5.83896436672623	2.42920073899923e-08	4.9425649798479e-07	8.72951764781277
WASF3	-0.625352017209172	2.66333670860932	-5.83372521483966	2.49415928861544e-08	5.06885913759242e-07	8.70413859055357
TONSL	0.691075204881364	3.11157224811868	5.83336278107352	2.49871532382489e-08	5.07224767295275e-07	8.70238348766476
DDA1	0.464004347936445	5.25308394365141	5.82849650388015	2.56068216521503e-08	5.19203442713749e-07	8.67882543263794
PRELID3B	0.534712247609997	6.49144889601688	5.82612772400568	2.59138773579859e-08	5.24823267045991e-07	8.66736277295408
SLC45A3	1.03783012791886	4.97035811211187	5.82570779957411	2.59686852191909e-08	5.25327354566558e-07	8.66533106316956
EIF4G1	0.417436909678552	7.3829452568686	5.82495387047212	2.60673716130726e-08	5.2671689085609e-07	8.6616835951578
MRO	-0.421957141831594	0.806351309208547	-5.82409916787392	2.61796927296311e-08	5.28378419125968e-07	8.65754897600659
OCLN	0.712699677073035	3.42005998404958	5.82346577911606	2.62632351683061e-08	5.28956585642249e-07	8.65448522570013
ARL6IP6	0.55927230688738	4.09225238909373	5.82342526052208	2.62685883410241e-08	5.28956585642249e-07	8.65428924179293
BEST4	0.681437614123372	1.70200135727929	5.82304021820751	2.63195120737398e-08	5.29374928410994e-07	8.65242688114792
ELOVL2	-0.702169962747557	1.6349871232663	-5.82220298339233	2.64305740849574e-08	5.31000515283486e-07	8.64837765701674
GALNT16	-0.758324878618625	1.75932854479635	-5.82155715434738	2.65165586561915e-08	5.32119146793219e-07	8.64525442143888
ERBB3	0.904508986718736	6.37753428994416	5.81858554174209	2.69157341054571e-08	5.39512985339864e-07	8.63088669071757
CTSG	-1.12350540383152	2.06960812273671	-5.81560449181532	2.73220831817921e-08	5.470335901814e-07	8.61647831294485
NCK1	0.561130107178178	5.06086827642109	5.81500294667892	2.74048050450662e-08	5.48064888139315e-07	8.61357145622754
AMIGO2	1.00285234065327	5.4442878927549	5.81379464596616	2.75717064307319e-08	5.50775418904689e-07	8.60773317875029
DTNA	-0.675733735563625	1.65763031274558	-5.81203107492985	2.78170932119899e-08	5.54825652179752e-07	8.59921341446508
MECOM	0.847119374455275	4.37965068153542	5.81188398493627	2.78376558784875e-08	5.54825652179752e-07	8.59850290565893
GJB2	1.41956020643294	6.47947281887953	5.81164436681358	2.78711855052277e-08	5.54864111435707e-07	8.59734547169431
SYNGR2	0.566587114523781	7.89032204060006	5.80966241676925	2.81500378779786e-08	5.59780877802294e-07	8.58777324230452
TRIB1	0.619398272808711	6.09496917621119	5.80910913772676	2.82283681471152e-08	5.60703525220809e-07	8.5851014635275
SLC23A3	0.665490760692172	1.54379167288735	5.80704401731377	2.85226246684685e-08	5.65908210795072e-07	8.57513053956929
ARPC2	0.487876600978408	7.50582303482583	5.80507479067287	2.8806011555313e-08	5.70885730135148e-07	8.56562485061112
GPD2	0.527618897782894	4.7368464596706	5.80379204523587	2.89920881534623e-08	5.73925677437029e-07	8.5594340615418
RAB38	0.755187241112377	3.48780807477209	5.80249130595578	2.91819756339308e-08	5.76148070241897e-07	8.5531573767794
RNF103-CHMP3	0.346186454328174	0.477430685770583	5.80238075752805	2.91981699501528e-08	5.76148070241897e-07	8.55262397205354
TRAF7	0.479258310562423	6.36190914088955	5.80234923310335	2.92027895959501e-08	5.76148070241897e-07	8.55247186552423
FGFBP1	1.58791389037912	3.86164274927651	5.80026339632627	2.95100459767793e-08	5.81556562633297e-07	8.54240886909664
CYBA	0.904650911366647	7.4956562768193	5.79669444362809	3.00431253812278e-08	5.91398249516792e-07	8.52519635464337
PTGES	1.29695839419796	5.75577305181773	5.79572410886276	3.01896816067487e-08	5.93617714818477e-07	8.5205178198435
TTYH3	0.748643882948342	6.57667759777083	5.79465440109372	3.03520573485866e-08	5.96142925037843e-07	8.51536076682026
IER3	0.953062688786518	8.06861440536491	5.79166077658874	3.08110275426813e-08	6.04481377231219e-07	8.50093195751188
CARD19	0.559432153427189	4.95700154483947	5.79103215032533	3.090826491418e-08	6.05559842729102e-07	8.49790271826882
ANK2	-0.900790499360327	1.98709540775194	-5.79085982926645	3.0934972317786e-08	6.05559842729102e-07	8.49707237239598
CD2AP	0.649747577832732	5.73601177877072	5.78950695140077	3.11454356596295e-08	6.08519681444205e-07	8.4905539806265
TMEM171	0.964693935294148	3.59761594067409	5.78944256536268	3.11554868510929e-08	6.08519681444205e-07	8.49024378369301
VAMP8	0.559139187619644	8.79821653415601	5.78290223322622	3.21931900842025e-08	6.28089138542791e-07	8.45874618939848
S100A4	1.29818894599525	8.94536530549083	5.7808417929497	3.25270518782867e-08	6.33898450533669e-07	8.44882832110218
PRDX5	0.455036101371682	9.84277871777687	5.77830729384996	3.29423749237348e-08	6.41280666614034e-07	8.4366318786555
LRRC2	-0.520610115388943	0.989010687681708	-5.77545855074213	3.3415385397261e-08	6.49768274851058e-07	8.42292758001402
DOCK6	0.487559213349404	4.42662608610393	5.77448654595477	3.35782938157438e-08	6.52213784414432e-07	8.41825265906219
ARHGEF18	0.511189174982089	3.0622134395895	5.77382331492958	3.36898972065746e-08	6.53658458619054e-07	8.41506311294411
BAG3	0.668536073975122	6.55703639868012	5.77341244389558	3.37592173168258e-08	6.54280460117157e-07	8.41308731693023
SEC14L2	0.745257347866131	4.19552187876639	5.77162715180608	3.40620463879963e-08	6.59421689665741e-07	8.40450331763114
ARHGEF2	0.587068631446612	5.33827001579741	5.76993170132051	3.43520949482675e-08	6.64304444049152e-07	8.39635296471028
RAB3C	-0.938346859027091	1.73639851343483	-5.76948684411755	3.44285979158203e-08	6.64663075558118e-07	8.39421472137686
DUSP6	0.646256875169256	6.14050418842448	5.76938377583721	3.44463465321423e-08	6.64663075558118e-07	8.39371933107903
PRSS12	0.877294330423098	3.59622892202956	5.76911412761392	3.44928229741719e-08	6.64829284965405e-07	8.39242331472072
PKMYT1	0.763781766879391	2.60060448415873	5.76839416479355	3.46172161229078e-08	6.66495282787431e-07	8.3889631431014
CCDC9	0.360510799538823	5.23219872718563	5.76795886718234	3.46926383337298e-08	6.6721581215987e-07	8.38687122703218
JPT2	0.524962252685377	6.44324969698925	5.76447359195639	3.53023402512025e-08	6.7819889767053e-07	8.37012586425636
TAL1	-0.504662532012984	1.46691696957518	-5.76329127465386	3.55115415107652e-08	6.80290069142638e-07	8.36444686490606
CCDC9B	0.896808566920698	4.75543278572442	5.76328902871367	3.55119400627291e-08	6.80290069142638e-07	8.36443607778468
VPS37C	0.344583272814067	5.02027841443114	5.76320180623566	3.55274214592972e-08	6.80290069142638e-07	8.36401715546044
GPRIN3	-0.699442765225595	2.77135825422874	-5.75843965535119	3.63827635056438e-08	6.95909525485403e-07	8.34115149582359
PLXNB2	0.557755886799161	7.8367907005813	5.75648912795108	3.67388871173827e-08	7.01956603802092e-07	8.33178967841794
SQSTM1	0.473061966666906	7.18564087088402	5.7548836711029	3.70345640452703e-08	7.06836858772719e-07	8.32408569559856
ASPM	0.674850598476691	2.24570148841538	5.75249905321271	3.7478038742274e-08	7.14524302145048e-07	8.31264551713261
PRKCI	0.686523254760749	5.21308740466232	5.75040016219713	3.78726697726327e-08	7.21264868262101e-07	8.30257878638576
NOL3	0.663696117449179	5.29684247031549	5.74943590770479	3.80553271791538e-08	7.239582772901e-07	8.29795485562004
PRELID2	0.587967498335137	2.5043299630402	5.74909924564242	3.81193032751605e-08	7.24390526199721e-07	8.29634057026894
PKP1	1.23777467977356	2.78813070765625	5.7480478503867	3.83197783904458e-08	7.27412960819285e-07	8.29129957419071
TMSB10	0.693857522690752	13.1458194029169	5.7462592906564	3.86631837042828e-08	7.33139138945467e-07	8.28272563170425
EIF4EBP3	0.675909035716907	4.46899629781721	5.7457014920125	3.87708958805497e-08	7.34388522941286e-07	8.28005204638509
PRSS51	1.11544351888514	1.9772823765121	5.74427696141216	3.90473092446585e-08	7.38827266192843e-07	8.27322493130222
LPCAT2	0.785372828905327	4.29297168795615	5.74271359722848	3.93528795469803e-08	7.43807547863753e-07	8.26573378171442
PGM2L1	0.695224421875264	4.07681239618964	5.74065349499763	3.97591135279247e-08	7.50677714448205e-07	8.25586454652263
SLC6A14	1.5730496720697	4.70848823994362	5.73905881883896	4.00763822814614e-08	7.55855205671515e-07	8.24822666738245
PORCN	0.522913080660613	4.06380044782297	5.7343076363669	4.10363995206287e-08	7.73131050625235e-07	8.22547894780441
SERTAD3	0.566795043919783	5.96770571343979	5.73374655815488	4.11512439638161e-08	7.7446376501677e-07	8.22279346695862
RUSC1	0.508806532471286	5.2520512895247	5.73247243996501	4.14132054519533e-08	7.7813073393896e-07	8.21669584017773
FAM110D	-0.772488318494541	2.82377976852711	-5.7323681521295	4.14347193025188e-08	7.7813073393896e-07	8.21619678442296
ALG1L2	0.446638517761328	1.09590625232592	5.72925079725421	4.20828769956484e-08	7.89458586716443e-07	8.20128195935479
TPM3	0.481331038992031	7.3468283228223	5.72885472534466	4.21659343472961e-08	7.90172509289404e-07	8.19938737099179
AOX1	-1.11539984627396	3.23953916638729	-5.72383118304767	4.32333938990137e-08	8.09312541015759e-07	8.17536531071035
AVPI1	0.652317822741083	5.73271374644814	5.7223110183613	4.3561590895815e-08	8.14392329892826e-07	8.16809888413368
FXYD5	0.829791135913757	7.82643667084124	5.72214529671726	4.35975163790225e-08	8.14392329892826e-07	8.16730681029131
CDCA5	0.734007756177529	3.59184709722227	5.72191483567017	4.36475243562244e-08	8.14460021435647e-07	8.16620533775947
NCAM1	-1.06349557748981	2.17037920326711	-5.72052462804975	4.39503784837182e-08	8.19240653710837e-07	8.1595615817715
TMEM88	-0.671192051501959	3.83954913425299	-5.7183316401505	4.44322976822802e-08	8.27345402972597e-07	8.14908361407112
PDE1C	-0.380238810695677	0.880412307425831	-5.71499138720169	4.51762757085616e-08	8.40307441913806e-07	8.13312937227226
DDX27	0.384046533790992	5.62869812920768	5.71476215883752	4.5227776142679e-08	8.40375154803493e-07	8.13203473001044
SUMO1	0.407028836165214	7.36278693673608	5.71339204243665	4.55367972019453e-08	8.44747982679246e-07	8.1254925927628
SHARPIN	0.469559107229184	6.42445735224001	5.71329247775779	4.55593336521012e-08	8.44747982679246e-07	8.12501722559429
CPTP	0.60391403781665	5.44063280411732	5.71124515478778	4.60251694198058e-08	8.52485179158619e-07	8.1152436319299
TMEM87A	0.482848344361905	5.85088456184068	5.71099623382444	4.60821239089352e-08	8.52640688848255e-07	8.11405548673295
PPME1	0.407697042538877	4.61629810128667	5.70951327879847	4.64228627625956e-08	8.5749066081225e-07	8.10697780796895
VDAC1	0.506535715935684	8.07687938476771	5.70943066640046	4.64419168763853e-08	8.5749066081225e-07	8.1065835620116
GPR155	-0.508981280625233	2.47769776601819	-5.70879827610733	4.65880278191286e-08	8.59284853441259e-07	8.10356577520087
PHLDA3	0.688695309643585	6.60824027749788	5.70848834454992	4.66598000922816e-08	8.59705592676152e-07	8.10208685559762
HOXA3	0.795625758021603	3.10864128101446	5.70603266820606	4.7232305936109e-08	8.69341781899516e-07	8.09037090074932
SOX21	1.25821799256624	2.18794521098962	5.69612278923797	4.96132262259451e-08	9.11845422905172e-07	8.04312635619863
PNP	0.621272320443997	6.00811127199709	5.69579481678915	4.96939968173721e-08	9.11845422905172e-07	8.04156373880547
EPCAM	0.788615664575609	8.98568823973112	5.6957811427508	4.96973671462071e-08	9.11845422905172e-07	8.0414985904988
SLC7A6OS	0.334549571358374	2.16058929309087	5.69482498434798	4.99335925171259e-08	9.15223330906278e-07	8.03694335570677
H2AC17	0.576045807636579	0.924989148222743	5.6928468504902	5.04257927795247e-08	9.23281017117491e-07	8.02752099619613
ZNRF1	0.417664519861	3.72537555427512	5.69131339085823	5.08106086331875e-08	9.29357788531395e-07	8.02021828313229
HPCAL1	0.581978368663964	5.17830226361296	5.68769437477408	5.173020205444e-08	9.45193150753291e-07	8.00298900182431
GTF2E2	0.378815029373353	5.57020233888615	5.68718431328854	5.18611097050879e-08	9.46600026311475e-07	8.00056132578377
AREG	1.28831427500027	5.58268256520846	5.68590261419632	5.21914892605798e-08	9.5164107988216e-07	7.99446164379616
CAST	0.575476770420675	6.24222749172122	5.68125560786568	5.34066706360897e-08	9.72788101347612e-07	7.97235420225988
SNX12	0.403443105715461	6.53691668715174	5.68081393990809	5.35235943289014e-08	9.73907557327647e-07	7.97025368038583
BCR	0.450501544953143	5.08571274414399	5.67885357293888	5.40455927726431e-08	9.82387746889068e-07	7.96093175889098
VMP1	0.74987623342393	7.16373544843661	5.67628990297631	5.47357487297324e-08	9.93903838619825e-07	7.94874436101041
ADGRB3	-0.604435445697992	0.821031422585421	-5.67385574065626	5.53990070714388e-08	1.00490822847871e-06	7.93717613828845
ZNF781	-0.436415234388502	1.0797169939397	-5.67142816047521	5.6068291361764e-08	1.01599910012509e-06	7.92564260402956
ATP6V1FNB	0.954025030630409	2.57300781262759	5.67058723880601	5.6301971008343e-08	1.01918176178917e-06	7.92164814402418
CFL1	0.502791217152176	9.19785838162331	5.66721349962598	5.7249088148366e-08	1.03525925725763e-06	7.90562666178063
RAET1L	1.05173192245956	2.06129283865679	5.66686331642582	5.73482830685657e-08	1.03598611358122e-06	7.90396406068495
PRR13	0.482334783363376	6.91274618955328	5.66118290213725	5.89810035509032e-08	1.06438585955838e-06	7.87700447460892
SMIM22	0.876895992683378	6.61810781146274	5.66055582269852	5.91640046325278e-08	1.06659215332911e-06	7.87402946231419
RPE	0.514348096636978	5.14604451039056	5.66016361440521	5.9278744960097e-08	1.06756459769676e-06	7.87216884965606
CRTC2	0.405287738164499	5.93711626568771	5.65930279160445	5.95313409931222e-08	1.07101518083835e-06	7.86808547004622
OTX1	0.529937853720146	1.29034500449665	5.65786485830285	5.99556291850567e-08	1.07754441439141e-06	7.86126547901501
STRA6	1.02583226378578	3.73188136185969	5.65721495173691	6.01483639376307e-08	1.07990298811949e-06	7.8581834222947
SART1	0.347914372734772	6.136578735043	5.65183397232639	6.17675604100729e-08	1.10784125969404e-06	7.83267456479176
VWA2	0.922892087184447	3.61214721387224	5.65071384784391	6.21099341802143e-08	1.11284523905141e-06	7.82736665758886
ASL	0.584020148896252	5.78122152606195	5.65030523558304	6.2235290287045e-08	1.11395459954151e-06	7.82543055751927
ASF1B	0.747340991581351	4.21738562395251	5.64992141671165	6.23532652669284e-08	1.114929719778e-06	7.82361202250168
TBC1D2	0.713906966770915	5.11068678094852	5.6496575797596	6.24344879056634e-08	1.11524636127726e-06	7.82236201174846
GFUS	0.71746674064855	7.2426637198781	5.64870586518391	6.27283346012995e-08	1.11935653177258e-06	7.81785329937438
ZSWIM4	0.545931652135028	4.47209461973512	5.64801440550298	6.29426732446885e-08	1.12204101472435e-06	7.81457786444317
MROH8	-0.428246765688045	1.23289354256392	-5.64657970091404	6.33896878123322e-08	1.12886361896221e-06	7.80778257366428
KISS1	1.16851301012225	1.99746105031329	5.64245720787957	6.469147257574e-08	1.15087899387783e-06	7.78826357330789
STIP1	0.451990503405152	6.68025501935577	5.64133933560808	6.50489475556393e-08	1.15606727745898e-06	7.78297242131691
VAV3	-0.746793179974685	2.51179356600614	-5.6375322139822	6.62809308935828e-08	1.17677135041499e-06	7.7649578678511
EPPK1	0.800119128564683	2.34295786001803	5.63575880737997	6.68625577506968e-08	1.18589863792372e-06	7.75656933170258
SPRR1B	2.07932250877847	3.84254105802824	5.63536904697613	6.69910547524902e-08	1.18697873905043e-06	7.75472593915912
JOSD1	0.467844476459014	6.273668366339	5.63490616150388	6.71439731471297e-08	1.18848893597828e-06	7.75253681249066
VPS72	0.366710346384566	5.11879809943222	5.63417207900674	6.73871833211989e-08	1.19159270084283e-06	7.74906536786755
ASPA	-0.575522483281324	1.3432290361313	-5.63280004380606	6.78440640674964e-08	1.19846470921647e-06	7.74257791282498
C1orf43	0.346473974764364	8.04231970521086	5.62893309188848	6.91480816250033e-08	1.21954213883432e-06	7.72429952718546
MCU	0.721310341120278	5.59612924836928	5.62885065091688	6.91761472907902e-08	1.21954213883432e-06	7.72390993832657
ETV4	0.860908470416202	4.87704651749604	5.62802262327218	6.94586534129389e-08	1.22329437841303e-06	7.71999717211046
LGALS3BP	0.574980751355882	9.60710074762602	5.62755141007847	6.96199245163559e-08	1.22490606671613e-06	7.71777067706531
LY6G6C	0.803990785834224	1.22071140060496	5.62433432360467	7.07307749584528e-08	1.24320488237785e-06	7.70257331291128
ZNRD2	0.373261556092972	5.09658528825288	5.62307258814085	7.11711585531381e-08	1.24969437303455e-06	7.69661458087558
DNMBP	0.578510624091011	4.83088338719294	5.61537681060964	7.39157756999214e-08	1.29659051499992e-06	7.66029023589153
BLZF1	0.517375520334364	4.71884871432065	5.61513107832895	7.4005095217281e-08	1.29686174343337e-06	7.65913094010613
FANCA	0.547610714058097	2.07496128136922	5.61347990825578	7.46080072350938e-08	1.30612362815654e-06	7.65134209847688
P2RX5-TAX1BP3	-0.276805411241376	0.500656669253628	-5.61112862373347	7.54748471928024e-08	1.31949630590558e-06	7.64025344958013
BMP4	1.06279138929777	5.34183066514932	5.61100102132323	7.55221702508745e-08	1.31949630590558e-06	7.63965176948735
SQLE	0.76344643353616	5.68731400694851	5.60975132942935	7.59871693918642e-08	1.3263009019401e-06	7.63375963494354
PAIP2B	-0.777379539021741	2.24046694230039	-5.60901088847222	7.62639986622151e-08	1.32981087637521e-06	7.63026898281997
ALG3	0.449065467454058	5.55577763460417	5.60836011286502	7.65081176913235e-08	1.33274408585511e-06	7.62720130359074
INKA2	-0.443907928024993	1.59176750519708	-5.6074187966437	7.68625750393061e-08	1.33759163044121e-06	7.62276448831042
TUBA1C	0.695617663619021	5.91713525922763	5.606170419898	7.73351321440672e-08	1.34448275774027e-06	7.61688116804764
PPP1R11	0.411287237674879	6.82209740704938	5.60446767676721	7.79842604180618e-08	1.35442693242408e-06	7.60885799002559
RTP4	0.771822514917239	5.00818897001866	5.60257025372132	7.87138741101112e-08	1.36574794021684e-06	7.59991949516679
FDFT1	0.563464964232998	6.55561751230053	5.5984124912652	8.0336037064407e-08	1.3925177441401e-06	7.58034022459828
UBC	0.475355426924793	9.38014261275138	5.59799903993176	8.04991194593548e-08	1.39396847986865e-06	7.57839379905776
IGF2BP3	0.929758015032503	1.64673284411143	5.59527388640233	8.15821493868101e-08	1.41133099614088e-06	7.56556696248784
SH3BP2	0.557293692326009	4.29986813074746	5.59299868119963	8.24972476757103e-08	1.42575705899389e-06	7.55486128982993
NR2F6	0.562842110496377	6.24193967126507	5.5924020128562	8.27388845523258e-08	1.4285271129344e-06	7.5520542492617
ZDHHC15	-0.418448391379028	1.18513608309861	-5.5920167493075	8.28952743935728e-08	1.42982133897519e-06	7.55024187853238
CARS1	0.351959357375105	4.46930570112958	5.58682588918709	8.50307500040351e-08	1.46521583839142e-06	7.52583133490648
JAG1	0.651221135889124	5.89267460671357	5.58631947525281	8.52419373163034e-08	1.46741487974213e-06	7.52345071870121
STAT4	-0.681048339616539	2.36766570755018	-5.58501378903949	8.57888063440369e-08	1.47538261566596e-06	7.51731347428948
PRKD2	0.455559533421306	5.66900606517603	5.58371206723081	8.63374241955138e-08	1.48336480572312e-06	7.51119586052509
CEP72	0.553010662183224	2.77626288673716	5.58266943163399	8.67793178898955e-08	1.48949955310721e-06	7.50629657438031
AUP1	0.352927175719516	7.58660524952437	5.5798349109943	8.79918461749442e-08	1.50883674510336e-06	7.49298054893291
CNN2	0.805902262233596	7.57551038496983	5.57940751947612	8.81761014191904e-08	1.51052113640933e-06	7.49097315647644
MTX2	0.389253738097632	5.89639158464229	5.57758567046407	8.89657633787372e-08	1.52256319606944e-06	7.48241741518955
IRAK1	0.458954662723779	7.25540208181638	5.57712679851242	8.91657426758942e-08	1.52449978154433e-06	7.48026277491492
BCAR3	0.714034930645505	4.68397679653635	5.57400988826836	9.05357735247577e-08	1.546417944865e-06	7.4656305523122
SCN3A	-0.491365629735449	0.73917011012946	-5.57253650014261	9.11905301348037e-08	1.55568478599147e-06	7.45871577424277
LMO3	-0.641444200942624	1.45771911373207	-5.57239086251865	9.12555002888101e-08	1.55568478599147e-06	7.45803234968121
TRAK1	0.606269336952866	5.55309009786388	5.57207028127722	9.13986734944826e-08	1.55661426565434e-06	7.45652802213604
ETHE1	0.679415707619539	6.75027398185015	5.57133340292735	9.17285989025525e-08	1.56071944586233e-06	7.45307044962305
PGAP6	0.400541282474508	6.51152662930774	5.57015019807843	9.22607934149076e-08	1.56825486115427e-06	7.44751929744579
MTUS2	-0.774452887248574	1.15591299457953	-5.56866142861659	9.29347117865692e-08	1.57818240257289e-06	7.44053572203976
CDS1	0.686710875648195	4.97800258345083	5.56826227954392	9.31162091752283e-08	1.57973673131192e-06	7.43866360053268
ETV3	0.526295240349853	4.39483952966455	5.56748788225546	9.34693233511269e-08	1.5841967651761e-06	7.43503172688787
NFASC	-0.889263930559943	2.34314148434592	-5.56673474110174	9.38139986995314e-08	1.58850530681299e-06	7.43149988198057
SPINT2	0.686614784649731	8.66950837764239	5.56606231039991	9.41227850429154e-08	1.59135410792228e-06	7.42834680997088
ITM2A	-0.983416383701888	4.78590931647866	-5.5659733119044	9.4163728239709e-08	1.59135410792228e-06	7.42792951010537
HSPB1	0.711846728624014	10.237494264236	5.56574603908076	9.42683625705289e-08	1.59135410792228e-06	7.42686388496686
NEXMIF	-0.447148019532488	0.678162785338597	-5.56547225897257	9.43945591455453e-08	1.59135410792228e-06	7.42558023927667
TRIM15	1.24685461634201	4.17678676379012	5.56538375803571	9.44353881459662e-08	1.59135410792228e-06	7.42516530314157
DNAJA4	0.692188483298025	4.56677448067667	5.56482595188746	9.46931233142041e-08	1.59416735596751e-06	7.42255013843573
MICA	0.608629455723364	5.21624139603898	5.56435165948861	9.49128108464341e-08	1.59633529277063e-06	7.42032665580369
PELI1	0.624528403894019	5.53756289059612	5.56408033136187	9.50387109714709e-08	1.59692318272541e-06	7.41905472923926
KLHL32	-0.659519167889265	0.806245574915473	-5.5637246489059	9.52039996510036e-08	1.59817115666537e-06	7.41738743386224
C5	-0.578286448162504	2.07451209253035	-5.56306970586954	9.55090916465069e-08	1.60176135646706e-06	7.41431752110383
GLRX2	0.468136178528537	4.46385058756391	5.56145219538292	9.62666710075534e-08	1.61292602692904e-06	7.40673685200544
SCML4	-0.535320474576576	1.06735705287164	-5.55984943729936	9.70231251938278e-08	1.62405057700517e-06	7.39922684372773
TOR1AIP2	0.350125717211507	4.07269641378876	5.5575427561027	9.81220032349357e-08	1.6408802426688e-06	7.38842113821178
ANTXR2	0.787916672700416	5.31087016626239	5.55586637218107	9.892822725876e-08	1.65278852753241e-06	7.3805700460782
ONECUT3	1.39308647380153	2.82319418191621	5.5521902743848	1.00718875284433e-07	1.68110525771802e-06	7.36335940282328
TAF1D	0.468642895897082	4.92606874877741	5.55001080613217	1.01795402720067e-07	1.69746009151155e-06	7.35315940339756
ACTL6A	0.440435707089793	5.37543430375802	5.54884103294358	1.02377823823377e-07	1.70555237999494e-06	7.34768597519781
HMGA2	0.943360499565455	1.4346892798467	5.5485302444946	1.02533109027597e-07	1.70652024778727e-06	7.3462319162328
POC1A	0.615382494619352	3.5946654372857	5.54824589044401	1.02675387668177e-07	1.70727001142568e-06	7.34490158361245
CAND2	-0.676634204910057	1.92935777139072	-5.54736079275273	1.0311948723367e-07	1.71303223872849e-06	7.34076101543749
C15orf62	0.571920012912787	2.39185122112723	5.54488125338636	1.04373606893579e-07	1.73222699758445e-06	7.32916396940558
CCNB2	0.825827347186507	3.91823219504699	5.54448724881884	1.04574255194701e-07	1.73391817465888e-06	7.32732150664976
PCYT2	0.517219725122258	4.51356006801095	5.54414327355241	1.04749733628314e-07	1.73518921960337e-06	7.32571306835521
KIFC1	0.763643482483467	3.83234158472198	5.54368636792434	1.0498326774204e-07	1.73741866002118e-06	7.32357667266409
C11orf68	0.375511895438585	6.47503625995107	5.54158075962235	1.06066071360512e-07	1.75368563749457e-06	7.31373288247499
SYNE1	-0.608331920045462	2.52941849184915	-5.54041591189465	1.06669765836261e-07	1.7620079193969e-06	7.30828830719298
MFSD9	0.414925102776344	3.69675544204325	5.53767734371078	1.08102296386999e-07	1.78399269009334e-06	7.29549122295721
TTC9C	0.385992334380971	4.67441281976485	5.53653534624783	1.08705200529241e-07	1.79225785548633e-06	7.29015608322472
EPHA1	0.657783925645375	4.30175267003004	5.53572155359139	1.09136833786189e-07	1.79768636440121e-06	7.28635470950386
PPARD	0.536460600315526	5.64006650932108	5.53552378693902	1.09241980987491e-07	1.79773190642863e-06	7.28543096471484
IL17RE	0.831163279870958	4.39937671603601	5.5317493795208	1.11267783406743e-07	1.82935487719007e-06	7.26780559410611
ECM1	1.07954369714384	6.41515364873511	5.53001036004731	1.12213442612266e-07	1.84317664998014e-06	7.25968772776423
RHBDF2	0.659553989727269	4.81841072567059	5.52900187698368	1.12765432286213e-07	1.8497298776363e-06	7.25498087894389
RAB1B	0.357263368237611	8.33060334722748	5.52871418992923	1.12923381908939e-07	1.8497298776363e-06	7.25363828036301
RHOV	1.25301165328377	4.75837549344808	5.52870498878129	1.12928437201784e-07	1.8497298776363e-06	7.25359534059612
EHD2	0.676937928510337	7.05326120257237	5.52676708567354	1.13998095326609e-07	1.86457548350243e-06	7.24455268549276
BTBD16	0.813412347441941	1.77974619664234	5.526678622554	1.14047159250618e-07	1.86457548350243e-06	7.24413995154253
RDH13	0.611028358112876	3.5172671003496	5.52397230617989	1.15558149410683e-07	1.88752143767645e-06	7.23151559390394
POU5F1	1.17366889385509	3.42050871217802	5.52253483350755	1.16368643753113e-07	1.89899350897854e-06	7.22481187534359
TMEM241	0.46859913641783	2.77580422313149	5.52047645977252	1.17538887743689e-07	1.91630949850645e-06	7.21521469379104
BIRC7	1.18874378322945	2.68536440403139	5.52004417352511	1.17786109703229e-07	1.91855872011038e-06	7.21319947606162
INTS4	0.329703591654912	3.81415380063958	5.51827662348236	1.18802250054385e-07	1.93252178370826e-06	7.20496072511927
CXADR	0.707259778539578	4.529444256235	5.51817061873394	1.18863461837515e-07	1.93252178370826e-06	7.20446668400315
HCAR1	0.950177991796861	1.74902235863382	5.5149428138988	1.2074214233523e-07	1.96125002522138e-06	7.18942651625583
ORMDL2	0.440351166375625	5.39544538438169	5.51072765824405	1.23239158326462e-07	1.99995968674154e-06	7.16979505364738
SEPTIN9	0.552526534864151	6.7235182137491	5.50997224451818	1.23691950264448e-07	2.00545425179449e-06	7.16627794350713
BATF	0.978032942184247	5.53688499073652	5.50867172642818	1.2447528066104e-07	2.01629285343837e-06	7.16022369276862
NRCAM	-1.01291037354465	2.93025276348282	-5.50663171748336	1.25713781878022e-07	2.03447769216238e-06	7.1507289484285
OSBPL7	0.762185191309645	4.66138775483415	5.50465352219093	1.26926232513175e-07	2.05220784226412e-06	7.14152426882605
PPP1R1C	0.541643519850989	1.55603761052969	5.50444402597453	1.2705530034447e-07	2.05240480105662e-06	7.1405496049767
PRAG1	0.622449759865327	4.71356471769014	5.50365579593772	1.2754206649415e-07	2.05837421467902e-06	7.13688266415679
KCNMA1	-0.822648233762217	2.27127523385866	-5.50213969789305	1.28483442602059e-07	2.07166278112906e-06	7.12983063511488
YARS2	0.398728527550224	4.76175973804579	5.50002731309735	1.29806374650004e-07	2.09107351603617e-06	7.12000730291106
IARS2	0.450878902693642	6.50577622649045	5.49893193061865	1.30497606630286e-07	2.10028182843373e-06	7.11491443692876
SLC22A18	0.896554547248686	4.71720701890576	5.49670289781367	1.31915324726834e-07	2.12115493303891e-06	7.10455299305105
RAB39A	-0.495804486399657	0.743124838293841	-5.49592630628166	1.32412775669707e-07	2.1272057895557e-06	7.10094377869754
PXN	0.47851683447773	6.32184274726822	5.49529058858943	1.32821350540226e-07	2.13181909884445e-06	7.09798954440397
LRRFIP1	0.563242625845644	5.82445168883123	5.49470666330608	1.33197721877833e-07	2.13590757849577e-06	7.09527620641456
CAV2	0.796753831668888	5.48668248712028	5.49386692147249	1.33740805153805e-07	2.1426594869486e-06	7.09137451711216
XKR4	-0.321163853297211	0.276739223737765	-5.49352677948476	1.33961398073986e-07	2.14423718211588e-06	7.08979423649566
BROX	0.461654030037428	5.4367997841952	5.49177618466113	1.35102340217837e-07	2.1605300472541e-06	7.0816621639029
RIN1	0.623863919857607	4.03360009405705	5.49143459717282	1.35326070860595e-07	2.16213874271264e-06	7.08007559424683
GIMAP6	-0.83101796990183	3.92806849179495	-5.48921033489172	1.36791766219577e-07	2.18356965731778e-06	7.06974627945718
EI24	0.323541773552084	6.93050520531751	5.48895732073222	1.36959469533437e-07	2.18426096779076e-06	7.06857148707992
NTMT1	0.392704867877153	4.79088929036749	5.48721185197209	1.38121880447079e-07	2.19954559894534e-06	7.06046798947615
PNPLA2	0.559862789274788	6.92098739881605	5.48714230896096	1.38168392028972e-07	2.19954559894534e-06	7.06014516744243
PIK3CB	0.421475126069601	4.45621339563043	5.48571454998316	1.39126685588421e-07	2.21279481181801e-06	7.05351808003443
TMUB2	0.390440809083604	5.7984390617893	5.48539416184191	1.39342614904817e-07	2.21422350689021e-06	7.05203113359124
TMCC1	0.443293292788823	4.26699913170155	5.4851439749895	1.39511458494074e-07	2.21490207929244e-06	7.05087003950922
CEACAM1	0.917454624767231	5.41329993226358	5.48335164477139	1.4072689726487e-07	2.23218029726635e-06	7.04255309526375
BCL2L15	1.07623199716087	4.50974527785177	5.48231320450091	1.41435816946531e-07	2.24140027957052e-06	7.03773530342971
SLC2A4RG	0.503344787193886	6.63857974193445	5.48177057850495	1.41807639751215e-07	2.24368934760707e-06	7.03521807386024
DIRAS1	-0.886706783587591	2.11837181297553	-5.48172950872828	1.41835820709827e-07	2.24368934760707e-06	7.03502755927932
ZNF582	-0.489324513776071	1.71920321646969	-5.48024767682277	1.42856275155183e-07	2.25779778168303e-06	7.02815430909285
OAS1	0.891642714971201	5.59042907439332	5.47946242868587	1.43399930413417e-07	2.26435195874927e-06	7.02451258875076
DNAJB1	0.676175668135369	7.40689347943267	5.47890509351018	1.43787017179321e-07	2.26842428989371e-06	7.02192807709368
DRD4	0.716240212378306	2.03892251291217	5.47753257653598	1.44744623259483e-07	2.28148190288444e-06	7.01556414331144
PPP4R1	0.470443083889952	5.44880694417646	5.47713484920489	1.45023278308956e-07	2.28360619753683e-06	7.01372021635679
PPP2R2A	0.419581056915476	4.57992698253452	5.47696918203349	1.45139502047446e-07	2.28360619753683e-06	7.01295218503938
RIPK3	0.726190578558285	4.40972744492336	5.47637134916127	1.45559667311607e-07	2.28816669500851e-06	7.01018077463806
SLC9A1	0.695954502354321	5.89872058947823	5.47444910945874	1.46918698860884e-07	2.30746460939022e-06	7.00127118150828
DKK1	1.57758126411024	4.27217191630771	5.47311057087947	1.47872351621301e-07	2.32036695452942e-06	6.99506835443889
PACSIN1	-0.698839038931495	1.26002523838492	-5.47155310217688	1.48989582837526e-07	2.33581079021797e-06	6.98785235049673
NRXN1	-0.649665204992704	0.910154386217206	-5.47105703783503	1.49347153909106e-07	2.33932798884031e-06	6.98555430966992
KLHL13	-0.475473261064724	1.36824766551073	-5.46880316863776	1.50982345586112e-07	2.36283333881154e-06	6.97511501555176
MPG	0.412602926001232	6.03110477644823	5.46695518244819	1.52336081878689e-07	2.38189604782539e-06	6.96655793185588
FBXO10	-0.461331586909054	2.12610756233266	-5.465278328882	1.53574693453178e-07	2.39912637219248e-06	6.95879504958387
SETBP1	-0.630246163441575	2.58045775235725	-5.46453842391533	1.54124343427977e-07	2.40557275222387e-06	6.95537024528816
RER1	0.368587594446154	6.04742889998925	5.46235741231301	1.5575572679821e-07	2.42887638263745e-06	6.94527689101917
FDPS	0.468203402254218	6.41489176757851	5.46105052511061	1.56741325250129e-07	2.44207713404349e-06	6.93923020589255
GRID2IP	0.41635634656203	1.40459890173332	5.45811266512416	1.58979186884156e-07	2.47474782136427e-06	6.92564110744228
MYD88	0.549525109443115	6.13737749426739	5.45735309618862	1.59562824755069e-07	2.48163298483105e-06	6.92212855818554
SLC35B2	0.368943308860056	6.96997723578481	5.4564011790088	1.60297209584126e-07	2.4889555238369e-06	6.91772700370697
METTL5	0.325522443574255	5.05771151562893	5.45637540164146	1.60317142061595e-07	2.4889555238369e-06	6.91760781972982
GPC1	0.700464601443485	5.95252719882293	5.45523291737705	1.61203005024962e-07	2.50049784914603e-06	6.91232584219283
ADGRG6	0.950231470696727	4.22415149995885	5.45444679879562	1.6181531805386e-07	2.50778037926542e-06	6.90869188413102
ZNF835	-0.496761867265356	1.37195639562783	-5.45150567444854	1.64126357235732e-07	2.54135335688026e-06	6.89509936638457
KIF18B	0.670980178089521	2.61553370714034	5.45070750212119	1.64759066519944e-07	2.54890259825877e-06	6.89141148056076
REPS2	0.637341884064003	3.58533298154596	5.44879188923136	1.66287286480954e-07	2.57028033742876e-06	6.88256212223419
XCL2	-0.68275249553597	1.58076956286552	-5.44469809535496	1.69599665092387e-07	2.61917371975129e-06	6.86365785343013
ABHD2	0.781264771997694	6.99479426526518	5.44203448549042	1.71789300881579e-07	2.65065758715258e-06	6.85136329165973
SCCPDH	0.53849380485507	6.74161077494627	5.43959329343246	1.73820284817789e-07	2.67964036972394e-06	6.84009911108223
SLC35C1	0.528141793357206	5.66587898070955	5.43913665891915	1.74202778479698e-07	2.68318121695177e-06	6.83799250103464
HEXIM1	0.476707369001961	5.87157201138027	5.43862520430277	1.74632165680902e-07	2.68743750849339e-06	6.83563313654676
MOCOS	0.611478609597295	2.80090644429419	5.43671292412895	1.7624676322202e-07	2.70990973328849e-06	6.82681309497954
NUF2	0.642708617834359	2.75169513876649	5.43451489291003	1.78120609777299e-07	2.73632527303551e-06	6.81667780475162
NTRK2	-0.831608941583728	2.32224090127485	-5.43102625797144	1.81134652179503e-07	2.77901132627179e-06	6.80059742980939
DLGAP5	0.779489294467428	3.17994002981652	5.4309331340787	1.81215784986685e-07	2.77901132627179e-06	6.80016828895569
CHML	0.560571685310171	3.15101250595442	5.43054871336649	1.81551080924288e-07	2.7817237608635e-06	6.79839682660741
SHB	0.631233980138361	5.31014470959657	5.42905437466459	1.82860213246481e-07	2.7993395679119e-06	6.79151156085248
KLRC4-KLRK1	-0.18998369511444	0.244097959121698	-5.42872433734826	1.83150584308518e-07	2.80134243020319e-06	6.78999107367702
DPP9	0.429059686911353	5.12077425042066	5.42794537336722	1.83837710239401e-07	2.8094050079144e-06	6.78640263520368
ZC3H12A	0.887231409219842	5.28681947852988	5.42555740912325	1.8595983472325e-07	2.83936411991787e-06	6.77540433132258
SQOR	0.50395397448061	5.97750555702254	5.42489535990086	1.86552396731252e-07	2.84593704101134e-06	6.77235572577159
KLRG1	-0.542149843903338	1.53107360081395	-5.42460940224978	1.8680890968775e-07	2.84737642813125e-06	6.77103902937861
PHF24	-0.334438127869489	0.472467345317109	-5.42360870359406	1.87709277151488e-07	2.85490434292899e-06	6.76643168636376
NDFIP2	0.457820876711738	5.20139539793311	5.42340847379444	1.87889938841478e-07	2.85490434292899e-06	6.76550987578626
ARHGAP21	0.54263174755091	4.84029137488107	5.42337266293045	1.87922267833444e-07	2.85490434292899e-06	6.76534501360571
LPAR2	0.683577263484691	4.95577065624496	5.42321332253513	1.8806618138969e-07	2.85490434292899e-06	6.76461146893943
APRT	0.451433035371326	7.47990082220232	5.42315847608424	1.88115742625938e-07	2.85490434292899e-06	6.76435897957313
CEACAM5	2.42543007990774	7.74793428234125	5.42160215816914	1.8952740570484e-07	2.87384431500111e-06	6.75719512261468
CLDN23	1.01375401807831	4.96607908429499	5.42078004271259	1.90277270410644e-07	2.88272527277006e-06	6.75341145030912
CACNA2D2	-1.10273987062022	2.67940477730433	-5.41996611531206	1.91022514988277e-07	2.8915209833441e-06	6.74966586528338
MTX1	0.351828547975347	4.19261822157437	5.41846011151473	1.92408944442138e-07	2.90999884191171e-06	6.74273649452671
KYAT1	0.523916759462512	3.2320387538623	5.41817502622044	1.92672496167953e-07	2.9114770741937e-06	6.74142492481886
SLC35E4	0.536538444328257	2.70417741207779	5.41578754304143	1.94893498989435e-07	2.94250640477686e-06	6.73044294859341
AKR1E2	0.570208323039869	2.02320067269498	5.41464937852959	1.95961062655561e-07	2.95608273124484e-06	6.72520881973519
HFM1	-0.278929073068123	0.370094753021261	-5.41434107091092	1.96251225463632e-07	2.95791868490637e-06	6.72379112654984
DCST1	0.372481994210188	0.726193413118367	5.41330479050165	1.97229590102363e-07	2.96874034423823e-06	6.71902641282061
RETSAT	0.564050401799921	6.45809298178362	5.41315749865746	1.97369035349735e-07	2.96874034423823e-06	6.71834923245833
TMEM41B	0.402664084214435	4.81408001842306	5.41304412474653	1.97476434994604e-07	2.96874034423823e-06	6.71782800015451
ZNF385C	0.406441854468337	1.34415884765751	5.41255779984724	1.97937779421694e-07	2.97313042674553e-06	6.71559222803316
CLDN12	0.624942760510537	5.13798774026098	5.40989031478569	2.00486989239495e-07	3.00884704620196e-06	6.7033315996202
CTSV	0.831146124710215	2.41323441500479	5.40877184005076	2.01565366292918e-07	3.02244770857161e-06	6.69819200975194
ASPH	0.739121856375288	5.2637059013183	5.40718266231915	2.03107298801514e-07	3.04180442229115e-06	6.69089076083624
FAM180B	-0.498342130023219	0.62755893776093	-5.4070778851264	2.03209363979707e-07	3.04180442229115e-06	6.69040943089515
TDRP	-0.655911670031312	3.21209595073458	-5.40686843397525	2.03413543622837e-07	3.04180442229115e-06	6.68944726521767
GJC2	0.999757922320238	3.22937347883511	5.40672940053258	2.03549188233504e-07	3.04180442229115e-06	6.68880859540016
SLC45A4	0.595581151244393	4.3628616393011	5.40612825748164	2.04136694112064e-07	3.04572990875909e-06	6.68604729459298
PTBP3	0.49925288245445	6.09676652890554	5.40610568691087	2.04158784817441e-07	3.04572990875909e-06	6.68594362281619
CALHM3	1.291807775678	2.17988200148387	5.40564399192386	2.04611175426071e-07	3.04988763099013e-06	6.6838230203202
TAF1A	0.461862230741394	2.91056856989636	5.4046705986178	2.05568155499861e-07	3.05996392534239e-06	6.67935256978316
MRM3	-0.289871335626393	4.36065843612956	-5.40460205244753	2.05635710000798e-07	3.05996392534239e-06	6.67903778318274
ZNF341	0.37559085367103	2.66391514258656	5.40441263846345	2.05822496207424e-07	3.06015005157168e-06	6.67816794658099
ARMC10	0.384383592677522	4.72058191309811	5.40370266697589	2.06524090567967e-07	3.06798350785358e-06	6.67490777291403
MUC16	1.25761589753631	1.97345242757159	5.40204000105264	2.08176270442838e-07	3.08991304539797e-06	6.66727404437712
BAK1	0.537399914665951	5.79494890061364	5.39868064637725	2.11553833286291e-07	3.13739337725843e-06	6.65185550187956
DIS3L2	0.326960762942901	3.29506923886675	5.39810550249319	2.12137423513356e-07	3.14339326537638e-06	6.64921643203739
SOX4	0.657647514884381	6.1361015022416	5.39761246259977	2.12638952563008e-07	3.14816810122584e-06	6.64695425951142
PPIA	0.399652766036479	7.92785692989444	5.39447862700109	2.15853864088719e-07	3.1930732936258e-06	6.63257900506233
FAM160A1	0.537851950556921	1.95836335700203	5.39332449947163	2.17049743035572e-07	3.20806097471515e-06	6.62728639723248
ANKMY1	0.394676144802469	2.54909970796925	5.39027072891208	2.20245210608152e-07	3.25255311443948e-06	6.61328629784197
SLC8A3	-0.423538950254546	0.468431865091013	-5.38985250169959	2.20686397046379e-07	3.25632978633392e-06	6.61136936479037
NAT8L	-0.856308282329855	1.75450294899482	-5.38835990854301	2.22267959806253e-07	3.27575911694526e-06	6.60452897245646
ATP1B2	-0.765370486287807	2.22854635476791	-5.3882580732779	2.22376266723546e-07	3.27575911694526e-06	6.60406232190604
ANKRD18A	0.481235309970886	1.23644620620774	5.38750030306623	2.23183809897704e-07	3.28455805703678e-06	6.60059010923525
FPGS	0.387770140684407	6.00462259636616	5.38734683750719	2.23347703177967e-07	3.28455805703678e-06	6.59988695041883
NMB	0.61787382828576	4.85470294247301	5.38188981935825	2.29252348110573e-07	3.36857069495695e-06	6.57489293996997
GATAD2A	0.370536109819138	5.52283121249206	5.3815068911062	2.29672349979686e-07	3.37192039573019e-06	6.57313974886735
NTSR1	1.39085266200321	2.16493920562307	5.38056601912823	2.30707499884702e-07	3.38428821259438e-06	6.56883245882478
ZNF768	0.412340295783101	6.17376255408928	5.37929530194744	2.32112764045284e-07	3.40206012009277e-06	6.56301600158925
EIF1AD	0.3482351010688	4.96312029142562	5.37863853651468	2.32842334872102e-07	3.40990705422789e-06	6.5600101732405
LGR6	1.11461669578259	3.00639882854674	5.37735360222058	2.3427617665222e-07	3.4280461548636e-06	6.55413015555463
ZFP3	-0.493888727002291	2.55957469868779	-5.37562162826513	2.36222482867774e-07	3.45364744102852e-06	6.54620602266623
GAPDH	0.589798010810577	11.2000274616891	5.37544725861419	2.36419301349522e-07	3.45364934475561e-06	6.54540834745516
NACC1	0.414072963632447	5.71439663328034	5.37502207444045	2.36899894863615e-07	3.45779322852055e-06	6.54346336841515
KCNA3	-0.623811442118747	1.15490762689912	-5.37238008324283	2.39907587158904e-07	3.49878515192956e-06	6.53138021338084
POF1B	1.07919796517017	5.0504989845498	5.37044401253107	2.42135231510385e-07	3.52834234862311e-06	6.52252829296369
DNASE1L1	0.469296203237533	4.49713213431717	5.36860599667494	2.44268691505374e-07	3.55647923229094e-06	6.5141268076166
KLK7	1.95493874606833	4.98164818536227	5.36815124132133	2.44799363829318e-07	3.56125271704971e-06	6.51204846036966
STRN4	0.38705865765963	5.53230404568493	5.3663441437004	2.46919259090025e-07	3.58911860129284e-06	6.50379081468163
WFDC10B	0.706693511436645	1.21480402990203	5.36576848229108	2.47598311765063e-07	3.59601220536207e-06	6.50116071290143
EPHX2	-0.67633516288687	3.82288158536641	-5.3654675339059	2.47954035503815e-07	3.59820240447231e-06	6.49978581011008
BAIAP2	0.619282654493808	4.44177471937163	5.36496510140709	2.48549024932651e-07	3.60385824012587e-06	6.49749053704175
EMC8	0.334484985858685	4.59834478063912	5.36430503024699	2.49332806915504e-07	3.61223989820902e-06	6.49447535443347
STPG4	0.49846441238697	0.846223190596999	5.36359752226168	2.50175589603874e-07	3.62146181191626e-06	6.49124377775832
LCN6	-0.518528544953494	0.775091784987286	-5.36194561869539	2.52154152454404e-07	3.64709618035162e-06	6.48369982043234
NELFA	0.458057481834136	4.60559457956623	5.36130707750643	2.5292304087221e-07	3.65520631660505e-06	6.48078416066094
PSMD4	0.382245799021642	7.33237993955102	5.35756781114083	2.57471668376422e-07	3.7154632885526e-06	6.4637152048428
WDR55	0.388606320966885	4.23751865289031	5.35753189968915	2.57515736782762e-07	3.7154632885526e-06	6.46355131818039
LPIN3	0.630235418169986	4.35936910579876	5.35729640577596	2.57804903066537e-07	3.71658152130158e-06	6.4624766301008
DPY19L1	0.570211673289727	4.90839223714781	5.35640614002568	2.58900933384953e-07	3.72932033577226e-06	6.45841416519517
DLG2	-0.44479028120434	0.895885164051478	-5.35524628126829	2.60335677065598e-07	3.7469132406515e-06	6.45312222002264
SPRR1A	1.96760804085118	3.72534446103243	5.35453249529492	2.61222475475842e-07	3.75659741759239e-06	6.4498659258032
ACTB	0.523567890032684	12.5774544780873	5.35218151361758	2.64164157786532e-07	3.79314832704331e-06	6.43914294512316
ZG16B	1.2825728970084	4.91589715019315	5.35215607664647	2.64196161738935e-07	3.79314832704331e-06	6.4390269439534
H4C8	0.998634875124229	3.60059944086798	5.35130579770392	2.65268130017659e-07	3.80542736517979e-06	6.43514961321539
CRB3	0.677418356921579	5.569591558915	5.3507713193196	2.65944127545011e-07	3.81201055964315e-06	6.43271258158599
PSMD7	0.387089891901241	6.31214189260401	5.35052655264606	2.6625426334241e-07	3.81334307506475e-06	6.43159659091319
SLC17A9	0.981476366456008	4.38733291108391	5.3494573729241	2.67613120621911e-07	3.8296811613693e-06	6.42672219679837
SORCS1	-0.562987443306065	0.894630119702131	-5.34917271310808	2.6797604158466e-07	3.83175188451551e-06	6.42542454979473
OGDHL	-1.00917273023797	1.94707346840175	-5.34843398583009	2.6892010365765e-07	3.84212213191593e-06	6.42205722772018
IER2	0.589695044352237	7.08947601112901	5.347291532835	2.70386491440012e-07	3.85993203511802e-06	6.41685027157566
CEP55	0.825575320284515	3.83630843631953	5.34610502568699	2.71917667498502e-07	3.87617129613075e-06	6.41144337707054
KIF4A	0.656623768427079	3.09427471595351	5.34606802903038	2.71965546832569e-07	3.87617129613075e-06	6.41127479776477
TNFAIP2	0.953155586849993	6.89845113575778	5.34359586438894	2.75183578531742e-07	3.91885519500313e-06	6.40001201204262
SH3BGRL3	0.640889623158531	9.14201516775425	5.34299676418425	2.75968995523333e-07	3.92685542333404e-06	6.39728317198209
ZNF540	-0.595814182450657	1.86362942370677	-5.34214315115053	2.77091849765841e-07	3.93964031582057e-06	6.39339543252941
LTBR	0.511757046955029	6.51734394812479	5.34193888773798	2.7736119963561e-07	3.94027937249327e-06	6.39246519095969
EREG	1.21579306866547	2.20068813128201	5.34138607204997	2.7809144385995e-07	3.94745971118583e-06	6.38994772641654
SCAMP3	0.361820111807093	6.83542198461173	5.34033084566547	2.79490551052325e-07	3.96411517441662e-06	6.38514285714595
GNG5	0.423935563122109	8.08781128982344	5.33902751434543	2.81228080506276e-07	3.98553984310711e-06	6.37920921012338
SAT2	-0.394111430272057	6.34654979037405	-5.33703786325455	2.83900877170167e-07	4.02017379212175e-06	6.37015298231794
PAK4	0.570027832880672	5.26606899706229	5.33408935748791	2.87907295092507e-07	4.07362142991887e-06	6.3567368402746
PLAAT2	1.35823862067045	3.77163420808613	5.33371093235125	2.88425467268318e-07	4.0776672944963e-06	6.3550153361594
SAMD12	0.624692381958744	3.133047591461	5.33338427520665	2.88873484444055e-07	4.08071561814414e-06	6.35352940201176
TP53INP1	-0.554798010153861	4.76965868066336	-5.33252752125178	2.90051762434865e-07	4.09406663713327e-06	6.3496324164842
HMGCS1	0.651528737342228	5.66677342426319	5.32911140750971	2.94796585276476e-07	4.15754259904001e-06	6.33409855046886
HROB	0.473742724193337	2.14895334626364	5.32895017598054	2.95022386149773e-07	4.15754259904001e-06	6.33336557046589
ARHGDIA	0.427146926860086	8.23342802142953	5.32804463329606	2.96293709269585e-07	4.17211005698849e-06	6.32924914997102
B3GNT7	1.03908425371927	5.44464713687957	5.32674975262193	2.98120909495807e-07	4.19213809834617e-06	6.3233637514344
SORD	0.542408955928003	3.96018225206776	5.32669843677791	2.98193546604839e-07	4.19213809834617e-06	6.32313053560481
CDSN	0.167443057824164	0.220660657889731	5.32500043923829	3.00606789225939e-07	4.22106571266068e-06	6.31541453666029
RAP2B	0.559930326713237	5.33276677737033	5.32491270070009	3.00732001055784e-07	4.22106571266068e-06	6.31501588555873
KRT6C	0.590207363890439	0.656366000323878	5.32451286187978	3.01303255068857e-07	4.22570595507512e-06	6.31319922751537
FAM25A	0.662369130575369	0.845936203273647	5.32098003865648	3.06396758980765e-07	4.29371164480707e-06	6.29715220788233
RCC2	0.520725372580861	7.04658515076148	5.31926853730875	3.08894391937199e-07	4.32526046891968e-06	6.28938087941711
GRAP2	-0.562850318839474	1.604670878254	-5.31690878078483	3.12370568671418e-07	4.37045005203301e-06	6.27866901133893
SP6	0.722210823752485	2.53423529438933	5.31600663689115	3.13709562610665e-07	4.3856896575483e-06	6.27457473041851
BLCAP	0.480157720685025	5.49889486977371	5.31582861556138	3.13974447513973e-07	4.38590081455676e-06	6.27376685945647
AMN	1.25558035061314	3.95742696397949	5.31485802045127	3.15422468276636e-07	4.4026256919471e-06	6.26936258713442
DHRS9	1.72284867989571	4.26339399037935	5.31389438030963	3.1686654384758e-07	4.41926897809345e-06	6.26499044913575
KIAA0319	-0.680871664802458	1.4509377284634	-5.31141087509697	3.20617965848846e-07	4.46804036693642e-06	6.25372516187366
HLF	-0.779339148984457	2.09004544183543	-5.31070488901437	3.21692251646204e-07	4.47945618291491e-06	6.2505234730935
KCTD11	0.489665847723375	5.27981539317168	5.30844380059447	3.25156543767772e-07	4.5241075689527e-06	6.24027137333213
PHYHIPL	-0.693560426919355	1.66542283910376	-5.30809269754877	3.25697728230814e-07	4.52624118205491e-06	6.23867970477361
CLEC3B	-0.846309995314475	4.17135918122346	-5.30800992682155	3.25825437332274e-07	4.52624118205491e-06	6.23830448822936
XKR9	0.76023985827095	2.05264147626425	5.30643907815756	3.28258402245328e-07	4.55643421741163e-06	6.23118431370133
GIMAP1	-0.664821037261215	2.68077765552181	-5.30493179017967	3.30609543934309e-07	4.58544469347751e-06	6.22435367302279
RBM8A	0.357274044217387	6.03760271239038	5.30355310481707	3.3277443372745e-07	4.61182816244695e-06	6.21810705529929
DDX60	0.80606465318778	4.71040837081133	5.30336940809573	3.33063924473759e-07	4.61219988157313e-06	6.21727484152654
DCBLD2	0.97002910582549	4.61787555775253	5.30271737628411	3.34093453009163e-07	4.62281082851686e-06	6.21432106576028
MEGF6	0.885705262592355	4.75580566045773	5.30246577752703	3.34491543699551e-07	4.62467481560663e-06	6.21318136599381
UTP25	0.409483418825377	3.46405719979512	5.30211686222254	3.35044377184935e-07	4.62867365774215e-06	6.2116009034974
H4C14	0.269547489173006	0.450075634074427	5.30186047450897	3.35451173532571e-07	4.63065027992013e-06	6.21043960611108
FMN2	-0.761503658187825	1.04400947152043	-5.3007785153492	3.37173160602831e-07	4.6507647502161e-06	6.20553936507281
ACACB	-0.640333532490162	3.27228161197919	-5.30010347865334	3.3825186761027e-07	4.66198158820152e-06	6.20248246055121
RAB11FIP1	0.763999873922555	4.94400118511198	5.29923886773438	3.39638421455793e-07	4.67742042536649e-06	6.19856748048152
RP11-33O4.2	0.316369369773012	0.605738323317611	5.29848332295001	3.40854597115938e-07	4.68934922606817e-06	6.19514673312215
PCSK1	-1.4666088826795	3.17442755836832	-5.29836916329904	3.41038724397121e-07	4.68934922606817e-06	6.19462990323277
NIT1	0.348669586885205	4.99284535910926	5.29782637169198	3.41915514401036e-07	4.69772653941142e-06	6.19217265731122
COPS7B	0.376607223827975	4.50275723691809	5.29760636815169	3.42271518245669e-07	4.69894103899586e-06	6.19117674170971
GTF2F2	0.37382867822509	4.76376559115703	5.29664624123649	3.43829397542683e-07	4.71664093082185e-06	6.18683077405935
GIMAP8	-0.727755854045167	3.51294211345273	-5.29310900150892	3.496286132469e-07	4.79245028883866e-06	6.17082455293408
PDZK1IP1	1.35762212779873	7.99991494173637	5.29074782159944	3.53552575895667e-07	4.84245684879253e-06	6.16014438354221
USP43	0.50620510267783	2.80528886407465	5.28858223798925	3.57189145050638e-07	4.88845221975382e-06	6.15035197770549
RNF187	0.320764508363904	7.0635347511297	5.2862667037331	3.61117790274375e-07	4.93600335339114e-06	6.13988473467667
ABO	1.11097719781608	4.03581475953496	5.28620337366336	3.61225827729803e-07	4.93600335339114e-06	6.13959850132433
CLNS1A	0.327977239232052	5.67310018042726	5.28600993917494	3.61556010647701e-07	4.93667339888256e-06	6.13872424952804
RMND5A	0.46200785846384	5.06702798237257	5.2858071400108	3.61902493990177e-07	4.93756479562822e-06	6.13780769779244
UBE2T	0.653996770209561	4.83167464979503	5.28546916191234	3.62480649344616e-07	4.94161313807618e-06	6.13628026090346
CTSE	1.92006360358074	9.05248121161403	5.28500432385812	3.63277283615661e-07	4.9486313599747e-06	6.1341796168083
TMEM139	0.900440237128282	4.22551247089974	5.28473087159692	3.63746718776878e-07	4.95118498837458e-06	6.13294392454466
PLAT	1.15823239842939	7.31834591380369	5.28450900056095	3.64128038286864e-07	4.95119268988979e-06	6.13194135464309
UBE2I	0.330520464686906	5.37601298799304	5.28436276757634	3.64379574838076e-07	4.95119268988979e-06	6.13128058751842
MKNK2	0.408205563340667	6.86708018040089	5.28423864690099	3.64593208498633e-07	4.95119268988979e-06	6.1307197472902
RAD54L	0.598485098175674	2.13985384840849	5.283499736206	3.65867529733116e-07	4.9646583883955e-06	6.12738117133298
TCF3	0.452480725665978	5.57249220819949	5.28220193514113	3.68116210189936e-07	4.99131469862941e-06	6.12151821409221
DMGDH	-0.393218131711375	0.935094386666851	-5.28188753291539	3.68662990789414e-07	4.99487149326491e-06	6.12009802509075
KCNB1	-0.706540242339563	0.819807223807632	-5.28090469367698	3.70377360111832e-07	5.01203737851822e-06	6.11565882896264
WNT10A	1.16010534024776	3.36241417442878	5.2808340655829	3.70500855248969e-07	5.01203737851822e-06	6.1153398456887
PLXNA1	0.670845305542677	4.97879393305925	5.28032272935061	3.71396136530152e-07	5.02028080164198e-06	6.11303054954404
FZD5	0.618219464572076	4.27285525444824	5.27928099029089	3.73226600435614e-07	5.03919388108274e-06	6.10832635067538
MYL12A	0.606317789289077	8.70798187869844	5.27919999696017	3.73369282948268e-07	5.03919388108274e-06	6.10796063592336
ODR4	0.368597925092544	4.97229752692988	5.27651950215512	3.78121460911643e-07	5.09941223667245e-06	6.09585951079721
RBM11	-0.499492531495956	1.12386293426164	-5.27611099319365	3.78850844945632e-07	5.1027875646351e-06	6.0940156840172
MYO5B	0.636068151610813	4.40735838000846	5.27605386358617	3.78952957701701e-07	5.1027875646351e-06	6.09375783477452
PDK4	-1.08187937127121	6.01220909766065	-5.27566232681157	3.79653506825592e-07	5.10830339183952e-06	6.09199072400149
IGSF9B	0.628847888904753	1.70866663555237	5.27422391424443	3.8223799248264e-07	5.13914005360083e-06	6.08549959855385
JRKL	0.526271063481734	4.34769411402152	5.27303600035032	3.84385292051262e-07	5.16405611562977e-06	6.08013986758883
CYP2S1	1.4430028230816	5.94753728592358	5.26994469856886	3.90028363008948e-07	5.23586240525544e-06	6.06619637895847
TMCO4	0.398527784613684	4.74266438934509	5.26951454292189	3.90819959369562e-07	5.24248102870141e-06	6.06425660872064
RNF126	0.516152757448259	5.23818695235659	5.26925377275508	3.91300604018312e-07	5.24492160760118e-06	6.06308073175157
SRSF12	-0.468853763499388	1.23133657574224	-5.26651966777846	3.9637478934052e-07	5.30888247599557e-06	6.05075452406802
CMTM7	0.739678817067325	5.35013048383656	5.26569790320108	3.97912363468099e-07	5.32541401687221e-06	6.04705065879503
EIF3M	0.30414650799717	5.94829109165607	5.26482821798641	3.99545920735044e-07	5.34320397729371e-06	6.04313126271461
NAB1	0.511376526829845	5.41263318044571	5.26429202444598	4.00556319687018e-07	5.3526395870505e-06	6.04071504259017
CASP10	0.538840273418383	3.88172210297033	5.26387538080276	4.01343155763087e-07	5.35907564413996e-06	6.03883766725181
UPP1	0.591420820881527	4.81834520184909	5.2633109599448	4.02411469649504e-07	5.36925759542222e-06	6.03629458749432
RBP7	-0.77578256082501	3.9348897769054	-5.26159620385516	4.05674092707599e-07	5.40867987384414e-06	6.02856972229807
GPLD1	-0.379169277038704	0.735383331084302	-5.25985634923608	4.09010769678361e-07	5.44902891106399e-06	6.02073366072871
FKBP11	-0.554580296005084	4.70403270702939	-5.25930619021553	4.10071404971842e-07	5.45901728574722e-06	6.01825621378848
TRIM31	1.39588008186395	4.55627979983839	5.25868445970856	4.11273241667047e-07	5.47086882608461e-06	6.01545669680516
ANKRD10	0.548417774214479	6.79517275630334	5.25745586305553	4.13658266658185e-07	5.49842960200686e-06	6.00992530180775
ZWINT	0.620569199472906	4.72479698905806	5.25713151420987	4.14290153725322e-07	5.50266324452566e-06	6.00846517343776
SCRIB	0.621841141144247	5.71751434094092	5.25536768767646	4.17742862892414e-07	5.54432874491905e-06	6.00052606397991
CLDN1	1.0307079981803	6.82552373205259	5.25415359891711	4.20135704025681e-07	5.57187524696899e-06	5.99506249015101
DLG3	0.446769368267686	5.15740551660492	5.25381554699789	4.20804338619934e-07	5.57653085420937e-06	5.99354137147911
ABCC3	1.03979461304305	6.36118108050116	5.25232465057647	4.23765561309613e-07	5.60807308508338e-06	5.98683369457702
PRRG4	0.640752079888637	4.33412614233724	5.25229569127587	4.23823280591471e-07	5.60807308508338e-06	5.98670341780393
PCGF1	0.344423279123048	4.47262528484426	5.2484579105726	4.31540476638803e-07	5.70588797387105e-06	5.96944334379547
BLOC1S4	0.393984289449924	5.19100820767578	5.24817956426779	4.32105474989071e-07	5.70905946977659e-06	5.9681918636598
RP1	0.199273371876774	0.215405266365815	5.24801130585747	4.32447361475279e-07	5.70928061664994e-06	5.96743537604459
ALPP	1.17352278969103	1.44255101359042	5.24742519952096	4.33640334691116e-07	5.72072925382517e-06	5.96480038756524
SNRPA	0.40774482218151	6.41071158823975	5.24334114905882	4.42042427544989e-07	5.82719443338022e-06	5.94644546413872
HNRNPF	0.422666514590899	7.94861489005879	5.24248404300638	4.43825744693473e-07	5.84631376674621e-06	5.94259469978372
PPP1R3B	0.623716424927781	4.79417203845943	5.24224943206069	4.44315101024819e-07	5.84837245794212e-06	5.94154073113504
TMEM150C	-0.677820869207567	3.35265024555258	-5.23904782203078	4.51045764437378e-07	5.93239028758709e-06	5.92716122160041
HOXB9	1.24460885660726	2.74854761275195	5.23889295037239	4.51373849548172e-07	5.93239028758709e-06	5.92646580320904
KCNJ5	-0.882277520883683	2.13376154247088	-5.23774539319328	4.53812114441032e-07	5.95997525614816e-06	5.92131340777049
SLC6A16	-0.544886633191153	1.35035392476036	-5.23694737007716	4.55515256280055e-07	5.97787173768422e-06	5.91773086405298
ANKRD7	-0.32290045402293	0.412345559219055	-5.23553530803075	4.58544126071881e-07	6.01312644488137e-06	5.91139270750979
MYO5C	0.605642064269745	4.36382540661725	5.23505751415138	4.59573421423432e-07	6.02210118746413e-06	5.90924837274832
KIF23	0.630351619574174	2.73101921671128	5.23489944344556	4.59914442302489e-07	6.02210118746413e-06	5.90853898423096
TLCD1	0.580454274392165	4.65455214236161	5.23457161063602	4.60622491761755e-07	6.02687804235816e-06	5.9070677884455
ADAMTSL3	-0.687213116987153	1.97146230812376	-5.23311897618885	4.63772652451277e-07	6.06357706953981e-06	5.90054969622691
TIMM17A	0.366639039909514	5.68638086414629	5.23162896662348	4.67025630756479e-07	6.1015647696823e-06	5.8938652703253
IL23A	0.685451050467442	3.14447949254253	5.2311431776475	4.68090990817846e-07	6.11093658570302e-06	5.89168624207129
ZNF408	0.385228848442096	4.3447595924848	5.22805789479564	4.74912558694929e-07	6.19538604615473e-06	5.877850515695
EPS8L3	1.38052241185623	6.06254132716526	5.22702937817317	4.77208025336123e-07	6.22070951512768e-06	5.87323953236672
CA9	1.82235334169372	5.7694194074145	5.22601680620034	4.79478445508707e-07	6.24566915777996e-06	5.8687006783385
GGTA1	-0.702407847470418	2.54292826157263	-5.22503634162466	4.81686882651495e-07	6.26978500554307e-06	5.86430635776846
ATP2C1	0.454988737073931	5.70347572063889	5.22322444772462	4.85794124904432e-07	6.31856225125698e-06	5.85618725915864
IRX5	0.726176453864914	1.87479607269662	5.22229496040498	4.87914304935706e-07	6.34144136222507e-06	5.85202302386561
TMEM127	0.363134679748777	6.37608763793369	5.22078608194029	4.91375263236444e-07	6.38169988695911e-06	5.84526418705111
RNF168	0.381140381074759	3.97163757133547	5.21883764095945	4.95879794411942e-07	6.43544220996252e-06	5.83653849551563
POLB	0.480822956145177	4.33032515738001	5.21765621606721	4.98630617500671e-07	6.46636263862207e-06	5.83124888708058
NRG2	-0.462211427772482	0.934722039669525	-5.2170252152105	5.0010590987473e-07	6.48070824464235e-06	5.82842405777129
ASPHD2	0.770747703936526	4.05690238295826	5.21678381922169	5.00671420204436e-07	6.48325181959417e-06	5.82734345578496
SPTB	-0.603010610835753	1.11871146924185	-5.2145657517247	5.05896804106073e-07	6.54322693812299e-06	5.81741605399778
EFNA2	1.11952479111165	2.84898105764556	5.21450177570664	5.06048304685405e-07	6.54322693812299e-06	5.81712976243086
MYO1E	0.647609139150777	5.56067695925545	5.2127142401613	5.10299221283632e-07	6.59333629618785e-06	5.80913161079173
CDO1	-0.859954194768252	3.22830981771998	-5.21243688364189	5.10961903589143e-07	6.59704416553071e-06	5.80789078615861
SIAH2	0.394780779202883	5.49507488304379	5.2115662387014	5.13047558658811e-07	6.61910513041151e-06	5.80399604932466
SNAP91	-0.813460885433273	1.33764893788876	-5.21071022315078	5.15106238072233e-07	6.64078592827485e-06	5.80016721960612
IL33	-0.971060083087016	3.95442200967784	-5.2103590416017	5.15953135737732e-07	6.64526626305676e-06	5.79859657011838
FZD2	0.652424642942188	3.86456355020739	5.21025236079199	5.16210671610537e-07	6.64526626305676e-06	5.79811945857223
PLS3	0.525686997242669	6.30442282125147	5.20713004915656	5.23803787257678e-07	6.73807377322898e-06	5.78415862459348
MUCL3	2.2327859426772	5.70202949309623	5.20448253729489	5.30327230581815e-07	6.8169954917907e-06	5.77232556936529
PLXNA3	0.57153363221863	4.36061460221063	5.20399098831622	5.31547066337818e-07	6.82324393546049e-06	5.7701290760665
MAPK10	-0.685839362405073	2.11901561418	-5.20397350375686	5.31590506504354e-07	6.82324393546049e-06	5.77005094887339
ACTBL2	0.526502294861988	0.887770429734328	5.20366536719938	5.32356634556359e-07	6.82808630107751e-06	5.76867411733679
DIPK1B	-0.6736545368166	3.0021916239571	-5.20350110235857	5.32765489139792e-07	6.82834249912818e-06	5.76794016516739
H2AC13	0.780841868250911	1.44966227434926	5.202985218478	5.34051508197968e-07	6.83983255466675e-06	5.76563525336969
SPC24	0.65979158927208	3.0329624660359	5.20264622177219	5.34898217516418e-07	6.84568352869591e-06	5.76412074492679
TK2	0.426018754779424	4.82657156458067	5.2021144534376	5.36229041087342e-07	6.85771721227431e-06	5.76174515173484
CDT1	0.682624191784509	3.37548334561636	5.20169405120989	5.37283433627828e-07	6.86620073585955e-06	5.75986719538387
KCNA7	0.368806735438812	0.365176884954803	5.20150972167514	5.37746377929912e-07	6.86711901823369e-06	5.75904382181971
B4GALNT3	0.791938693259154	5.39077071378321	5.20091793172862	5.39235283304092e-07	6.88112815373295e-06	5.75640052557871
SOX9	0.754308424474837	6.69910217159218	5.19965685746897	5.42421447595312e-07	6.91675976639513e-06	5.75076853088835
MVB12A	0.436996828324154	4.92112186705195	5.19905971989618	5.43936522247825e-07	6.93104600446267e-06	5.74810204607203
FUT2	0.951020991109395	5.37813858461907	5.19784291285508	5.47036584681137e-07	6.96549339406532e-06	5.7426691561068
POR	0.445730481394185	6.32669049174414	5.19731728578599	5.48381032553748e-07	6.97755257290671e-06	5.74032258579835
CDC25C	0.567906767551138	1.98572036397948	5.1971346161986	5.48849016214899e-07	6.9784503082675e-06	5.73950713003472
WDR74	0.342738284276756	4.46711500536265	5.19577953176077	5.52332769165103e-07	7.0176635989653e-06	5.73345855019113
SLC29A2	0.646111921323095	4.80763311940572	5.19500303566748	5.54338722527411e-07	7.03805757690442e-06	5.72999308906602
SKAP2	0.57902641487135	5.49085797956913	5.1948213495561	5.54809100978214e-07	7.03828161070909e-06	5.72918228834942
FOXM1	0.79907634844976	3.73120882841987	5.19456255600339	5.55479777719996e-07	7.03828161070909e-06	5.72802742035124
R3HDM4	0.435592762055682	7.11215291005955	5.19442417920661	5.55838711596503e-07	7.03828161070909e-06	5.72740993025775
TTLL7	-0.630750957148442	1.96348496419643	-5.19437755026135	5.55959712629051e-07	7.03828161070909e-06	5.72720185681986
DCST2	0.541251520509801	1.39566290837093	5.1939118324762	5.5716964547263e-07	7.04851715047112e-06	5.72512374855574
TNFRSF10D	0.72121060875303	3.99061408315672	5.19363457403976	5.57891176943136e-07	7.05256384157274e-06	5.72388664134133
UBAC2	0.354313137063375	6.05732600649771	5.19309751807965	5.59291384744245e-07	7.06517800339871e-06	5.72149047400326
TWF2	0.490597130567405	6.90109217568318	5.19289726869448	5.59814347189156e-07	7.0667003035905e-06	5.7205970735122
PLEKHG6	0.726765283320743	4.38923579071395	5.19254403022935	5.60738008266802e-07	7.07327491893447e-06	5.71902118310757
MMP11	1.51655159482336	7.77895052721718	5.19097010521065	5.64871604689763e-07	7.12030187131912e-06	5.71200044214193
CTD-2105E13.6	0.289210225728979	0.285241015721516	5.18925149857517	5.69419010387315e-07	7.17247374705227e-06	5.70433610916173
PNPLA3	0.605115446573175	1.60210264416631	5.1887992215798	5.70621630722089e-07	7.18246968734706e-06	5.70231943497993
DDX60L	0.576934204112096	3.58566037248355	5.18782369376469	5.73224005543633e-07	7.21005753104631e-06	5.69797005797988
CYB5B	0.442166131888399	5.44662632434186	5.18577506830054	5.78726646371082e-07	7.27405954447375e-06	5.68883824375138
TJP1	0.455573682410231	5.20603104319899	5.18385516591228	5.83930122362571e-07	7.3297723337925e-06	5.68028261993659
LIN9	0.420649872126861	2.41585468088314	5.18383168299729	5.83994048349889e-07	7.3297723337925e-06	5.68017798787483
DTX4	0.606456403529992	5.17151025799825	5.18364117346655	5.84512911368886e-07	7.33104443623304e-06	5.67932915360805
SP100	0.558433914140923	4.6889389789855	5.18331955116827	5.85389884101056e-07	7.33603416270393e-06	5.67789618526454
ERG28	0.427491102019256	6.13673930757981	5.18311733219089	5.85941932598763e-07	7.33603416270393e-06	5.67699524448955
PIM3	0.601199908679193	7.25760602474791	5.1830359926869	5.86164128382801e-07	7.33603416270393e-06	5.67663286206163
FTH1	0.454464933220024	9.566586406868	5.18273009082888	5.87000496418324e-07	7.34126902892404e-06	5.67527005048731
RIT1	0.427643976906659	4.86843169608395	5.18175325302435	5.89679048053454e-07	7.36951914930291e-06	5.67091857348426
SSRP1	0.331816564184475	6.45466949656586	5.1810505602534	5.91613219688723e-07	7.38843280548669e-06	5.66778869096987
TMEM54	0.637421410125491	7.55322272994865	5.17843394017193	5.98869884252886e-07	7.47374292650776e-06	5.6561366760324
SCN4A	-0.230005640349129	0.306187181574544	-5.17826874288907	5.9933091742152e-07	7.4741843600884e-06	5.65540118465375
PRRG1	0.576112921881499	3.45544265012195	5.17455362290846	6.0979067568605e-07	7.59640104647614e-06	5.63886528039286
VIPR2	-0.489730194198559	0.854563477031983	-5.17448120238864	6.09996325276574e-07	7.59640104647614e-06	5.63854302517174
CD36	-0.932046257165398	2.98045278070118	-5.17414050308458	6.10964700004957e-07	7.59673989306448e-06	5.63702703345438
SLC44A4	1.15235414596715	7.78753316137184	5.17407878733555	6.11140275371562e-07	7.59673989306448e-06	5.63675242799109
SIX4	0.597980772676574	2.11986803062321	5.17393620102981	6.11546107240929e-07	7.59673989306448e-06	5.63611799657021
SF3B6	0.371460610316362	7.3229832019634	5.17381547594198	6.11889922053337e-07	7.59673989306448e-06	5.63558084571225
NKIRAS2	0.357912905018836	5.09666986877721	5.17371130644886	6.12186738919428e-07	7.59673989306448e-06	5.6351173642627
RFXAP	-0.43970685887642	2.87681582710639	-5.17344094092114	6.12957761965274e-07	7.60093597623464e-06	5.63391445860459
GNB2	0.410247450351701	8.32272084871555	5.17306875380187	6.14020701877814e-07	7.6087434751394e-06	5.63225860566323
CYP2W1	1.07190498207734	2.17487347924285	5.17261452446046	6.1532037608201e-07	7.61947142709733e-06	5.6302378672003
TBL1XR1	0.413473540698555	5.44543667515772	5.17195356565332	6.17216336795654e-07	7.63756283142699e-06	5.62729768056202
PTGS2	1.19812530614481	3.88560876175096	5.17131325025409	6.19058495817581e-07	7.65496347046543e-06	5.62444958679143
MUC4	1.26539840496317	3.02502586634211	5.16989045452205	6.23170964952531e-07	7.70039336636277e-06	5.61812198429817
MUC20	1.07025597904201	5.14488644310018	5.16940898613863	6.24568611304027e-07	7.71223645983644e-06	5.61598103888957
ACOT11	0.497976970649171	2.43644150071051	5.16921966228492	6.25119030374344e-07	7.71360861162551e-06	5.61513921269851
SRMS	0.95093162349226	2.31280061965481	5.16735784351361	6.30557049058172e-07	7.77456446877587e-06	5.60686186645886
CDCA4	0.495424494871468	4.27557647346383	5.16722578986886	6.30944493878103e-07	7.77456446877587e-06	5.6062748605367
TPRA1	0.342060112560625	5.45203984568192	5.16648425848021	6.33124444809723e-07	7.7959552078639e-06	5.6029788042348
ADRM1	0.410416774881008	7.4254693225952	5.16539170568498	6.36349669882173e-07	7.83017789310517e-06	5.59812311594033
TOMM20	0.341300954704619	7.62949618193602	5.16405257299004	6.40324584455827e-07	7.86954238984144e-06	5.5921725706992
RTN1	-1.05358600204832	2.86374200431824	-5.16401208729815	6.40445132130726e-07	7.86954238984144e-06	5.59199268691058
RNF181	0.353090738807792	7.34687877505695	5.16330373539776	6.42557848723986e-07	7.88998130471642e-06	5.58884554483831
ZSCAN4	0.471195368738439	0.609980464671974	5.16163789773653	6.47553071535796e-07	7.94576127400212e-06	5.58144563432773
TCEAL2	-1.26541172052765	2.66542432232949	-5.15842121615052	6.57305700659548e-07	8.05979804321299e-06	5.56716160819746
PPA1	0.428050415030091	6.84026548564231	5.15615212475767	6.64271038318541e-07	8.13952209479083e-06	5.55708940437226
SERPINB1	0.548574903824282	7.96860707586765	5.15589110211044	6.65076873909063e-07	8.14371326985303e-06	5.55593096787601
CASP4	0.48420625655211	5.07616041420724	5.15512260801828	6.67454907157707e-07	8.16713638660778e-06	5.55252058897788
POGK	0.401124195632559	5.0577536734158	5.1539261764826	6.71173605946359e-07	8.20199609779175e-06	5.54721187934251
YY1AP1	0.336141543494442	5.35811683835729	5.15390550911226	6.71238019962797e-07	8.20199609779175e-06	5.5471201837287
SNAP25	-1.201446190346	3.35053177725559	-5.1530848438769	6.73800648831492e-07	8.22476846863319e-06	5.54347932979318
NPR1	-0.664911626756936	3.16085331949161	-5.15300883101067	6.74038488886791e-07	8.22476846863319e-06	5.54314212286693
LETM2	0.510687250418184	2.12580731454745	5.15131124186948	6.79371455682897e-07	8.28408568773333e-06	5.53561226321017
KCNA5	-1.03607219342977	1.86829802956673	-5.15088306998775	6.8072301628885e-07	8.29480599792915e-06	5.53371334439539
AP2B1	0.41006971740151	7.07656782922697	5.15028768436791	6.82606744237216e-07	8.31199155482752e-06	5.53107303519806
MMP14	0.913741138356503	8.997599325918	5.14898888842358	6.86733569380598e-07	8.35644819456266e-06	5.52531414899867
LRRC42	0.42784523029685	5.66505033206	5.14840780907451	6.88587744183396e-07	8.37320789481734e-06	5.52273797870563
PIP4K2C	0.47578810433576	6.13406665629308	5.14798438346382	6.89941922015171e-07	8.38386865651515e-06	5.52086088907235
SERPINB3	1.50530486670069	2.28022012628671	5.14467128561238	7.00627403015791e-07	8.5078261200237e-06	5.50617751356764
STX6	0.407224164650363	4.84455208541648	5.14419830015656	7.02165942598254e-07	8.52061629998807e-06	5.50408184991569
SLC35A3	0.590853050304779	4.37892719488763	5.14366240731581	7.03913075489997e-07	8.53591829594534e-06	5.50170763333652
SKA3	0.598881066641272	2.584501938783	5.14321703521001	7.05368303199039e-07	8.54766186050512e-06	5.49973459815034
RP11-544M22.13	0.354902453726117	0.875919218223551	5.14274124752598	7.06926141128956e-07	8.56063180143678e-06	5.4976269586967
CPE	-1.12081824406628	7.65600856582618	-5.14216942149205	7.08802853832654e-07	8.57240562375169e-06	5.49509407988982
IER5L	0.784897824632748	4.87077347939999	5.14214752299375	7.08874820074461e-07	8.57240562375169e-06	5.49499708556573
DGAT1	0.548525930073842	5.80659459438967	5.14066633057745	7.13759058391425e-07	8.625530148861e-06	5.48843719454169
EXO1	0.525073793821472	2.02275689835771	5.14016691452251	7.15413243340692e-07	8.63957437401597e-06	5.48622569982398
PLAU	1.12380029448085	7.49922278058405	5.13975154758224	7.16791874095256e-07	8.65027389500935e-06	5.48438650891255
HCFC1R1	0.523100487841375	7.10358419217931	5.13849817150465	7.20967576295507e-07	8.69057164749225e-06	5.47883738726719
CD300LG	-0.453127976608832	0.410123018624677	-5.1384522671388	7.21120957366376e-07	8.69057164749225e-06	5.47863417201107
ATRNL1	-0.664381876843925	0.942279165099472	-5.1377652186514	7.23420396037934e-07	8.71230365845685e-06	5.47559281895591
RIPOR1	0.438273524633773	5.5723567753544	5.13602374817749	7.29280768389923e-07	8.77686155733972e-06	5.46788520806034
CNKSR2	-0.539084439020151	1.28489486432236	-5.13548918982519	7.31088889658955e-07	8.79259576268603e-06	5.4655196820006
SLC35F1	-0.44172498068038	0.888955416131657	-5.13531339923095	7.31684444985183e-07	8.79373522894923e-06	5.46474181370405
KLK11	1.34984796331768	5.25773432834463	5.13120468690368	7.45739227557941e-07	8.95652195396024e-06	5.44656648257848
SYNGR1	-0.607399890227736	3.46399996026573	-5.13000400594309	7.49895710547225e-07	9.00028624846119e-06	5.44125717048192
PRDM8	0.632800233615874	2.51153540679614	5.12933504366885	7.5222125788814e-07	9.02203078364608e-06	5.43829947280739
H2AW	0.833022741849152	4.87974367494958	5.12804783336389	7.56715777126878e-07	9.06974220516781e-06	5.43260910344662
COG4	0.360077776790862	5.68152165575373	5.12771396567412	7.5788578823011e-07	9.07756927389666e-06	5.4311333472732
RBBP8	0.491800254829576	4.536886968354	5.12736300815977	7.59117583612107e-07	9.08351509253506e-06	5.42958212752171
RAPH1	0.476619390072274	1.54002626703381	5.12727783115078	7.59416832156812e-07	9.08351509253506e-06	5.42920566000172
C19orf54	0.39529095716118	3.98682287610325	5.1266608001393	7.61588043637282e-07	9.10328417850717e-06	5.426478628625
CD46	0.493348681041683	6.86230311549767	5.12602459094474	7.63833052892895e-07	9.12390787465738e-06	5.42366709137015
EIF2S2	0.315631052947727	6.89150368793059	5.12508897623877	7.67146264726884e-07	9.15725442715116e-06	5.41953288918375
STK26	0.60256362061381	4.33616319160551	5.124132986597	7.70546046034348e-07	9.19158833037848e-06	5.41530923259505
CNPPD1	0.350284286598458	6.7468017370678	5.12343260960409	7.73046077109067e-07	9.21515008008018e-06	5.4122152677125
BOK	0.540559096070095	5.84207814957237	5.12240942704212	7.76712546781075e-07	9.2525750399789e-06	5.40769584864342
HILPDA	0.770265230176199	4.6856411354991	5.12030478424129	7.84307498881226e-07	9.33671550702064e-06	5.39840169597966
WNK3	-0.39124777171742	0.632820697657173	-5.11940278305416	7.87584556782169e-07	9.36937481879275e-06	5.39441930229966
FAM222A	-0.922999631835644	2.62677136661666	-5.11777459489728	7.93533623253226e-07	9.43375551164753e-06	5.3872320604369
ENAM	-0.710053435813773	1.35113052569743	-5.11757566232217	7.94263467375591e-07	9.43604345307714e-06	5.38635403679723
CHL1	-0.70398924486161	1.54423462070536	-5.11320789638752	8.10453227795565e-07	9.61955008640108e-06	5.36708250649526
C11orf86	1.29942974924206	2.44457652446606	5.11311379797739	8.10805520124927e-07	9.61955008640108e-06	5.36666745796298
COPG1	0.353906292617173	7.57839091258595	5.11249581671103	8.13122860827259e-07	9.64052958356911e-06	5.36394181156579
ANKS1B	-0.447432171756611	0.520889064464382	-5.10906992964346	8.26086578333454e-07	9.78762093721803e-06	5.34883614049325
SLC25A39	0.377826627637815	7.1734458906308	5.10853036850647	8.28146513707008e-07	9.80541108171366e-06	5.34645775187274
ZNF667	-0.456795742739908	1.31781280113147	-5.10558183496302	8.39491834282363e-07	9.93304388016443e-06	5.33346388660599
SNX7	0.451802096201087	5.55412238299793	5.10535433882142	8.40373435204722e-07	9.93677922475401e-06	5.33246156697717
LMNB2	0.45473238713773	5.60024567336155	5.10500572313445	8.41726147514444e-07	9.94607632853709e-06	5.33092567396495
SLC16A12	-1.04225323053748	1.9169120911367	-5.10421756694105	8.44792180803029e-07	9.97559240263645e-06	5.32745358782312
JAKMIP1	-0.621238201783296	1.29820746903678	-5.10370226726493	8.46802626005128e-07	9.99261243953229e-06	5.32518373883184
ABHD4	0.414247669051729	5.55317245365309	5.10326538657264	8.48510757667727e-07	1.0006044589582e-05	5.3232594515198
TOP2A	0.825888046708096	4.63728144731438	5.10257548960563	8.51214957081479e-07	1.00295054562173e-05	5.32022097589809
RNF121	0.287565940343799	4.73074277474122	5.10244609043851	8.51723096138144e-07	1.00295054562173e-05	5.31965110411535
TBX21	-0.526192738482677	1.24240329600508	-5.10232120194535	8.52213801507845e-07	1.00295054562173e-05	5.31910110742676
SLC4A8	-0.617280175500011	1.15914805232215	-5.10198215933164	8.53547334786026e-07	1.00384713004071e-05	5.3176080472998
HK1	0.532134476234041	6.28422423888987	5.1003253333947	8.60093215560554e-07	1.01086859250521e-05	5.31031285232199
ITPRID2	0.598473836219306	6.18448900407352	5.0995464080028	8.63187458245459e-07	1.01382666082488e-05	5.30688376154635
FABP4	-1.52485323787743	3.77841390196906	-5.09612059516974	8.76925123529001e-07	1.0292732783453e-05	5.29180679645165
XRCC5	0.382833820421787	7.57359605402402	5.09403873505133	8.85376932002907e-07	1.03849923507275e-05	5.28264822499434
SMG5	0.37430618841797	6.39043574240874	5.09252332717581	8.91578777770249e-07	1.04475853959757e-05	5.27598335112206
MRPL14	0.421077068994008	7.17129820805533	5.09244430648791	8.91903326417657e-07	1.04475853959757e-05	5.2756358527756
NFYA	0.435223114899878	4.78991398145604	5.09096851647077	8.97985713503826e-07	1.05083280485784e-05	5.26914671066264
MKI67	0.789195951458759	3.91421686534371	5.09089595641106	8.98285802204915e-07	1.05083280485784e-05	5.26882769550118
PRELID1	0.299853411894848	6.4738323142703	5.09054953224473	8.99719861118589e-07	1.05180965655002e-05	5.26730466498806
CDK1	0.710629161197577	4.02173811050434	5.09013808208684	9.01425989843393e-07	1.05310305759549e-05	5.26549585205587
SGSM1	-0.717250106689467	1.74788993448095	-5.08836523623857	9.0881330836292e-07	1.06102745223035e-05	5.25770332714598
CD59	0.469272897038287	8.77474602546553	5.08614629346381	9.18142337276359e-07	1.07120673091266e-05	5.24795282885361
DNASE1L3	-0.726277364093712	1.26545964970007	-5.08587910723235	9.19271911639577e-07	1.07181244996543e-05	5.24677896981156
ERN2	1.3986057909074	5.41542826366729	5.08549305586656	9.20906391558267e-07	1.07300566220117e-05	5.24508296824529
TNFSF9	1.02125745259996	3.22235439392736	5.0843280079278	9.25856142397827e-07	1.07805755997105e-05	5.23996525739447
MYL12B	0.480507123134631	9.87848407890808	5.08389358381188	9.27708412975017e-07	1.07949847736437e-05	5.23805718379797
TOMM34	0.388318064699817	6.33092627900503	5.0814443291557	9.38218902982821e-07	1.09043155497067e-05	5.22730185726535
ZNF658	-0.288452865133058	1.1407593034988	-5.08141483046998	9.3834619258539e-07	1.09043155497067e-05	5.22717234419122
TANC1	0.515071141710446	3.5620097968578	5.08115710220518	9.39459027635472e-07	1.09100271602191e-05	5.22604081992626
CCDC62	-0.176236244328226	0.345899217794957	-5.08088700289682	9.4062665407633e-07	1.09163670977702e-05	5.22485502789515
TPD52L2	0.414703880975567	6.75321625034732	5.07631181641998	9.6062033862225e-07	1.11410386564518e-05	5.20477613006856
LRRN1	0.966701911848152	3.8492741013231	5.07597193109182	9.62121998043671e-07	1.11510892169299e-05	5.20328502865184
TNFSF11	0.876760014601225	2.98962248012686	5.07557270268959	9.63888753562317e-07	1.11641969813989e-05	5.20153367973088
CDC42SE1	0.483367801765625	6.71026209074474	5.07485151382158	9.67088307571254e-07	1.11938718474909e-05	5.19837020325736
H3C4	0.839152821225514	2.20276734478706	5.07401671157653	9.70804781969805e-07	1.12294869345242e-05	5.19470878217652
SEMA3G	-0.72450820403217	3.29965522547834	-5.07207567456226	9.79499800532679e-07	1.13154889761749e-05	5.18619717634001
PRC1	0.624739733946232	3.98802937030883	5.07206926628808	9.79528631686648e-07	1.13154889761749e-05	5.18616907954753
OVOL2	0.649799298639568	3.97007817801523	5.07180530271902	9.80716933377212e-07	1.13217676746683e-05	5.18501176599759
IGFBP3	1.00122722370002	8.45155836789988	5.07111768974408	9.83818978743092e-07	1.13501165885348e-05	5.18199722779733
ZNF491	-0.401054665909456	1.23947130916806	-5.06979163736884	9.89828147725413e-07	1.14119451384836e-05	5.17618459035302
NRN1	-0.824157468885943	3.02585514673555	-5.06890775168763	9.93853356076349e-07	1.14508340415647e-05	5.17231078131937
ARHGAP12	0.476543039268449	5.33880463144992	5.06788664901829	9.98523230620292e-07	1.14970946927618e-05	5.16783621681423
RTKN2	0.650488458018898	2.06384225421272	5.06644140435957	1.00516928393382e-06	1.15660337199174e-05	5.16150417084787
UNC79	-0.719735649919939	0.950717782634544	-5.06481877798106	1.01268220525588e-06	1.16448505842095e-05	5.15439656540905
NUSAP1	0.70074491674222	4.53387827524333	5.06416974858605	1.01570251119395e-06	1.16644362077313e-05	5.15155409063082
ESR1	-0.385438605879285	0.867630513243619	-5.06416727313881	1.01571404758934e-06	1.16644362077313e-05	5.15154324973623
UTP4	0.331242160283378	4.59861623976601	5.06363304394531	1.01820670829488e-06	1.16854193404901e-05	5.1492037558014
TNFRSF1A	0.429326983203707	7.36517670497653	5.06313804303836	1.02052163231252e-06	1.17043366046868e-05	5.14703621427516
GJB5	1.38833535923811	3.56300843001351	5.0628036589968	1.02208830458623e-06	1.17146530941446e-05	5.14557208144454
CCDC141	-0.268153741349238	0.438387854971719	-5.06149126312388	1.02825979587948e-06	1.17776997755041e-05	5.13982632552187
SOWAHC	0.522490637306207	4.46135763726445	5.06108650962424	1.0301704199901e-06	1.17918920499388e-05	5.13805451184699
GPM6B	-0.626385603773474	2.22805038780056	-5.05968695839811	1.0368035422609e-06	1.18600869045988e-05	5.13192877195523
TSPAN3	0.561250410081226	7.4776981847573	5.05918160373539	1.03920882322244e-06	1.1879861801408e-05	5.12971717942763
TMEM72	-0.495347399733745	0.725817143054665	-5.05856210710268	1.0421647622973e-06	1.19059017964725e-05	5.12700628998293
PLEKHA5	0.520288027039489	3.70668292899745	5.05774902703406	1.04605677377079e-06	1.19425948573741e-05	5.1234486635855
NEURL1	-1.14243706582558	3.16573646305274	-5.05744629983232	1.04750945408148e-06	1.19514090345788e-05	5.12212419163545
GFRA1	-0.850214495239219	2.21628937817454	-5.05728901618928	1.0482649750817e-06	1.19522627905581e-05	5.12143607801146
UGT8	0.749805858294743	4.36672778282729	5.05699141292084	1.0496959767305e-06	1.19608122358279e-05	5.12013411173831
GORASP2	0.318941322280271	6.36042010923869	5.0561082849115	1.05395359666099e-06	1.20015377456358e-05	5.11627090543342
CDC42EP1	0.625105674458078	7.90957476455483	5.05576230851919	1.05562613716394e-06	1.20127928337405e-05	5.11475758339415
KIF19	-0.703161743388841	1.06136427053818	-5.05086163571711	1.07959572681439e-06	1.2272282694627e-05	5.09333003302815
PSD4	0.439357421391954	4.65856024885304	5.05081493094503	1.07982668507311e-06	1.2272282694627e-05	5.0931258970847
SMAD6	0.529302863430515	2.85572155533799	5.05046258163788	1.08157062222549e-06	1.22841517177603e-05	5.09158590373018
HDAC7	0.472268524726328	5.52595025850967	5.05018334482079	1.08295463337951e-06	1.22919201082811e-05	5.09036551596197
PDZD11	0.364847210949841	6.42369125335873	5.04975454137436	1.08508330408286e-06	1.23069838671524e-05	5.08849155421308
RASEF	0.961380719727442	4.6294210074387	5.04963376787962	1.08568358165152e-06	1.23069838671524e-05	5.08796376992531
PDE4A	0.478720292656285	4.34861820467783	5.04924986413426	1.08759383009585e-06	1.23194456324097e-05	5.08628616002367
PALB2	0.400132613904319	3.65159697029865	5.04908035914966	1.08843829949801e-06	1.23194456324097e-05	5.08554547536622
TNIK	0.625750878213441	4.10541963516782	5.04899020018017	1.08888772831596e-06	1.23194456324097e-05	5.08515151595319
FAM13C	-0.51065303963475	1.41347934013602	-5.04867057409891	1.09048246724802e-06	1.23295438779189e-05	5.08375491735216
UHRF1	0.610340209328049	2.72758727097362	5.04761440948547	1.0957682179641e-06	1.23813347099303e-05	5.07914050024447
PLK3	0.625514448711424	5.2536665175648	5.04743852659205	1.0966508645089e-06	1.23833392475317e-05	5.078372132212
SLC22A3	0.953777627561283	4.26680362563904	5.04692369195394	1.09923846567506e-06	1.24045811174733e-05	5.07612312282245
AKAP1	0.520791617970699	5.80694992454022	5.04602646334544	1.10376217682398e-06	1.24455343518073e-05	5.07220406853893
SLIT3	-0.91734528066909	3.41920394614996	-5.04592297236227	1.10428512558322e-06	1.24455343518073e-05	5.07175205802318
MRPS6	0.455173623180589	4.43347008954637	5.04321832399226	1.11803750615273e-06	1.2592444240241e-05	5.05994160340869
MMRN1	-1.03667741168044	2.94009234202478	-5.04237070786951	1.12238149492235e-06	1.26332670957317e-05	5.05624127019478
NR1I2	1.16636187487425	2.64164645166118	5.04172980651231	1.12567694972509e-06	1.26622431519685e-05	5.05344367449937
HMGCLL1	-0.741239056973535	1.16721927116516	-5.03963152684444	1.1365319243016e-06	1.27696485915787e-05	5.04428634125581
FRRS1	0.693749442610812	2.67966132587024	5.03960307521772	1.13667980799803e-06	1.27696485915787e-05	5.04416219194483
CDK6	0.563962405263462	4.28635491393306	5.0348052638884	1.16188636678411e-06	1.30444774388505e-05	5.02323432456994
METAP1	0.387020316891538	5.29407731086514	5.03376975926519	1.16739738765079e-06	1.3097974907195e-05	5.01871944795632
PLLP	0.765626631368014	4.31092254740343	5.03276616357135	1.17276278323262e-06	1.31497712073956e-05	5.01434435904337
ISG20L2	0.357461994890664	4.97740699819652	5.03256270258319	1.17385343378641e-06	1.31536007937815e-05	5.01345746790976
RAB27B	0.782334778634542	3.98536424891695	5.03231911765361	1.17516046263181e-06	1.31598485735663e-05	5.01239571084654
MCTS1	0.293019756414943	5.3719359299894	5.03108543772064	1.18180186062296e-06	1.32257864057862e-05	5.00701884025658
CDKN1A	0.510536048045794	7.72460436591048	5.03026435232338	1.18624226299266e-06	1.32670241375084e-05	5.00344076802775
ZNF207	0.343404429850889	4.94553493535989	5.02703744881857	1.20385057696228e-06	1.34553865568942e-05	4.98938301031513
IER5	0.60704702276573	5.15595545164688	5.02681090002172	1.20509627143391e-06	1.34607413677532e-05	4.98839632134367
B4GALT3	0.344099141525216	5.5420212783661	5.02652595379383	1.2066648438857e-06	1.34696935751996e-05	4.98715534101686
PPM1K	-0.56881864630982	2.86614159799955	-5.02625579801346	1.20815382685536e-06	1.34777465347861e-05	4.98597882374072
ZNFX1	0.448475839186048	5.32964061375266	5.02592669725053	1.20997009765244e-06	1.34894380601138e-05	4.9845456674157
TBL3	0.372458789860186	4.69763733574845	5.02337704519845	1.22413138085121e-06	1.36386566728214e-05	4.97344491239402
SHROOM1	0.601454281300207	4.6200776445123	5.02261237099868	1.22840978627132e-06	1.36776458066824e-05	4.97011647160343
SFRP1	-1.25963374013999	3.58340027684437	-5.02054258046649	1.24006330585338e-06	1.37986511961214e-05	4.96110907959437
TFCP2L1	0.887310736733258	3.93199217547097	5.01705216692529	1.25995867636603e-06	1.401115541375e-05	4.94592566361341
UBA1	0.350696304142392	7.61377057880734	5.01690963242805	1.26077766895794e-06	1.40113892969826e-05	4.94530580182302
MRPL21	0.35144072460603	5.11259766617239	5.01663581218046	1.26235246878859e-06	1.40200170774566e-05	4.94411503441354
RGS22	-0.346215976649683	0.670579533760483	-5.01547747619761	1.26903544455473e-06	1.40853308286578e-05	4.93907829486001
H3-3B	0.363675752158835	8.46215108164927	5.01508309615683	1.27131862668255e-06	1.40903589737743e-05	4.93736362892241
GTPBP1	0.357142954475369	5.13861343071779	5.01505767098156	1.27146595714032e-06	1.40903589737743e-05	4.93725309007492
SPAG5	0.543573823755118	3.34953390725508	5.01472823422524	1.27337643199141e-06	1.40903589737743e-05	4.9358208641879
PIGA	0.43158884025251	3.69460477878866	5.01469550724421	1.27356637478997e-06	1.40903589737743e-05	4.93567858752748
CAB39	0.44806691076153	6.21968913314063	5.01468064791164	1.2736526253392e-06	1.40903589737743e-05	4.93561398857478
H2BU1	0.586984014113968	1.24591451494143	5.0145685960976	1.27430320920061e-06	1.40903589737743e-05	4.93512686297999
ESPL1	0.484845739796882	1.96726071326568	5.0142169190191	1.27634717499349e-06	1.41040780652679e-05	4.93359806156533
NPAS3	-0.3570047898346	0.814632206493231	-5.01283881063814	1.28438750374746e-06	1.41840001121394e-05	4.92760795899451
DAPP1	0.774242746334354	3.5396562751272	5.01237781788669	1.28708803311917e-06	1.42048892354113e-05	4.92560447770133
TUBB3	0.54632156675566	2.15744872598971	5.01165233745559	1.29134910759671e-06	1.42429641835996e-05	4.92245180868092
KCTD12	-0.692810525905696	6.10826689901378	-5.01110522106667	1.2945716163503e-06	1.426954363559e-05	4.92007446987702
NMD3	0.362774927786136	5.31352830537109	5.01011508602433	1.30042334065935e-06	1.43250523454438e-05	4.91577261397409
KIF5C	-0.892198991473377	1.92178588933475	-5.00943329835456	1.30446762994432e-06	1.43605938020015e-05	4.91281081037561
ACOT4	0.48507097984265	2.88871064836311	5.00382057371751	1.33822850456318e-06	1.47090912109472e-05	4.88843964917917
DCTPP1	0.392018689513038	6.26121150571841	5.00379924571219	1.33835839583666e-06	1.47090912109472e-05	4.88834707935825
AP3M2	0.430791120781704	4.19242887769048	5.00375349969917	1.33863703827631e-06	1.47090912109472e-05	4.88814852919478
UBA6	0.44028026920306	4.00155069759606	5.00246442673822	1.34651205029597e-06	1.47863696630063e-05	4.88255416105505
SPDEF	1.29727626952439	5.15036371873849	4.99784222448246	1.37512038338067e-06	1.50830726472324e-05	4.8625034433296
EEPD1	0.559770698963092	4.74428181870526	4.99782163613264	1.37524912057743e-06	1.50830726472324e-05	4.86241416395001
RP11-295K3.1	0.612887986970263	1.6813147382882	4.99502715977192	1.39283162307093e-06	1.5261679766941e-05	4.85029875072099
GMPS	0.338862547765792	4.60625257083472	4.99495752191787	1.39327254777643e-06	1.5261679766941e-05	4.84999690174818
FAT1	0.733899215268004	5.7493917306921	4.99464290076706	1.39526631640883e-06	1.52739908041288e-05	4.84863319906727
KATNAL2	-0.378785882284496	1.32264467467455	-4.99390032611886	1.39998302295411e-06	1.53160759501876e-05	4.84541481861391
NRM	0.432447585549399	5.00954987626413	4.99329714557405	1.40382569904059e-06	1.53485525837196e-05	4.8428008483379
TGIF1	0.628220217384241	4.93364149857997	4.9930498569377	1.40540405251706e-06	1.53562475159595e-05	4.84172925574392
RNF150	-0.645448159727841	2.04677220839959	-4.99184089537576	1.41314521805007e-06	1.54312294053117e-05	4.83649095454099
DSG3	1.32959317967321	2.28823457189587	4.99168455372013	1.41414931165721e-06	1.54325964968235e-05	4.83581361243649
ZNF843	-0.301837993885786	1.14714231274389	-4.99072203723447	1.4203462651411e-06	1.54875201407579e-05	4.8316439108131
SERTAD1	0.533993418479215	5.97485356160682	4.99062906561621	1.42094623536426e-06	1.54875201407579e-05	4.83124118200742
FBXO34	0.509435610279938	5.31474378383008	4.99018511554062	1.42381455159728e-06	1.55057099409271e-05	4.82931818376842
ACOT9	0.483681710492887	4.90467917258039	4.99009750818602	1.42438123667153e-06	1.55057099409271e-05	4.82893872207436
TMEM30B	0.628938377108252	5.8434564730405	4.98987031795111	1.42585182780126e-06	1.55121017623062e-05	4.82795469568973
NSUN5	0.479309061259109	4.88865344707318	4.98892940366058	1.43195800905308e-06	1.55614215207104e-05	4.82387968312329
PRKN	-0.362871227872646	1.50983603439371	-4.98889869752132	1.43215770701452e-06	1.55614215207104e-05	4.8237467074102
TMEM223	0.341119679091956	4.72662380214527	4.98545301507209	1.45473913187698e-06	1.57970095340927e-05	4.80882877524044
ATP6V1G2	-0.472729201326506	1.47139885277386	-4.98469110247193	1.45977876577382e-06	1.58419377924737e-05	4.80553115376386
ZNF488	0.784597310050295	1.98750761851127	4.9839705628783	1.46456031097146e-06	1.58840114270216e-05	4.80241294672526
SLC19A1	0.420436616267869	2.62841436734527	4.98321028030537	1.46962205707654e-06	1.5929070185313e-05	4.79912311544897
HPCAL4	-0.328243876968052	0.500574028328479	-4.98256254587296	1.47394786695274e-06	1.59661015396811e-05	4.79632059080761
LCN10	-0.329594009986046	0.401723809083121	-4.9823259319851	1.47553113832092e-06	1.59733978161387e-05	4.79529691201362
ETV6	0.408433349265078	5.16469443160725	4.98158575214556	1.48049461054857e-06	1.60126495325302e-05	4.79209485757047
IGFL2	1.25125314995016	3.5911193480001	4.98151337011251	1.480980855449e-06	1.60126495325302e-05	4.79178174853431
LSM12	0.320862245219737	3.43252578173177	4.97963028961867	1.49368548290644e-06	1.61299714514153e-05	4.78363715167932
ARPC5	0.388979595960724	6.26081979673912	4.97954401862317	1.49427005384278e-06	1.61299714514153e-05	4.78326407257254
TM9SF4	0.401383840241949	6.28284595513653	4.97949716984844	1.49458759333975e-06	1.61299714514153e-05	4.78306147698185
IFNGR2	0.483901645812898	7.38345290107658	4.97851618407766	1.50125173034245e-06	1.61919404994367e-05	4.77881957391334
TRIB2	0.629801478408267	5.73495218292075	4.9775899152303	1.50757059511773e-06	1.62501117738933e-05	4.77481485069398
PTPRF	0.575994265034276	6.95362227499044	4.97744929769459	1.50853211801365e-06	1.62505002823323e-05	4.77420693981694
EXOC1	0.394862868754424	5.01999056403068	4.97587790750107	1.51931758828192e-06	1.63566508477267e-05	4.76741446142569
PRKCZ	0.483481782911472	3.41551379509046	4.97492991285939	1.52586040432692e-06	1.641702379876e-05	4.76331744812429
ATP8B3	0.516999202166233	1.51402437910707	4.97472597398101	1.52727150412422e-06	1.64221435033174e-05	4.76243614831165
TMEM120A	0.339826934415011	6.44846416141423	4.97451477840705	1.52873414804511e-06	1.64278108356941e-05	4.76152351813447
PPP1R26	0.445140310179635	4.82542064616468	4.97422185868663	1.53076502400973e-06	1.64332637301369e-05	4.76025778525874
HAS3	0.942248841426906	2.81112690742708	4.97417165514028	1.53111335853431e-06	1.64332637301369e-05	4.76004085677947
TP53I3	0.600118746850387	6.1342506172084	4.97325256903755	1.53750398350209e-06	1.64917730276807e-05	4.75606979611469
EIF2A	0.304582346308396	6.24883959258363	4.97188284426708	1.54707601450026e-06	1.65843148587363e-05	4.75015270307215
PCBP1	0.419369860787407	8.35090674020809	4.97090101865688	1.55397281388348e-06	1.66434245926367e-05	4.74591205608472
INCENP	0.463990037654667	3.77840075336607	4.9707061915851	1.55534490923657e-06	1.66434245926367e-05	4.74507064473304
SRCAP	0.341631785668325	5.34210690745291	4.97069359441683	1.55543366686696e-06	1.66434245926367e-05	4.74501624144217
UBL4A	0.294144831949494	6.13866876849667	4.96879407192972	1.56887373875635e-06	1.67770121673708e-05	4.7368139769724
BUB1	0.620044810148465	2.88243040336816	4.96774195412107	1.57636637230084e-06	1.68468759167562e-05	4.73227187841013
EIF2AK1	0.366819462668442	6.75681683524426	4.9675562868227	1.57769219354865e-06	1.68507890672268e-05	4.73147040919075
CYP27C1	0.724568961063323	1.61351912313552	4.96655556154862	1.58485685144593e-06	1.69159222402265e-05	4.72715097134426
ANGEL1	-0.450116737977193	4.22473832738121	-4.96643568963683	1.58571718249404e-06	1.69159222402265e-05	4.72663361130071
ANKRD27	0.406801060287048	4.07553820308863	4.96630103326043	1.58668416281723e-06	1.69159606647892e-05	4.72605245360653
RET	-0.603467197603181	1.27251908486733	-4.96538588902874	1.59327105981678e-06	1.69758777544435e-05	4.72210313627923
B3GALT4	0.44190063940281	4.8555638070571	4.96506680591532	1.59557393749761e-06	1.69901047716923e-05	4.72072625771668
ERO1B	-1.15378155226798	4.51777715541525	-4.96486979920475	1.59699737939788e-06	1.69949557483923e-05	4.7198761854854
DTL	0.55773937821889	2.73598782667962	4.9631117238309	1.60975470805086e-06	1.71203409561872e-05	4.71229132042787
ARRDC2	0.589521929329556	6.00895986035456	4.96254569549417	1.61388302642817e-06	1.71538571798137e-05	4.70984973506265
ZC3H18	0.329138532137334	4.39517492405689	4.96227575985166	1.61585540970179e-06	1.71644314210247e-05	4.70868543102778
ZDHHC12	0.485402853506946	5.79311809389637	4.96162640287439	1.62060974886406e-06	1.72045263484305e-05	4.70588477767263
ING1	0.296508853948577	3.60716242858223	4.96084469794632	1.62635107552305e-06	1.72513790746657e-05	4.70251367884211
HOMER3	0.640835746243425	4.71371626395079	4.96067561084292	1.62759554710349e-06	1.72513790746657e-05	4.70178454417682
C1QTNF9	-0.217337203799485	0.344880406204153	-4.96062468169196	1.62797056362669e-06	1.72513790746657e-05	4.70156493198943
HPD	-0.506864663906431	1.25041262347123	-4.95796169468158	1.64769656309324e-06	1.74498817559434e-05	4.69008420297862
NAP1L5	-0.675391508964863	3.37415145897797	-4.95659328101637	1.65792295627597e-06	1.75476004757382e-05	4.6841864757268
FLT3	-0.738872836583602	1.62745903841756	-4.95623359089158	1.66062117633395e-06	1.75655706236432e-05	4.68263645073866
SUMO3	0.378930472529997	7.05170404844153	4.95597015597199	1.66260003622758e-06	1.75759145310777e-05	4.68150127543267
BCL2	-0.651810255601547	2.78593688064122	-4.95340635495456	1.68197843186856e-06	1.77584267889738e-05	4.67045590084291
COASY	0.311788188827307	6.08609196779087	4.95332236591892	1.68261694859387e-06	1.77584267889738e-05	4.67009413199367
PAK3	-0.880890453047292	1.99869707185852	-4.95328528557036	1.68289892231063e-06	1.77584267889738e-05	4.66993441601134
SH3GL1	0.372905535727393	6.59186096916249	4.95288193041187	1.68596915538946e-06	1.77801395792694e-05	4.66819710482776
PNKD	0.496544506654865	6.01430095599382	4.95085820656322	1.70145533193806e-06	1.79326855783315e-05	4.65948223419955
RAMP3	-0.662322778087461	5.73095439694717	-4.94923772857196	1.71395504563311e-06	1.80535912695092e-05	4.65250582091021
ZFP2	-0.424251926986739	1.58491596032095	-4.94905296227945	1.71538589743466e-06	1.80578303195774e-05	4.65171048237408
NLN	0.411120002830673	3.09378518597575	4.94846152503898	1.71997384425928e-06	1.80952790481419e-05	4.64916475297884
WFDC2	1.15190872736231	7.77921008423652	4.94368103529913	1.75749652171227e-06	1.84789709130214e-05	4.62859647530024
AP2A1	0.359255947976181	5.63310879294795	4.94164515846438	1.77371612775685e-06	1.86383491844898e-05	4.61984158044259
AGFG1	0.403625160727488	4.97944660020916	4.94134097389562	1.77615195365191e-06	1.865278238886e-05	4.61853372743941
C8orf82	0.43781493826193	4.74021082807263	4.94089833596306	1.77970226683344e-06	1.86788954592518e-05	4.61663069765039
DPY30	0.347813001560479	5.3864140717704	4.93977780067507	1.78872062898122e-06	1.87587031136747e-05	4.61181376491199
GNG2	-0.826760341712637	3.72542680625093	-4.93968829627902	1.78944289056353e-06	1.87587031136747e-05	4.61142904096763
IST1	0.32379824901397	6.17487334673502	4.93775528708252	1.80511056765297e-06	1.89116565975051e-05	4.6031215176531
SEMA4C	0.5264193372691	4.96598780999541	4.93705719371993	1.81080144862663e-06	1.89599657939386e-05	4.60012191516282
SNORC	0.632216773777865	1.81161639280571	4.93604083049926	1.81911796634406e-06	1.90356927121784e-05	4.59575532801744
EXPH5	0.471161057377732	2.19830625181808	4.93565005972682	1.82232533631478e-06	1.90578979037232e-05	4.59407664589067
DHRS1	0.459603426826654	4.56894478287142	4.93462755879776	1.83074377150103e-06	1.91345415974921e-05	4.58968463821107
NT5E	0.847520940981716	5.25999611960138	4.93259799252922	1.84756532386321e-06	1.92988694358799e-05	4.58096896275898
TMEM123	0.54591865552364	7.63253599718859	4.9323256805467	1.8498336764903e-06	1.93110758177724e-05	4.57979976510669
KDM2A	0.409260879484621	5.55134928685406	4.93213909493981	1.8513894879323e-06	1.93158336414755e-05	4.5789986700692
PRADC1	-0.354072871999906	5.22321912099161	-4.93199068841313	1.85262785492756e-06	1.93172758341288e-05	4.57836151117868
KLKB1	-0.698360568062013	1.72921594450951	-4.93167075762817	1.8553002235585e-06	1.93336597183761e-05	4.57698799056722
SCNM1	0.380315212751484	4.88813644566186	4.93121328933907	1.85912792652684e-06	1.9362056501711e-05	4.57502411371164
HES4	0.803963566667829	4.72147418224093	4.93105407516393	1.86046188835036e-06	1.93644637211286e-05	4.57434065159585
BRSK2	-0.663762683260967	1.38487868003885	-4.92986366406199	1.8704650707928e-06	1.94570474988452e-05	4.56923107727697
LAMA5	0.702009747069615	5.55274323750314	4.92964776307898	1.8722848892134e-06	1.94644466368846e-05	4.56830447041849
TMED6	-0.930724573599734	2.81540683582817	-4.9291843250405	1.87619697963579e-06	1.94935756008431e-05	4.56631558425269
KRT78	0.290768234599055	0.32971237891532	4.92902347067153	1.87755667472782e-06	1.94961665591636e-05	4.56562529628648
LMAN2	0.330655698319687	8.21536613076653	4.92856213388372	1.88146163233301e-06	1.9525168322775e-05	4.56364561723348
LIFR	-0.635944563016264	2.76538976503973	-4.928215956902	1.88439699280596e-06	1.95392266356609e-05	4.5621602016828
VDR	0.621599940687299	5.00918816907639	4.92813997619445	1.88504185436583e-06	1.95392266356609e-05	4.56183418559081
RNF19B	0.4695762753234	6.15533821519201	4.92794341485968	1.88671109693062e-06	1.95449912395308e-05	4.56099080285099
ADH1B	-1.29624156990145	3.66637045707368	-4.92741805341972	1.89117961494433e-06	1.95777649231093e-05	4.55873676743123
JAKMIP2	-0.602773415410399	1.39966052009807	-4.92730943757163	1.89210473685953e-06	1.95777649231093e-05	4.5582707795769
GNAZ	-0.866084987900041	3.0082956290485	-4.92579993445423	1.90500721645226e-06	1.969965943091e-05	4.55179545653944
NOP10	0.41698219922494	8.58774867457008	4.92538028906528	1.90860925134546e-06	1.97252912562536e-05	4.54999556840149
RAPGEF4	-0.595538350193607	2.24509990297442	-4.92467772466124	1.91465450274486e-06	1.97761284786453e-05	4.54698248086225
CDC37	0.357096770817373	7.80887615469707	4.92198185014112	1.93802390912024e-06	2.00057388713946e-05	4.53542370559179
BCL3	0.585522575869799	6.3884336713105	4.92104681033341	1.94619373289097e-06	2.00782701268111e-05	4.53141576788899
THEM6	0.592197617062255	5.72911674445698	4.92085749239138	1.94785193745735e-06	2.00835773163909e-05	4.53060434909077
LY6D	1.96464713842359	3.77251387880212	4.91953264480647	1.95949441973439e-06	2.01848789846552e-05	4.52492669932892
PPP2R2B	-0.498901936167433	1.17520147650421	-4.91947800756385	1.95997600483154e-06	2.01848789846552e-05	4.52469257565171
OIP5	0.568565111540257	2.34421687228522	4.91891642786638	1.96493254633228e-06	2.02237190269027e-05	4.52228628902647
MRPL9	0.32560131194028	6.18626378998502	4.9187899033164	1.96605093564114e-06	2.02237190269027e-05	4.52174417861308
AP1S1	0.438271139609364	7.01551478639536	4.91815060882498	1.97171129146413e-06	2.02700694185121e-05	4.51900520216116
TOX	-0.800250284321819	3.02653925633075	-4.91746562742339	1.97779368032804e-06	2.03207017161381e-05	4.51607078523197
TMPRSS2	0.878404651985005	5.38870156673082	4.91705422692065	1.98145550102244e-06	2.03464193815515e-05	4.51430852038825
GAMT	-0.754232293556337	4.98603357535443	-4.91604388637922	1.99047629707529e-06	2.042710303936e-05	4.50998112514223
ANKRD53	-0.324009010875913	1.31161731089498	-4.91557304530923	1.99469376471443e-06	2.04584274618111e-05	4.50796469330377
RNF103	0.445846426122492	4.92276139220666	4.91320443060164	2.01604181205086e-06	2.06653112538243e-05	4.49782304474337
TMEM185B	0.39322855891298	5.12257093033719	4.91135782063701	2.03283844880125e-06	2.08253269092772e-05	4.48991902351895
PSMD14	0.369886159898989	4.71103164934425	4.9101796513078	2.04362573893479e-06	2.09236293585749e-05	4.48487729744548
SOWAHB	0.624625402762476	3.09733983577429	4.90980301895462	2.04708585569128e-06	2.09468418065752e-05	4.48326577254103
ANKFN1	0.502627410723621	0.93931581345468	4.90932383738999	2.05149629360118e-06	2.09797457305435e-05	4.48121559818925
FBXL12	0.359400530631368	4.7042987511624	4.90832943750497	2.06067824169482e-06	2.106137907213e-05	4.47696155074927
RRM2	0.749650260440746	4.11269578350961	4.9069108280759	2.07384612195249e-06	2.11836323765933e-05	4.4708938642239
SLC12A9	0.452124214418453	4.70178644750116	4.90647707182617	2.07788859666241e-06	2.12125848074391e-05	4.4690388644458
KIF20A	0.676045585385955	3.26681348627317	4.90594154492181	2.08289007120033e-06	2.12512880651985e-05	4.46674880440961
OCEL1	0.417317586682977	5.26015387995634	4.90554851517792	2.08656813107127e-06	2.12764516919167e-05	4.46506822200657
RTL8A	0.407671820703016	6.90558362617292	4.90444889204299	2.09689209967836e-06	2.13693142067628e-05	4.46036681197705
CSNK2A2	0.286984902295728	5.14194594474668	4.90412061255927	2.0999837757919e-06	2.13884078417228e-05	4.45896341662126
STYXL1	0.369016131942651	5.80239540681655	4.90367739311097	2.1041649402178e-06	2.14185693827735e-05	4.45706876581032
FSTL3	0.826185204626652	6.79519159209686	4.90225278346253	2.11765884513527e-06	2.15434366522191e-05	4.45097980077033
DAP3	0.325425447001893	6.13625256039538	4.90161779874625	2.12370038854523e-06	2.15923886059443e-05	4.44826622698728
TKFC	0.375173632206979	4.27155100597564	4.90040822990025	2.13525501196939e-06	2.16973048351682e-05	4.44309793636525
COA4	0.324621927420481	6.04171210941763	4.89903383405215	2.14845807129222e-06	2.18188405285252e-05	4.43722654207974
NUP62CL	0.579757328366232	2.77410225896296	4.8983457741929	2.15509754435394e-06	2.18736172146305e-05	4.43428763247044
PPM1E	-0.542707434896964	0.803114229445402	-4.89783873883357	2.16000292289157e-06	2.19099629188781e-05	4.43212213327775
PPM1G	0.332522904515931	6.78815960510438	4.8977178486359	2.16117408596714e-06	2.19099629188781e-05	4.43160584801588
SPOCD1	0.723990125237356	2.10482844520084	4.89687624376258	2.16934446592812e-06	2.19801035644731e-05	4.42801187779443
SCARA5	-1.13882451391097	1.85407295336595	-4.89656138732645	2.17240880402625e-06	2.19984580103212e-05	4.42666744262696
HOXB6	0.895130623415256	4.21260679176781	4.89510493059327	2.18663838572284e-06	2.21274944798261e-05	4.42044923510186
ATG9B	0.756489460423306	2.16246202869462	4.8949925463015	2.1877401233528e-06	2.21274944798261e-05	4.41996947913956
GCNT3	1.26329934221736	6.01456498968194	4.89487102359084	2.18893205259172e-06	2.21274944798261e-05	4.41945072170478
CKAP2L	0.557241086286776	2.14612904037753	4.89364534886898	2.20098902819428e-06	2.2236574422361e-05	4.41421909543062
RAB22A	0.365387074150922	4.69220242979399	4.89315745472384	2.20580632127361e-06	2.22602942054178e-05	4.41213686242386
TMEM51	0.461703997259933	6.24620372767659	4.89315077841903	2.20587231148852e-06	2.22602942054178e-05	4.41210837040642
COPS3	-0.328438259852367	5.56922751240737	-4.89232829160933	2.21401661176508e-06	2.23296482975204e-05	4.40859852467342
SHE	-0.526385383256799	2.05983545175338	-4.89135726951262	2.22366919786875e-06	2.24141259732361e-05	4.40445540277202
RNF180	-0.557151346007518	2.27131308514004	-4.88887762347488	2.24850373945653e-06	2.26514498916335e-05	4.3938781748821
SLC8B1	0.419094283061253	4.779760292699	4.88795888417303	2.25777325608298e-06	2.27317893369042e-05	4.38996021717499
RAB6A	0.417119473241955	6.58057285304494	4.88732358158137	2.26420469796805e-06	2.27834786771467e-05	4.38725130083391
RNF207	0.702696919732129	3.41954687357397	4.88700075045192	2.26747965035108e-06	2.28033649372936e-05	4.38587485854448
TMCO1	0.346443880386521	6.15127622043224	4.88621633190125	2.27545628786563e-06	2.287048480746e-05	4.38253065232838
THAP4	0.288175887609945	6.0243519923761	4.88488244932961	2.28908276765027e-06	2.29942816459789e-05	4.37684485718311
CCL20	1.31289139190326	5.03953152591705	4.88384685214179	2.29971651694148e-06	2.30878915500146e-05	4.372431344561
TMEM219	0.34360911549096	7.53016480922065	4.88192297306482	2.31959844542438e-06	2.32741880589753e-05	4.36423403768787
ANKLE2	0.432062065208767	4.44838809031928	4.88154743277311	2.32349875423107e-06	2.33000083526804e-05	4.36263421384216
RPN1	0.325423775570012	8.27585869607127	4.880446694133	2.33496748695046e-06	2.34016518854812e-05	4.35794554159236
ACKR1	-1.3286201099756	5.03765679754607	-4.87966831144617	2.34311061450625e-06	2.34698683856904e-05	4.35463045239693
GRK2	0.440449924303063	6.42689135867963	4.87821454382322	2.35839303834866e-06	2.36094774004356e-05	4.34844001333026
YAP1	0.657824776866203	5.95289392957833	4.87800440795203	2.36061001409641e-06	2.36182058333441e-05	4.34754532804831
PCLAF	0.635309999587163	3.25202866586293	4.87744464835309	2.36652544065926e-06	2.36639067269567e-05	4.34516220995981
MRPS18A	0.298582041631031	5.61710580993708	4.87722510866009	2.3688494076778e-06	2.36736634885683e-05	4.34422759945205
CHPF	0.548420463997033	7.94022683189725	4.87689057212785	2.37239493827799e-06	2.36920417979238e-05	4.34280349324036
SLC25A24	0.590699649618945	4.7813211738104	4.87679705771801	2.37338695384406e-06	2.36920417979238e-05	4.34240542011347
GLCCI1	-0.492828509797542	2.61136579322213	-4.87660571047728	2.37541804716105e-06	2.36988440284664e-05	4.34159090926712
RAB9B	-0.547822186640829	1.66472498193046	-4.87497709880481	2.39277351548201e-06	2.38584384771997e-05	4.33465935679396
OTUD7B	0.34691678518624	3.56439978868155	4.87451462405156	2.39772426300014e-06	2.3894234014767e-05	4.33269133413223
SMARCA4	0.379760938208813	5.422392890246	4.87422719495554	2.40080615882402e-06	2.39113756907492e-05	4.33146827526636
MLKL	0.498153435118289	4.04744014358934	4.87360960740324	2.40744108425179e-06	2.39638650784451e-05	4.32884052272104
FOXC1	0.671465978116512	4.28041724074579	4.87341830961707	2.40949985113675e-06	2.39707693405724e-05	4.32802662762228
CHRDL1	-1.27779953022752	3.56522844151668	-4.87261825169976	2.41812864359422e-06	2.40429902904138e-05	4.32462296677994
DIAPH3	0.491836894273264	1.88280587440793	4.87132952760337	2.43209073927163e-06	2.41681274990779e-05	4.31914128390308
N4BP1	0.350294633944027	4.82371187653571	4.8700683687655	2.44582972825853e-06	2.4290907352088e-05	4.31377792113988
UGT1A7	0.0983628727585443	0.117484598205612	4.86925952450405	2.45468074127234e-06	2.43650306026009e-05	4.31033868506777
SYP	-1.11315280085504	2.85315392024563	-4.86815653812428	2.46680047317799e-06	2.44669225276758e-05	4.3056494470985
PSME3IP1	0.323464469260748	5.79812210504165	4.86807190908547	2.46773277501645e-06	2.44669225276758e-05	4.30528968850837
TSPAN17	0.328400822948968	5.41534283628999	4.86731471492068	2.47608947140669e-06	2.45359227022743e-05	4.30207106329107
HSPE1	0.462845924930352	6.87009847145839	4.86691791037239	2.48047969673709e-06	2.45655628849445e-05	4.30038450807904
MLX	0.335042707190833	5.57236397554602	4.86662537944379	2.48372106800252e-06	2.45837983275401e-05	4.29914121855521
CHMP2A	0.364662521844629	7.77689456723404	4.86585274101941	2.49230196908283e-06	2.46548339578171e-05	4.29585769174856
DNAJB11	0.327953985027491	5.69357986741007	4.86424564751736	2.51024232117595e-06	2.48183248409508e-05	4.28902920510173
CD276	0.511944595024377	6.30448407751699	4.86145967284838	2.54163938108052e-06	2.51096234170481e-05	4.27719576613873
ARFRP1	0.410077040586785	4.96829172691046	4.86137798754152	2.54256566065901e-06	2.51096234170481e-05	4.27684888545935
BUB1B	0.578129295073247	2.88541449283088	4.86044814800783	2.55313273436791e-06	2.51998075788455e-05	4.27290058933153
HDLBP	0.290086446673478	7.67816026086474	4.85967263942231	2.56197842711877e-06	2.52729096639205e-05	4.26960805569459
ELAVL4	-0.715414865648368	1.1763764755996	-4.85924502113633	2.56686865453715e-06	2.53069324564951e-05	4.26779271192435
AMBRA1	0.337646674463824	4.45888216866982	4.85899293879043	2.5697556906277e-06	2.53211785475487e-05	4.26672261805366
GALNT8	-0.755316847809642	0.995448034348241	-4.857733598657	2.58422573087909e-06	2.54494781876085e-05	4.26137733182715
PARP12	0.471897129214144	5.17998889363297	4.85750180771828	2.58689762897438e-06	2.54615109120858e-05	4.26039360722316
ATP1A2	-0.804425657757749	1.41206952270473	-4.85714844144133	2.59097609478856e-06	2.54860471891859e-05	4.25889398376682
GLRX3	0.354438014267815	5.06851703572346	4.85703442023575	2.59229342672624e-06	2.54860471891859e-05	4.25841011586634
TSR3	0.354097142984313	6.99671665613496	4.85573991415145	2.60729489621993e-06	2.56191891901095e-05	4.2529172722674
ZNF287	-0.452474953578743	2.33645514995507	-4.8550543465158	2.61527363785321e-06	2.56729049909082e-05	4.25000872661117
ADM2	0.707965763296234	3.83658970216024	4.85501898646206	2.61568580378922e-06	2.56729049909082e-05	4.24985871879396
COP1	0.353908517673662	5.37405172330748	4.85444636452227	2.62236919201282e-06	2.57241232639962e-05	4.24742960305385
TFPI	0.701018914159104	4.74373447727796	4.85419708173893	2.62528387035932e-06	2.57383358345278e-05	4.24637219051956
ARL6IP1	0.532141556640962	7.87762359201096	4.85373871075362	2.63065144643692e-06	2.577381352441e-05	4.24442797175804
FASLG	-0.447887847212309	1.03504769698079	-4.85363748523786	2.63183823960744e-06	2.577381352441e-05	4.243998634179
FBXL6	0.517664956848393	4.71152453030188	4.85276781386761	2.64205585531395e-06	2.58594530454056e-05	4.24031029437841
ATG9A	0.309644490667671	5.261416565725	4.85167739842892	2.65492120685947e-06	2.59602510166197e-05	4.23568647566938
FRRS1L	-0.762763966802496	1.04760765785954	-4.85164441704029	2.65531128343578e-06	2.59602510166197e-05	4.23554663310949
SYT6	-0.351859832330552	0.470839554653179	-4.85146750540885	2.65740459470167e-06	2.5966258919514e-05	4.23479653228226
KIF2C	0.666142881007024	3.5921921539715	4.84953933399474	2.68032353958941e-06	2.61717051374317e-05	4.22662248851486
GPX3	-0.997664838865923	6.76457826461714	-4.84944823434118	2.68141110212652e-06	2.61717051374317e-05	4.22623635364777
FUT6	0.91744458629069	4.01332034919342	4.84867085345015	2.6907089886668e-06	2.62478661844446e-05	4.2229415733564
ZNF394	0.360477157665669	4.75826580410891	4.84853927047534	2.69228587499876e-06	2.6248666118325e-05	4.22238392398644
PHACTR1	-0.492101874741911	1.72925941307922	-4.8477700312222	2.70152232598755e-06	2.63241012885768e-05	4.21912411507339
CBWD2	0.267433381016007	2.31573215535772	4.84757580693273	2.70385927057378e-06	2.63322600843067e-05	4.21830111231655
IVNS1ABP	0.459616754698237	6.3152480196014	4.84738456776446	2.70616220894871e-06	2.63400788397618e-05	4.21749078326751
PGLYRP3	0.492636844423108	0.466942668040267	4.84707822013945	2.7098552614235e-06	2.63614119309336e-05	4.21619276126055
DHCR24	0.782319862013074	7.18955101075678	4.84591623886886	2.72390744934475e-06	2.64834390382306e-05	4.21126991331578
IGSF8	0.461593822100623	6.47220546255393	4.84498392524623	2.7352331581883e-06	2.65666539073035e-05	4.20732072684495
ULK2	-0.411224120663753	2.87981147852071	-4.84496263233227	2.73549235516856e-06	2.65666539073035e-05	4.20723053898906
H2BC17	0.583588344051228	1.04631247553761	4.84478298638609	2.7376801176378e-06	2.65732035299072e-05	4.2064696461367
HSD17B11	0.534574370919089	7.05334844017811	4.84457265190893	2.74024376258834e-06	2.65833923907672e-05	4.20557879898484
MAGEH1	-0.590520041800733	5.81737860462033	-4.84339395450553	2.75465326327974e-06	2.67003266766708e-05	4.20058711035638
FGF12	-0.479005139907715	1.07264680289064	-4.84333803590429	2.75533868318967e-06	2.67003266766708e-05	4.20035032263903
PRUNE2	-0.936290314974927	2.54169863101853	-4.84266839266991	2.76355963930774e-06	2.67652199153914e-05	4.1975148758599
MAGEE1	-0.621407248076116	2.30170815022719	-4.84108768831426	2.78305959499833e-06	2.69392190896228e-05	4.19082294335523
INA	-1.08534225566194	2.1646074005819	-4.83977776488499	2.79931995055773e-06	2.70816854059742e-05	4.18527863061525
PIGC	0.323093822843454	4.67018076609611	4.8390303948103	2.8086383581714e-06	2.71568727594337e-05	4.18211586534436
CTNND2	-0.843112373117172	2.07171884673041	-4.83717366211938	2.83191868240595e-06	2.73520671099166e-05	4.17426004938241
CARD10	0.54388882823952	5.32708555088193	4.83717186218089	2.83194134095497e-06	2.73520671099166e-05	4.17425243498046
KPNA4	0.365831623615203	5.21269759279256	4.83608755160229	2.84562312822574e-06	2.7469101983791e-05	4.16966579612374
ADARB2	-0.418554418612936	0.652781628697895	-4.83491127093062	2.86053770972858e-06	2.75979020028154e-05	4.16469101255514
THEMIS	-0.590553320519309	1.12304105667984	-4.83362155236357	2.876977543899e-06	2.77412678162123e-05	4.15923753567118
TMOD1	-0.98167946264864	3.12702273884346	-4.8314984245136	2.904240005265e-06	2.7988776208808e-05	4.15026247514669
SLC44A1	0.522776401268867	5.69858930520076	4.82989227208203	2.92503002696503e-06	2.81736710057482e-05	4.14347482003529
SERPINI1	-0.591527899267684	3.20614982136719	-4.82911203351003	2.93518131678109e-06	2.8255947774868e-05	4.1401781283836
CYFIP1	0.396269301780094	5.73895840643224	4.82892084524348	2.93767396495475e-06	2.82644477537756e-05	4.13937037512289
SLC20A2	0.402509684785255	5.10169473163952	4.82800268347877	2.94967320933548e-06	2.83643548098147e-05	4.13549156512131
ANGPTL1	-0.899546892689405	2.89192552130339	-4.82725994450191	2.95941457313101e-06	2.84309661677675e-05	4.13235424855442
COQ10B	0.387829301304443	5.62172929060858	4.827227667169	2.95983861009619e-06	2.84309661677675e-05	4.13221791803642
GHR	-0.624235901133781	1.89527590550525	-4.82686090812178	2.96466096356553e-06	2.8461717801666e-05	4.130668878372
TNNI2	1.28336143575871	4.31739290547654	4.82573081221119	2.97956793868353e-06	2.85891985985487e-05	4.1258963836792
CDC20	0.830979258621021	4.83113365826342	4.82489242695692	2.99067381436334e-06	2.86800882066663e-05	4.12235636161007
CPEB1	-0.404141500047298	1.02749891145514	-4.82472856717378	2.99284909642352e-06	2.86852823603169e-05	4.1216645303531
ORAI3	0.376328234810771	4.51944377837757	4.82428994249667	2.99867949019815e-06	2.87254845435839e-05	4.11981270467244
MAN1A1	-0.713813816832119	6.15677333096501	-4.822488304374	3.02274312677296e-06	2.89402107759032e-05	4.11220773684143
NPEPPS	0.377146094473857	4.8446594748628	4.82089320211966	3.04420398076225e-06	2.91297971107381e-05	4.1054764017576
PIGS	0.340368559062928	5.323050505175	4.8205162651954	3.04929686127733e-06	2.91626381193729e-05	4.10388597626073
CCM2L	-0.497256475653452	2.44525431446312	-4.82025168683472	3.05287656151654e-06	2.91654197815923e-05	4.10276968678217
STIL	0.478541725730758	2.32885788211113	4.82024923837319	3.0529097077605e-06	2.91654197815923e-05	4.10275935663333
TGM2	0.950512850332147	7.86321301955897	4.8199066185575	3.0575513851974e-06	2.91938797023824e-05	4.10131387072105
VPS26A	0.370248910109863	5.95013174336256	4.81975642235354	3.0595883353921e-06	2.91974519462771e-05	4.10068022962884
TXN	0.501504439962623	9.01972730358991	4.8195537794174	3.06233864476695e-06	2.92078241517995e-05	4.09982535255921
TPM4	0.569603118628063	8.46243324963573	4.81858474855981	3.07552361511653e-06	2.93176542659235e-05	4.09573774344679
SPTBN1	0.503053408803785	6.83919606696134	4.81728835160036	3.09324873991414e-06	2.94706210657365e-05	4.09027020896698
PLEKHH3	0.478779124959476	4.47897403480273	4.81629707591222	3.1068686852681e-06	2.95818886000793e-05	4.08609027943402
FLAD1	0.359645458715306	5.01707027496114	4.81619337567142	3.10829685444196e-06	2.95818886000793e-05	4.08565304290552
CD226	-0.348352479416798	0.79098644308629	-4.81522720677407	3.12163357560637e-06	2.96927215352504e-05	4.0815796832965
RUVBL1	0.378113266758053	4.611145306964	4.81426895593502	3.13491566062206e-06	2.98029150432392e-05	4.07754032489413
CCT5	0.387855881911216	6.53877570199982	4.81382670697347	3.14106398670654e-06	2.98452070035607e-05	4.07567630054877
CYFIP2	-0.662017116715439	3.55670487557988	-4.81301065930109	3.15243964538525e-06	2.99370945015249e-05	4.07223710576422
MSI1	-0.781434499021104	2.27451386164779	-4.81204914255366	3.16589427412815e-06	3.00486148969818e-05	4.06818541204197
AHR	0.681472295124923	6.51690997389936	4.81039655818052	3.18914897145148e-06	3.02529804374482e-05	4.06122310871213
AMIGO1	-0.591488342967407	2.90389760717464	-4.80913698544465	3.20698417994434e-06	3.04057425570425e-05	4.05591778685052
MVB12B	-0.511409601074093	2.70004500979787	-4.80884988299744	3.21106295239411e-06	3.0424679200205e-05	4.05470866013281
PIMREG	0.518416432877677	2.27392429959909	4.80859136162746	3.21473997512036e-06	3.0424679200205e-05	4.05361994947704
EDNRB	-0.70688279643297	3.48865691119326	-4.80851287504441	3.21585711765201e-06	3.0424679200205e-05	4.05328942793249
DGKQ	0.537491370403314	4.78664427381897	4.8085089967266	3.21591232960764e-06	3.0424679200205e-05	4.05327309572486
GPKOW	0.29424499663034	5.82574325393715	4.8066941696846	3.24184914988724e-06	3.06535429310017e-05	4.04563168174103
RGS3	0.414500568932198	4.52351500331918	4.80651973214381	3.24435277547265e-06	3.06607052661594e-05	4.04489732091109
CERS2	0.374753793018266	6.88732061378296	4.80621137793999	3.24878302328159e-06	3.06860576147399e-05	4.04359923723888
MRPS5	0.296429453407883	4.70597481769376	4.80578121457137	3.25497312709713e-06	3.07279963111282e-05	4.04178847830548
PDE6B	-0.534955696399146	1.70607705355132	-4.80561536929144	3.2573627063482e-06	3.07340310374896e-05	4.04109039112266
ACSM5	-0.359480393865994	0.868852169647096	-4.80545683581015	3.25964851961739e-06	3.0739080749711e-05	4.04042309853901
ADTRP	0.913006951017466	2.73385050811555	4.80526796435661	3.26237378561832e-06	3.07482669359485e-05	4.03962813066557
NMI	0.491582847858297	4.93991839776553	4.80469191822208	3.27069929261002e-06	3.08101978964267e-05	4.03720367639638
PANX1	0.481379473955922	5.01386278296206	4.80317642427409	3.29270075100362e-06	3.10008217087789e-05	4.03082635374892
EPN1	0.417373092441943	5.16615835119707	4.80297679673064	3.29560952683062e-06	3.10115796793242e-05	4.02998641979206
AFF3	-0.599161958080842	1.13259269107384	-4.80279380251741	3.29827812108896e-06	3.10200672352443e-05	4.02921649420021
AMER3	-0.745669125421665	0.927504637593705	-4.80248577026471	3.30277485803373e-06	3.10457300493653e-05	4.02792053732385
LINGO4	-0.385808819299742	0.612030468081781	-4.80225953098254	3.30608133512247e-06	3.10601830729885e-05	4.02696874142378
ZNF274	0.441200436234058	3.48832386151295	4.80195471729981	3.31054123584499e-06	3.10756808702242e-05	4.02568643493244
PLXNB3	0.785158015990106	3.0057942542187	4.8019049124585	3.31127051131553e-06	3.10756808702242e-05	4.02547691920278
ZFP36L1	0.656757728023672	7.98473701111322	4.80172909396183	3.31384620464125e-06	3.10832401214187e-05	4.02473731085708
ASPHD1	0.72359674833428	5.20349099246956	4.79847118054031	3.36192581364788e-06	3.15173813998094e-05	4.01103614444746
HSPD1	0.43682177652297	7.69613144705846	4.7983060045174	3.36438132922756e-06	3.15235708430666e-05	4.01034168629117
BCKDK	0.265312945150553	5.61973801782758	4.79811998963362	3.36714871274088e-06	3.15326742650758e-05	4.00955963620542
ARAP2	0.527057486205784	3.28556485105062	4.79767155714778	3.3738291920269e-06	3.1562400127268e-05	4.00767441685758
FAM234A	0.365165626312008	5.82197459552937	4.79764331410692	3.37425036873083e-06	3.1562400127268e-05	4.00755568706554
NT5C	0.495398678713038	5.96067848566753	4.79754509658514	3.37571544159743e-06	3.1562400127268e-05	4.00714279852595
INPP1	0.486209592532405	5.46806479716534	4.79676960563626	3.38730476278524e-06	3.16539033154582e-05	4.00388300407547
S100A13	0.539448702035523	6.39475558037361	4.79381499060718	3.4318135485277e-06	3.2052773456701e-05	3.99146691955803
SCYL1	0.2722527407396	6.36784112647593	4.79357411216256	3.43546700680027e-06	3.20698379438628e-05	3.9904549428681
TBC1D10B	0.309665370964686	5.2804701553001	4.79262504789468	3.44989831475278e-06	3.21874412905122e-05	3.98646812153921
LYVE1	-0.853909738757726	2.60628011709284	-4.7919906427688	3.45957763797908e-06	3.22606074058814e-05	3.98380345601033
MAP3K11	0.376339201121033	5.14735832878798	4.79122997953732	3.47121794192241e-06	3.2351972315401e-05	3.98060883118671
ZBED2	1.0774767124184	2.40506368141016	4.78978741745797	3.49339732472221e-06	3.25414130635529e-05	3.97455144586549
ZFPL1	0.29712631042825	3.39798207311142	4.78951574218308	3.49758963494224e-06	3.25631900317873e-05	3.9734108256302
C10orf143	-0.312085198506112	1.46261926829583	-4.78936308166539	3.49994752368883e-06	3.25678741751204e-05	3.97276990699541
TBRG4	0.38107084292958	5.3022107240959	4.78915889122421	3.50310371072311e-06	3.25799777842093e-05	3.97191267348845
AK4	0.832642584428754	3.82384543150932	4.78881764012003	3.50838459833059e-06	3.26118185082514e-05	3.97048009381763
ZIK1	-0.487908056306632	1.75949071015082	-4.78854763644842	3.51256837983625e-06	3.26334329002882e-05	3.96934666805291
NANOS1	-0.605403163304398	1.54709121254546	-4.78616987929788	3.54962126936191e-06	3.29602326117006e-05	3.95936740245579
ATXN7L3	0.331254824399061	5.74231837294735	4.78566984506044	3.55746131629506e-06	3.30155725437764e-05	3.95726928188937
RTN3	0.322958378150854	6.78080618989015	4.78521742104645	3.5645693061096e-06	3.30522003180015e-05	3.95537107689249
NMRAL1	0.309796210824765	5.33956982073714	4.78501555478574	3.56774523558906e-06	3.30522003180015e-05	3.95452416473321
STAB2	-0.341260851152481	0.484094549642622	-4.78495112554582	3.56875946627722e-06	3.30522003180015e-05	3.95425386330302
RIPK2	0.522286012404006	4.85737693182657	4.78489737876708	3.56960574930292e-06	3.30522003180015e-05	3.95402838038249
TMEM50A	0.379106827091631	7.0966051563417	4.78474253763419	3.57204492296475e-06	3.30522003180015e-05	3.95337878897645
RELB	0.574355454435544	5.49404004682768	4.7847008367662	3.57270210168956e-06	3.30522003180015e-05	3.95320384775071
NLGN1	-0.396448027017477	0.705934323835545	-4.78453075945231	3.57538362101293e-06	3.30595897848163e-05	3.95249036074793
AQP4	-0.381990206390043	0.505579527456379	-4.78394905873694	3.58456970588053e-06	3.31270839292401e-05	3.95005023036652
PDAP1	0.341106363934529	7.20034267631979	4.78298286821933	3.59987801311625e-06	3.32510563031605e-05	3.94599773842019
SNAPC2	0.393903978694723	5.53809280890906	4.78252676766333	3.60712640493626e-06	3.3300490296675e-05	3.94408493508461
BMS1	0.284549074653738	4.8027115577779	4.78207530127106	3.61431504463014e-06	3.33493210029746e-05	3.94219170479499
KLF7	0.54655969739952	4.18086242508646	4.78145143658557	3.62427155660655e-06	3.34236261882638e-05	3.93957574627596
KCNB2	-0.550821813240579	0.810697668781007	-4.78124983822748	3.62749461220751e-06	3.34357889216544e-05	3.9387304701573
NRP2	0.728235577992921	4.61274018968314	4.7790724560245	3.66248258719392e-06	3.37405727956652e-05	3.92960273289535
HSPA1A	0.907244224998888	6.69002794767742	4.77889413716276	3.66536237053104e-06	3.37493958385708e-05	3.92885534960297
SLC17A1	-0.23774870102753	0.358716628030718	-4.77807566723733	3.67860846129535e-06	3.38536089999397e-05	3.92542519284713
SLC8A2	-0.923280184134466	1.58494619286655	-4.77786371519976	3.68204622250856e-06	3.38674958727228e-05	3.92453698870192
RYK	0.405440705531876	4.61692664441603	4.77710909851125	3.69431097656873e-06	3.39332481766123e-05	3.9213749455606
TTLL11	-0.309927814967432	2.02431051828346	-4.77707040315399	3.69494095394175e-06	3.39332481766123e-05	3.92121281216077
SELP	-0.903726399127282	3.50808815743653	-4.77706724707384	3.69499234088973e-06	3.39332481766123e-05	3.92119958824157
C16orf89	-0.997611737849074	2.99633053169042	-4.77662153156366	3.70225637384643e-06	3.3982184876304e-05	3.91933211578772
AGR2	1.34715310967703	8.85150109117362	4.77556240319618	3.7195729002695e-06	3.41002849704538e-05	3.91489508552214
DPT	-1.1218535809267	5.33667329200243	-4.77553775659516	3.71997679774457e-06	3.41002849704538e-05	3.91479184198182
XCR1	-0.554576783704093	0.944685467453924	-4.7754784328201	3.72094914308272e-06	3.41002849704538e-05	3.91454333894878
PHF13	0.399754801215048	4.98238993465439	4.77150474717866	3.78664215644485e-06	3.46842199400183e-05	3.89790326780613
SLA2	-0.612568128901862	2.15446890589055	-4.77107287902832	3.7938489807275e-06	3.47321137917592e-05	3.89609543414086
HSPA1B	0.815214609198958	6.78292984020207	4.76971577859765	3.81658206565169e-06	3.49220242265649e-05	3.89041532660866
KCNH6	-1.09054903646254	1.48126707580443	-4.76904440915162	3.82787694641474e-06	3.50071308865085e-05	3.88760578802431
CADM3	-0.864499320194784	2.05286301117746	-4.76846092016628	3.83771959390324e-06	3.50788747263649e-05	3.88516425800275
ATG2A	0.374664840136859	4.45027406125784	4.76808111943986	3.8441394426459e-06	3.5119273919573e-05	3.88357515737676
ZNF660	-0.34176306795474	1.2254045693449	-4.7677736638127	3.84934402896961e-06	3.51375991620098e-05	3.88228882282056
AP1G2	0.522371252377612	4.87325577808333	4.76772623257959	3.85014754756574e-06	3.51375991620098e-05	3.88209038545552
ZIC2	0.690867618233172	1.04162332295344	4.76741822681688	3.85536932866959e-06	3.51669766452516e-05	3.8808018232071
TAX1BP1	0.379817476603847	6.06303059053628	4.76648146421815	3.87129285231381e-06	3.52938895087114e-05	3.87688320988275
BARD1	0.41885908034561	2.63468650887887	4.76405398620687	3.91285259755418e-06	3.56542702441379e-05	3.86673148036506
RAMP2	-0.597488409853845	5.6719500417928	-4.76378359993761	3.91750836013076e-06	3.56751265947508e-05	3.86560096989161
KIF11	0.580271478127595	3.55975315492653	4.76368514834641	3.91920492062613e-06	3.56751265947508e-05	3.86518934679508
CXorf38	0.37106894009727	4.28361669685552	4.7631792220664	3.92793446844464e-06	3.57360628660205e-05	3.86307418791317
OPTN	0.380918488612025	6.51731860915061	4.76242814047632	3.94092873624084e-06	3.5835716043321e-05	3.85993441172187
KDF1	0.495258999102878	5.03314590000473	4.76110826976553	3.96386419735894e-06	3.60256166881085e-05	3.85441782872059
SSTR2	-0.89854352865762	1.7575758120859	-4.76051785546366	3.97416556743538e-06	3.60969783177173e-05	3.85195049182451
CNTN2	-0.272437562454708	0.34536976067316	-4.76042273854872	3.97582755660717e-06	3.60969783177173e-05	3.85155302102726
PKHD1L1	-0.202796811460632	0.211997059704605	-4.75926093988017	3.99618209113551e-06	3.62630291153739e-05	3.84669863706829
CENPI	0.410257817605152	1.57115520024979	4.75814942650423	4.01574987670943e-06	3.64217727712505e-05	3.84205521733953
C11orf1	0.370245474602682	3.75119811386156	4.75720667883909	4.03241915116838e-06	3.65540773749951e-05	3.83811748314147
IGF1	-0.723394272693293	1.16975422234288	-4.75540881414901	4.06439379782938e-06	3.6824917799838e-05	3.83060970522435
NIPA1	0.458595894400142	3.8158539178713	4.75429619202279	4.08430413453981e-06	3.69659302539774e-05	3.82596455715073
FCN3	-0.566634768163783	2.245133349533	-4.75422424985002	4.08559477651214e-06	3.69659302539774e-05	3.82566423063925
TNR	-0.476355299041293	0.558383863913704	-4.75418644396358	4.08627317176206e-06	3.69659302539774e-05	3.82550640931676
SP1	0.437045831465307	5.82945579652712	4.7537056931858	4.09490934431387e-06	3.70249810385207e-05	3.82349959140236
SLC6A20	0.97615429040223	4.07331202327814	4.75352726247676	4.09811914663661e-06	3.70349326277881e-05	3.82275480054527
CSTF2	0.374617594202606	4.62193077365224	4.7527930478041	4.11135258955643e-06	3.71354115843732e-05	3.81969032883463
GNAO1	-0.829623847031279	2.50153328584362	-4.75231742049155	4.11994729847302e-06	3.71939098271917e-05	3.81770534634735
ASXL3	-0.412982526738032	0.879077400650551	-4.75163209031324	4.13236193108092e-06	3.72868155949897e-05	3.81484545981646
STK3	0.393134236110809	3.22271444530206	4.74865707859293	4.18667405789104e-06	3.77574780598401e-05	3.80243441136573
IL1A	0.808972280291764	1.73973561213662	4.74852024977025	4.18918853933952e-06	3.77607605555763e-05	3.80186373810236
C1GALT1	0.540323804822188	4.6950398690792	4.74774581254461	4.20344777453558e-06	3.78698509353875e-05	3.79863402478158
SOX13	0.42037503870204	4.51208089964286	4.74714976214533	4.21445440997428e-06	3.79495410178145e-05	3.79614853300662
LRRTM2	-0.339241853377292	0.527117521944514	-4.74676317163699	4.22160805272856e-06	3.7994472474557e-05	3.79453660433794
MPZL1	0.433721214246659	6.54783086171361	4.74573391086749	4.24071120058851e-06	3.81440673625631e-05	3.79024549062594
NUAK2	-0.52310294573956	3.57538620351519	-4.74560952476098	4.24302546399427e-06	3.81440673625631e-05	3.78972695845574
MSX2	0.837566974496356	3.21499634053959	4.74551705397296	4.24474671828967e-06	3.81440673625631e-05	3.78934147945429
PEX11B	0.363023641401421	6.39776003930616	4.74514974678223	4.25159045125386e-06	3.81860239046376e-05	3.78781035904678
CAPRIN2	0.635243277819339	3.85107576586844	4.74485220000692	4.25714221091138e-06	3.82163395099146e-05	3.78657010212598
TM4SF18	-0.560262257961538	2.90696266349024	-4.7446806680465	4.26034591258113e-06	3.82255564021523e-05	3.78585513696733
CSF2	0.842256437309691	2.17205352090166	4.74455706695601	4.2626558535135e-06	3.82267487905228e-05	3.7853399656267
GPATCH2	0.318507050351882	3.00699727539868	4.7443290446284	4.26692046515749e-06	3.82454601570701e-05	3.78438959209123
ADCY1	-0.737691011413854	1.40807153697533	-4.74364546414987	4.2797299192406e-06	3.83407028836458e-05	3.78154071065469
CAP1	0.500566523980254	8.64430208745656	4.74333188220404	4.28561848160488e-06	3.8373878081846e-05	3.78023393658704
TPI1	0.480688795095071	9.12662829377726	4.74219887078617	4.30695991548116e-06	3.85453155738704e-05	3.77551295212896
A2ML1	1.19262852761005	1.35231179262511	4.74042322160712	4.34061279533268e-06	3.8826704061766e-05	3.76811600489349
PTBP1	0.298359355399183	7.03045823077424	4.74001304305957	4.34842272334421e-06	3.88767589608966e-05	3.76640759955609
CBY2	0.431669778344047	0.458849279224832	4.73973508565485	4.35372283476227e-06	3.89043354990284e-05	3.76524996399736
DAGLB	0.326662823046266	4.31246667537524	4.73944493149759	4.35926217271414e-06	3.89340205954668e-05	3.76404158744551
DDX25	-0.41901603875518	0.466769293112508	-4.73924843139931	4.36301742590496e-06	3.89440190513076e-05	3.76322327524052
RAB7A	0.336617259904166	8.44907595048598	4.73915430029319	4.36481744364562e-06	3.89440190513076e-05	3.76283128150625
SLC7A2	-0.922406627894746	4.06190416807927	-4.73891320551792	4.369431040126e-06	3.8965383257274e-05	3.76182730884136
KCNK6	0.569333874739369	4.73729394382816	4.73808585238036	4.38529914555063e-06	3.90870394399612e-05	3.75838232523981
MUSK	-0.309083079252416	0.385326300522887	-4.73773876788852	4.39197256892786e-06	3.91266597350605e-05	3.75693725206303
AGTR1	-0.651232033622599	1.79377392356107	-4.73680996121665	4.40987910764143e-06	3.92662612835071e-05	3.75307060313061
PRPF40A	0.373784352091799	5.175998196245	4.7358374463375	4.42870388286075e-06	3.9413893299114e-05	3.74902262389383
SPX	-0.529244388793547	0.580569608772387	-4.73537725525429	4.43763874601278e-06	3.94734036176487e-05	3.74710735646182
RPS6KA1	0.448379634974682	5.54996895356881	4.73504428871353	4.44411433038183e-06	3.95109891276833e-05	3.74572167409122
TMEM87B	0.436088839750188	5.6134167137757	4.73364860081516	4.47135735096992e-06	3.9733078808543e-05	3.73991416236351
ANKRD22	0.978510745370191	5.21415847043281	4.73337083754289	4.47679834512236e-06	3.97613060910489e-05	3.7387585365582
TOP1MT	0.462769445310079	4.06391877581987	4.73268445592606	4.49027104647033e-06	3.98534059494599e-05	3.73590309128846
PLOD3	0.443279464676072	6.32809062107201	4.73261139630922	4.49170740782397e-06	3.98534059494599e-05	3.73559917174097
DNAH2	0.672534970972883	1.5402627006195	4.73232660755235	4.49731062940293e-06	3.98712770183191e-05	3.73441451813191
SNCA	-0.665043767630066	2.38402770357985	-4.73227823725183	4.49826298612052e-06	3.98712770183191e-05	3.73421331464556
ERBB4	-0.208558126658753	0.354846872241122	-4.73201910753023	4.50336827679788e-06	3.98963892897548e-05	3.73313545297417
PRLR	-0.716451394903204	1.34949876892502	-4.73187934582633	4.50612414021079e-06	3.99006726061328e-05	3.7325541268686
PDE3B	-0.666698966782703	2.23931890952231	-4.73083293623938	4.52680938409772e-06	4.00636320440382e-05	3.72820210334558
UBAP2L	0.347747428569702	6.05743974481599	4.73063569151922	4.53071874493718e-06	4.00780304495476e-05	3.72738184483114
SMYD5	0.300540672144971	4.94659973773943	4.7301066685212	4.54122001217507e-06	4.01506959686717e-05	3.72518198951977
FIGN	-0.367666458011779	1.25998078586371	-4.72985509828974	4.54622200285903e-06	4.0161333977787e-05	3.72413594278911
N4BP3	0.406371893850179	2.61883727404261	4.72981611121709	4.54699766204456e-06	4.0161333977787e-05	3.7239738356496
ARAP3	0.488250712613968	4.1401999430747	4.72705101994245	4.60233722125748e-06	4.06296828899246e-05	3.71247930230832
HMMR	0.609051387145379	2.90955493223427	4.72566976894689	4.6302241959503e-06	4.08553299782368e-05	3.70673936614474
KIRREL2	-1.02172727297411	2.46163252970249	-4.72525586645978	4.63861247722246e-06	4.09087877888243e-05	3.70501960298721
MAPK13	0.381416959089253	5.49467793631918	4.72406561540148	4.66281636834724e-06	4.10876651923268e-05	3.70007476457315
TMEM45B	0.969501660261258	5.490013674511	4.72402839622147	4.66357518812616e-06	4.10876651923268e-05	3.69992015490568
KREMEN2	0.549848957054657	1.3014713863099	4.72355860932966	4.67316340231475e-06	4.11514925683273e-05	3.69796872617897
PTGFR	-0.605744865821944	1.61748572656933	-4.72337691084561	4.67687691968141e-06	4.116354979082e-05	3.69721401651256
SMUG1	0.339316792290625	4.4198522944673	4.72295889497492	4.68543106948412e-06	4.12181784313986e-05	3.69547781540299
FANK1	0.474685676702673	2.90136121880724	4.72280635968064	4.6885562671711e-06	4.1225017273539e-05	3.69484429983842
TNRC18	0.452213318162263	5.43337800087824	4.72165056933125	4.71230202754584e-06	4.14130687195583e-05	3.69004454096308
CHRNB2	-0.721958554896353	1.0198143999377	-4.72095359169876	4.72667756110834e-06	4.15186249602308e-05	3.68715057641876
[truncated: 15,560 more rows]
