# Supplementary material for: Identification and prognostic analysis of biomarkers to predict the progression of pancreatic cancer patients
Source: Mol Med. 2022 Apr 15;28:43. doi: 10.1186/s10020-022-00467-8 (PMC9013045; doi:10.1186/s10020-022-00467-8)
Supplement: Supplementary file 4 — Additional file 4. The expression of the 1833 targets from the paracancer tissue and the cancer tissue by DSP analysis. [file 10020_2022_467_MOESM4_ESM.xlsx]

## Sheet: Patient_ID
DE_Groups

## Sheet: Location
DE_Groups
