# Supplementary material for: Identification and prognostic analysis of biomarkers to predict the progression of pancreatic cancer patients
Source: Mol Med. 2022 Apr 15;28:43. doi: 10.1186/s10020-022-00467-8 (PMC9013045; doi:10.1186/s10020-022-00467-8)
Supplement: Supplementary file 5 — Additional file 5. The upregulated and downregulated genes in the FN1hi group compared with the FN1low group. [file 10020_2022_467_MOESM5_ESM.csv]

	logFC	AveExpr	t	P.Value	adj.P.Val	B
FN1	2.54710681521838	9.0642112917126	14.3792721363539	1.20360952660955e-31	2.11341796777371e-27	61.1670059539771
CCN4	1.95816253896974	4.31642834382265	13.5959947317099	2.30485449833151e-29	1.75017987973548e-25	56.0112245729571
SPOCK1	1.93482586500121	4.5424909463123	13.5572419947378	2.99022702842214e-29	1.75017987973548e-25	55.755726964589
PXDN	1.62086607736267	5.04148597032973	13.3874940593999	9.35457142352798e-29	4.00171355310661e-25	54.6363169352755
ADAM12	2.21030540022287	3.61894512508665	13.3581304012502	1.13950496984641e-28	4.00171355310661e-25	54.4426428595336
COL11A1	3.21689338407335	5.18775796001221	13.2876571923113	1.82972628905155e-28	5.35469398490935e-25	53.9777929164966
ADAMTS12	1.91161462253734	4.02647162851706	13.0889386000685	6.95568283704749e-28	1.74478335622453e-24	52.6668996507004
COL12A1	2.27217693824725	6.38427542724196	12.9802078094228	1.44423880677435e-27	3.16992365101886e-24	51.9496386656066
ANTXR1	1.98279922890698	6.6460075058806	12.8655902370529	3.11935767066201e-27	6.08586681546158e-24	51.193622315304
ITGA11	2.04381701286724	4.27166215804885	12.8002203556838	4.83910278873827e-27	8.49698058674552e-24	50.7625023983683
COL5A2	2.07454731966323	7.68429755769242	12.7139990924936	8.63466036360217e-27	1.3783272847681e-23	50.1939560401337
COL8A1	2.23459146963627	5.34870145689897	12.6594137980764	1.24572048956955e-26	1.82280050636265e-23	49.8340828645485
TIMP3	1.63064652093882	3.27923909365937	12.5378766880011	2.81659512868023e-26	3.80435337419202e-23	49.0330259554071
LOXL3	1.03691917865907	3.17464133025416	12.3516586578479	9.82266307403525e-26	1.23197243512132e-22	47.8063983571861
NID2	1.52729701165441	3.69435682003941	12.2963356690905	1.42331774295321e-25	1.66613574990103e-22	47.4421935711006
THBS2	2.22091707911296	7.90555603114694	12.2015040848005	2.68709336225673e-25	2.94891702174162e-22	46.8181557713507
LOX	1.82466208875273	5.11286621457879	12.0908771118029	5.63662276770658e-25	5.58507817998181e-22	46.0906418175292
FAP	1.78233820914372	4.35625370959172	12.0885439032388	5.72534923627043e-25	5.58507817998181e-22	46.0753038219072
ST6GAL2	1.20354290528759	1.65113266788635	12.010874358165	9.62793583088842e-25	8.89773290813525e-22	45.5648688121349
ZNF469	1.3862177870774	2.81536762934052	11.9780522893497	1.19917819144392e-24	1.05281849317819e-21	45.3492554807539
KANK4	1.60710864809306	2.21572307212126	11.9350720821686	1.5984770524612e-24	1.3218517506571e-21	45.0669962427365
RAB31	1.60951625418674	6.47025477951716	11.9297686044747	1.65617281818191e-24	1.3218517506571e-21	45.0321741077079
SH3PXD2B	1.36332330452097	5.3233748883834	11.8416644014139	2.98417166503386e-24	2.27822044636216e-21	44.4539188474384
SULF1	2.17755627835255	7.00352154989552	11.8306574590935	3.21186243727721e-24	2.34987885567294e-21	44.38170815002
FNDC1	2.22519663617906	5.11951285151348	11.8216712038969	3.41055704707394e-24	2.39543884758285e-21	44.322759426548
LOXL2	1.77854413534777	5.61006356403844	11.8093035203346	3.70424262363775e-24	2.50164600878674e-21	44.2416368450957
CDH11	1.81391595102092	5.00464308699036	11.7656716393582	4.9570847670133e-24	3.22375746014765e-21	43.9555193658501
COL6A3	2.08850211203122	7.64513984670064	11.7494555401745	5.52379505242395e-24	3.46401133305401e-21	43.8492119391688
ANOS1	1.35140265642238	2.4852566157298	11.7034223628522	7.51015832329407e-24	4.54727137926623e-21	43.5475252829481
INHBA	2.06121744918275	5.32115109689126	11.6967140776077	7.8539052635358e-24	4.5968907507475e-21	43.5035728809553
NTM	1.64086488637165	4.22336785228533	11.6641669053449	9.75818027667568e-24	5.52722217671446e-21	43.2903678388182
BNC2	1.26287338022332	2.13912585486973	11.6177664948487	1.32961813115945e-23	7.29586398907147e-21	42.9865402331077
COL5A1	1.98111128212463	7.69601476366733	11.5907921507652	1.59148938462925e-23	8.46817033475909e-21	42.8099830390034
ZFPM2	1.12144509437838	2.16401955754257	11.549456597616	2.09606049287107e-23	1.05213097975022e-20	42.5395284101044
LRRC15	2.33215986050038	3.57734364770013	11.5493756145231	2.09719142839898e-23	1.05213097975022e-20	42.5389986686831
COL8A2	1.88491915874466	4.86065419761599	11.5439528231502	2.17432379220382e-23	1.06052642964741e-20	42.5035272239649
GLI3	1.26084780278683	2.54618513489672	11.5017607055775	2.87963347096898e-23	1.3665806518039e-20	42.2276166719247
TNFSF4	1.34823802405121	2.91390954534051	11.4882085364138	3.15148510888932e-23	1.45623492176283e-20	42.139022660818
CALU	1.16069901784985	7.43944666288065	11.4488694645336	4.09453943220752e-23	1.84348763820851e-20	41.8819343520508
PRRX1	1.73956976323923	4.50483765517566	11.3705035269752	6.89475929444039e-23	3.02662696127697e-20	41.3701698173874
COL1A2	2.05913121842353	10.2884997926091	11.3554092742958	7.62226941785414e-23	3.26437630995368e-20	41.2716562291871
NUAK1	1.29122644341923	4.2038031841142	11.3261285808279	9.25913076230005e-23	3.87097802512444e-20	41.0806094421806
HSD17B6	1.35764291337587	2.59110311942785	11.280640629604	1.25243548330188e-22	5.11430573285992e-20	40.7839638749864
RUNX2	1.27766831700989	3.3115245181634	11.2578769733954	1.45671452085038e-22	5.81328415263906e-20	40.6355818938218
GXYLT2	1.45904684958813	3.24534456359716	11.209826511092	2.00363251849413e-22	7.81817408716411e-20	40.322526364826
TMEM200B	1.22333087484731	3.05539963421348	11.2014475576976	2.11811746695773e-22	8.08522273963278e-20	40.2679582420757
HMCN1	1.41989715368246	2.6263273816701	11.0969844056531	4.23218406234414e-22	1.58112595639789e-19	39.5882051518805
CLMP	1.77300626676759	3.9336187652444	11.0846372233931	4.59266968156027e-22	1.68005597788577e-19	39.5079316739319
GPR176	1.07437503978276	3.47918402028431	11.0595626651848	5.42174382718392e-22	1.94286530329638e-19	39.3449604453891
POGLUT2	1.04247889533601	3.91719751636298	11.0546330279449	5.6015130673989e-22	1.96328627029254e-19	39.3129279884503
FBXO32	1.36578061270483	5.49933692835464	11.0519364696815	5.70235205791445e-22	1.96328627029254e-19	39.2954069876528
CLIC4	1.2645046239223	7.06762713605765	11.0252564694985	6.80303167688006e-22	2.29720063873725e-19	39.1220931025107
VCAN	1.95291502687511	6.58926327688539	11.0156545955614	7.2490256982344e-22	2.38495157795146e-19	39.0597372679942
CTHRC1	1.98797178990988	7.55806680300972	11.0138808268045	7.33455123921514e-22	2.38495157795146e-19	39.0482192393177
MICAL2	1.17168813514477	5.02817951419899	10.9982970762206	8.13056531670929e-22	2.59571993447452e-19	38.9470398918187
FBN1	1.78902040861111	5.76011953491717	10.9673553144651	9.97547598066778e-22	3.12784612043831e-19	38.746223515089
TIMP2	1.19564393808267	8.56869008158749	10.9365128617311	1.22297259689977e-21	3.76739926823914e-19	38.5461546699043
PLPP4	2.02719647853259	4.20908898391173	10.910648788249	1.45071632684728e-21	4.39191861777782e-19	38.3784601727833
COL3A1	2.11665582873857	11.096415208394	10.887833990748	1.68646578847246e-21	5.01909369148949e-19	38.2305981565932
ADAMTS7	1.17283995818429	2.88962885117955	10.8814561895249	1.75895185475616e-21	5.1475726029439e-19	38.1892743079884
RNF144A	1.18405108709339	4.34876144642907	10.8291900659443	2.48286623754463e-21	7.04659369203202e-19	37.8508003657308
CHSY3	1.14840393891129	2.47556796802048	10.8288694708393	2.4881189640981e-21	7.04659369203202e-19	37.8487251752919
NOX4	1.33993616819973	2.81308168684616	10.8175509887146	2.68084076577306e-21	7.47173131244045e-19	37.7754691078643
MEX3B	0.808645327806237	1.99146805085645	10.8151645780994	2.72333734265157e-21	7.47173131244045e-19	37.7600255741981
MXRA5	1.96800904352038	6.47641000701171	10.7775092336397	3.49012144121166e-21	9.42816036711316e-19	37.5164301373066
COL24A1	0.854809032703323	1.04456066620382	10.7559635600222	4.02210850569735e-21	1.07006368562939e-18	37.3771257295222
AEBP1	1.7524498790178	8.94605695684777	10.742523773869	4.3941475963404e-21	1.1515945917036e-18	37.290258738904
CDH13	1.00705575988932	1.96254088490934	10.7033304253772	5.68674151144143e-21	1.46843373822647e-18	37.0370622189174
LAMA4	1.24790715384569	5.02893143699424	10.6887619118376	6.25849205693862e-21	1.5817986732954e-18	36.9429954579251
DDR2	1.46828467503358	4.15695507597393	10.687613324052	6.30593468481564e-21	1.5817986732954e-18	36.9355803258407
EDNRA	1.52586910760265	4.92022058432355	10.6655640628334	7.28948119191077e-21	1.80276056688396e-18	36.7932654475411
RAI14	1.06635744324598	5.08474389766298	10.6451414041312	8.33635616079247e-21	2.03302885871326e-18	36.6615044354607
FKBP7	0.997325611051208	4.23733416095647	10.5813957948807	1.26688044346918e-20	3.02327953827889e-18	36.2505835148139
HTRA1	1.332956439235	8.31900867799561	10.580527355034	1.27411974390704e-20	3.02327953827889e-18	36.2449890055157
ISM1	1.81022054461762	4.39624219055751	10.5747603453174	1.3232509209683e-20	3.09799505617098e-18	36.2078403375954
RAB23	1.22650213084965	2.98078721491553	10.5620519010083	1.43828737408958e-20	3.32301157916302e-18	36.125993482944
SSH1	0.848371427185048	4.01311745892684	10.5575005872755	1.48186642482864e-20	3.37923279916444e-18	36.0966866715103
UNC5B	1.17032917847878	5.49584651863255	10.5213825883644	1.8777609118404e-20	4.22712869884687e-18	35.8642147673375
CTSK	1.72787193032654	7.9979112720072	10.5021606455043	2.12978457352394e-20	4.65723506120351e-18	35.7405660147559
SPARC	1.56690429673848	10.8035516937753	10.5013530413519	2.1410815435081e-20	4.65723506120351e-18	35.7353720610876
ANGPTL2	1.46466393873442	5.90682243334131	10.5008327329231	2.14839136600879e-20	4.65723506120351e-18	35.7320258432716
ITGA5	1.4048717478507	6.22323585095552	10.4958951334624	2.21900991165921e-20	4.75165793156391e-18	35.7002729161355
PLOD2	1.39030037774713	5.12562927283397	10.4916135838394	2.28211572722564e-20	4.79347542685244e-18	35.6727416708245
ADAMTS2	1.405668906178	5.67512127809445	10.4900473557171	2.30564459352748e-20	4.79347542685244e-18	35.6626711357915
GAS1	1.94371107334892	4.61396326390193	10.4890708623541	2.3204363077764e-20	4.79347542685244e-18	35.6563926499662
TNFAIP6	1.68674518792104	4.21198865626358	10.4849125658127	2.38449168865257e-20	4.86852204198262e-18	35.6296578455002
SYNC	1.17224304937055	1.83967192314967	10.4737504413785	2.56528530659986e-20	5.17745341363069e-18	35.5579054489962
ATXN1	0.822649720592274	3.60538490389295	10.4710496752724	2.61104443729945e-20	5.20992378119785e-18	35.5405469897528
MRC2	1.52635257108782	6.34406259734928	10.4628050342981	2.75582734459773e-20	5.39049332053965e-18	35.4875630607476
CALD1	1.48076903616259	7.11294203948905	10.4624112864226	2.76293865737552e-20	5.39049332053965e-18	35.4850328908472
ZFHX4	0.946365255604554	1.5591758815252	10.45144264512	2.9685617610033e-20	5.72801933642385e-18	35.4145586740216
HHIPL1	0.920529787915063	2.08691146939128	10.3952665538726	4.28640347346914e-20	8.18097375985268e-18	35.053891980484
PRSS23	1.16791006168646	5.6880388090676	10.3837308570285	4.62201780277946e-20	8.72666780634458e-18	34.979885725614
CD109	1.51146456588264	3.83257548694937	10.3740254333625	4.92458179258966e-20	9.19901401022147e-18	34.9176364525097
SLC6A1	0.80543630209749	1.46818411319272	10.3686255333866	5.10138644102746e-20	9.42897310715801e-18	34.8830081944001
ARMH4	0.946908941642494	2.09498613667404	10.3618544778806	5.33205095451498e-20	9.75265444899256e-18	34.8395930973124
KIF26B	1.287106107474	3.54296193929634	10.3376886958881	6.24333530858007e-20	1.13017241941606e-17	34.6847005583699
CERCAM	1.2410318949541	5.82472685073332	10.3348357284215	6.36068402347138e-20	1.13966582416463e-17	34.6664199536659
DCHS1	1.18900951845847	3.53626620341003	10.3259837272731	6.73895896990789e-20	1.19524626820821e-17	34.6097078202406
P4HA3	1.38659714131604	3.09850967469729	10.3233212327602	6.85706178445752e-20	1.2040314787329e-17	34.5926523044572
APBB2	0.82018004499826	4.11851439052431	10.3137747370955	7.29773585816552e-20	1.26872221716365e-17	34.5315077198256
SRPX2	1.56869666683302	5.33991028493233	10.3105363479643	7.45354372879146e-20	1.28310563072401e-17	34.5107691958538
PTK7	1.18936720610407	5.68860140025772	10.3006076339303	7.95220465759102e-20	1.35565787944311e-17	34.4471959463974
MN1	1.21231432918572	3.33677586505723	10.2797428031052	9.11107686127872e-20	1.53828267891532e-17	34.3136478235351
POSTN	2.08779629088245	7.7574476253213	10.2631630591243	1.01507364690681e-19	1.69749315867016e-17	34.2075744067931
FIBIN	1.78394705877216	4.77824330498614	10.2583915861831	1.04712738018248e-19	1.73457638383246e-17	34.1770554464571
FKBP14	0.924349439900535	4.01687135216847	10.2544460710069	1.0743928330009e-19	1.76310876211802e-17	34.1518220740328
KCND2	1.17438497147172	2.0899286683859	10.251695475702	1.09381815325168e-19	1.7783660141617e-17	34.1342321843607
COL1A1	2.0626470177268	11.02562856611	10.2490176193891	1.11306588706562e-19	1.79305723953993e-17	34.117108581716
ROR2	1.25468644653557	3.70645235877425	10.1866461108143	1.67045812840092e-19	2.66650675241744e-17	33.7185901460342
FRMD6	1.37248729173392	4.34952234032406	10.1831482770096	1.7088959226371e-19	2.70328860410674e-17	33.696259184523
VGLL3	1.3742933764267	2.88498962629547	10.1756137630785	1.7947122691327e-19	2.81369220836617e-17	33.6481637841663
NRIP3	0.927788500408659	1.88758275477626	10.1728144028318	1.8276788288345e-19	2.84001881022168e-17	33.6302968177678
PLXDC2	1.40675944973331	5.04112879438166	10.1622827571919	1.95719957860505e-19	3.01460240357246e-17	33.5630896739148
DSE	1.10235674929355	3.16736988746509	10.1358592403458	2.32383812801984e-19	3.54819771216525e-17	33.3945482366049
KIRREL1	1.26592997751985	4.86854780873841	10.1312642880039	2.39424441085885e-19	3.62418427674746e-17	33.3652510793529
SH3PXD2A	1.00558938146228	5.72290331647763	10.1279052209385	2.44705457805098e-19	3.67127338514937e-17	33.3438360383001
NKX3-2	1.21897134363464	2.19866175261251	10.1266447508441	2.46716931173544e-19	3.67127338514937e-17	33.3358006465309
WNT2	1.76668048555789	3.59652448706335	10.1085284895803	2.77514423957506e-19	4.09485358846205e-17	33.2203397827842
TWSG1	1.01204487737837	5.43580691117323	10.0975044146357	2.9809955808402e-19	4.33914374658355e-17	33.1501062080819
SSC5D	1.37738622934925	4.10130306911357	10.0970331354284	2.99012696245008e-19	4.33914374658355e-17	33.1471041709331
COL10A1	2.6078820195159	6.69459754904468	10.0917892668738	3.09362997017103e-19	4.45254497100271e-17	33.1137033404348
MMP2	1.94289035440235	8.61322254210331	10.0790309309692	3.36060020432334e-19	4.79746170631817e-17	33.0324581935209
EFEMP2	1.1819456029624	5.77100879892533	10.0600195376248	3.80156636543627e-19	5.38320192021738e-17	32.9114440320239
LAMB1	1.02611331104932	7.24716565911641	10.0443914759453	4.2068747417149e-19	5.90948108718175e-17	32.8120115153642
SYDE1	0.978604352784137	4.46093104812613	9.99768152538526	5.69316495827256e-19	7.93383202399269e-17	32.5150703972834
MSRB3	1.41468835529197	4.80446408123416	9.9570861121005	7.40315151443655e-19	1.02355856253537e-16	32.2573062736121
GREM1	2.19741482659439	4.98950520415434	9.94289488940014	8.11448951882459e-19	1.11314313641438e-16	32.1672659682838
PDPN	1.62757781044213	5.27995654508797	9.93874634021732	8.33501081820273e-19	1.13453065858001e-16	32.1409510203756
PLOD1	0.933021337902817	6.87900074499272	9.88943442124624	1.1461036363014e-18	1.54803336537049e-16	31.8283921713409
PALLD	1.26197328393703	6.62599812873643	9.83539871466445	1.62395982136353e-18	2.17672599262002e-16	31.4863971712149
CALHM5	0.93331694285095	2.0974638043634	9.81915924742473	1.80308551053117e-18	2.39851352116794e-16	31.3837215837965
FSTL1	1.39351102993545	7.46322641296511	9.81225566617725	1.88506996172304e-18	2.48871755322518e-16	31.3400878692188
LTBP1	1.4385826884364	5.99336908749545	9.80453608599405	1.98114691406636e-18	2.5960416913501e-16	31.2913072050391
TSHZ3	1.04410921200887	3.43002290608191	9.79402298141761	2.11987773622433e-18	2.75725430891578e-16	31.2248919662908
LRP1	1.15197580999609	6.67754151530401	9.79112827819673	2.15974613364288e-18	2.78845458534083e-16	31.2066086784695
SNAI2	1.62458542930552	5.09829235298413	9.78627103350265	2.22832839919056e-18	2.85600134024722e-16	31.1759332884985
PPFIBP1	0.854045350487924	4.40053752710658	9.78388703424331	2.26277836860544e-18	2.87913951987992e-16	31.1608790317159
DACT1	1.20331790591944	4.34413772876175	9.77958920092845	2.32622909546483e-18	2.93857961778899e-16	31.1337421827267
EVC	1.27681737276583	3.62859779230966	9.7659475183612	2.53959696569105e-18	3.18519879432636e-16	31.0476307017947
SMIM3	1.10807968462212	6.19666498032162	9.76311299855694	2.58631860379581e-18	3.22079208255678e-16	31.0297425660198
IHO1	0.341758799277903	0.481991443443519	9.76014650512941	2.63613209900117e-18	3.25970729058884e-16	31.0110232052781
SCUBE2	1.3473629824987	3.32996068260333	9.75515173409021	2.72217154084274e-18	3.32564120624369e-16	30.9795086612757
ARSI	1.32914512021007	2.85242564129453	9.75485713954508	2.7273326140389e-18	3.32564120624369e-16	30.9776500634093
VSTM4	1.06650053627702	3.45168720184919	9.75020853141063	2.81007425134869e-18	3.40290301927115e-16	30.94832417427
EFS	1.03397910542845	3.58419145547676	9.74118647603029	2.97785696866558e-18	3.58138291183554e-16	30.8914200519411
IKBIP	0.844676707911189	3.96523035555779	9.73545170164203	3.0896522660926e-18	3.66950914405305e-16	30.8552576601064
COL4A1	1.29528652459963	8.17145402743345	9.73528676177695	3.09292871644087e-18	3.66950914405305e-16	30.8542176743022
COL4A2	1.18859377495665	8.35005667259522	9.71975984583862	3.41736815365854e-18	4.02721928926781e-16	30.7563401790194
COL5A3	1.26985868545769	4.18091839789382	9.69928135803175	3.89761153201738e-18	4.56254405937955e-16	30.627320673786
PABPC4L	0.63288440055648	1.1167543185067	9.68801470859216	4.1898849329104e-18	4.87219798258104e-16	30.5563728445774
AXL	1.30394700706577	5.72805077271038	9.67086785401365	4.6770835502463e-18	5.40295460912992e-16	30.4484442042241
APBA2	1.00095917575276	2.49989166739373	9.65391680896102	5.21408677697671e-18	5.96013427737593e-16	30.3418050396631
PDGFRB	1.28606571440209	7.08712732889582	9.65352214109122	5.22729471334298e-18	5.96013427737593e-16	30.3393228586858
MFAP2	1.66659451531859	5.67741401860063	9.64657210382411	5.46541697448566e-18	6.1914359132254e-16	30.2956171239258
NID1	1.23233493505166	6.17714984169715	9.64253553762655	5.60864190614712e-18	6.31295789936136e-16	30.2702373417164
RASGRF2	1.00045497841881	2.62456971901186	9.63580696717711	5.85573368515808e-18	6.54909731068094e-16	30.2279388894933
ZNF532	1.0162263831273	4.04271226721532	9.61766471340788	6.57728258709729e-18	7.30952562954692e-16	30.1139346660787
CORIN	1.12609022033841	1.89570822126857	9.6113284215285	6.84959846656324e-18	7.56428298581031e-16	30.0741335840237
FZD7	1.1683097426537	4.40599481903227	9.59791570060403	7.46360981157541e-18	8.19084529259079e-16	29.98990902836
PCDHGA12	0.792873089294842	1.60612135116236	9.59322176646564	7.69118298513375e-18	8.38816658608469e-16	29.9604422944795
SSPN	1.11465509340852	4.15873996365996	9.58957733252572	7.87262440481901e-18	8.53305011877883e-16	29.937567009627
PRR16	0.949918427823389	2.72686763067999	9.57183658842692	8.81855191673691e-18	9.4996903746002e-16	29.8262510368253
RFLNB	1.13178603512609	4.46367794006629	9.54590452726601	1.04082598813697e-17	1.1143819222986e-15	29.6636539448605
C1QTNF6	1.123405336501	4.27155406752835	9.53801523281518	1.09462423784404e-17	1.16487921165476e-15	29.6142146599172
GPR161	0.853885211693557	2.71141884882539	9.52780846626584	1.16835030298466e-17	1.23584716687395e-15	29.5502717945166
GJA1	1.20215436135522	6.74018248467923	9.51440017003376	1.27275939537454e-17	1.33822648044201e-15	29.4663051113257
PYGO1	0.829767976872055	1.78462217857207	9.51307113954709	1.28360100854591e-17	1.34159226839629e-15	29.4579843786289
NREP	1.02971763326762	4.64176336790442	9.50594264859711	1.34333934895881e-17	1.39572163481466e-15	29.4133609665866
TMEM200A	1.21329407885645	3.60983537976882	9.47802356643417	1.60515099287111e-17	1.65793213434258e-15	29.2386941536173
SOX11	0.86467600120131	0.867392162617358	9.46212169591128	1.77635322976256e-17	1.8240342901404e-15	29.1392829665004
CSGALNACT2	0.986626385114094	5.20666447462208	9.45871662200354	1.81531065502059e-17	1.85319998787828e-15	29.1180030106625
ZNF281	0.7894772177656	4.14311914475017	9.45592185839185	1.84791973420528e-17	1.87558512213356e-15	29.100539029781
ZNF521	1.16795513959549	3.18573184461239	9.44655125856601	1.96156685489695e-17	1.97949151753653e-15	29.0419960146306
GLT8D2	1.24380381532168	4.4995531891603	9.44486428119436	1.98275296735825e-17	1.98943767736249e-15	29.0314585880552
ITGAV	1.09492398579177	6.56587961212376	9.41856217049851	2.34409785493909e-17	2.33863717243611e-15	28.8672460431664
BASP1	1.32958455037553	5.84448497238302	9.41468303482103	2.40266633223707e-17	2.38352644789552e-15	28.8430400048076
LEF1	1.1891735665703	3.98764047384418	9.40936371447028	2.4853527125161e-17	2.45170271230731e-15	28.8098524396186
FZD1	1.01005953911414	4.65136829062219	9.40476160188207	2.55917038757066e-17	2.51041747683537e-15	28.7811445424633
PCDH7	1.46640778744468	3.68304407679741	9.40352212483696	2.5794216320946e-17	2.51622580210828e-15	28.7734134949019
MMP14	1.46224369838341	8.997599325918	9.39987246880915	2.63998205735839e-17	2.56107430636221e-15	28.7506512715286
ARSB	0.806318314805194	3.35170771482471	9.39565604370011	2.71170985139668e-17	2.61620402641068e-15	28.7243578347163
BMP8A	0.985199862348598	2.51362112305633	9.39216253080583	2.77260579916798e-17	2.66033799057872e-15	28.7025753893413
STON1	1.00855949996153	2.80087955035044	9.36569637048288	3.28034048677915e-17	3.13040753300843e-15	28.5376429167104
SUGCT	1.46005459653438	3.5230200425654	9.34728002091663	3.68721225486645e-17	3.4996627017946e-15	28.4229666882486
GPR68	1.24149721639602	3.91731668945832	9.34248674638955	3.80110019841977e-17	3.58836120344369e-15	28.3931319402484
CYTH3	0.948411220377466	4.9464773715908	9.33929534571574	3.878861000122e-17	3.64218825139798e-15	28.3732705638978
EMILIN1	1.41576589790294	7.18191868298494	9.30780272115927	4.73630685655631e-17	4.42366021778044e-15	28.1774014779603
TRPC3	0.30814532477573	0.436534321686538	9.29529687289332	5.1269194201623e-17	4.74477547121113e-15	28.0996830022441
DPYSL3	1.32014688528186	6.75331989765713	9.29507408109728	5.13416105433176e-17	4.74477547121113e-15	28.0982987677714
ECM2	1.20253606495254	3.60453341717136	9.29288826355505	5.20575063079364e-17	4.78574739927254e-15	28.0847185951494
ACTA2	1.45850511985314	8.92122368717831	9.25943384904782	6.43382349235165e-17	5.88393264073972e-15	27.8770068046879
B4GALNT1	0.756252857044821	1.70437665761749	9.25805662894019	6.49013289261607e-17	5.90467582701791e-15	27.8684614037522
MFAP5	1.93021163981444	4.9233171831188	9.24949089314333	6.85152278559484e-17	6.20133446351855e-15	27.8153223535859
SEC23A	0.948906399761672	4.74891930308838	9.24549351210995	7.02695309264205e-17	6.32750099249753e-15	27.7905296766458
TRIO	0.848942795704721	4.4287989925873	9.23968162151561	7.2900124308664e-17	6.53088409559097e-15	27.7544895697862
LUM	1.67495328911709	9.95950191905946	9.22627078525127	7.9349791129735e-17	7.07260397181227e-15	27.6713574675183
GPNMB	1.57598877249742	6.7724221548432	9.22220771934051	8.14135779871163e-17	7.21990412058473e-15	27.6461792623939
TREM1	1.40915933656562	2.90004832548012	9.21461739281478	8.54130149415862e-17	7.53651823798649e-15	27.5991534450056
MAF	0.995328886407538	4.61514622739425	9.21359929302124	8.5964114965291e-17	7.54721947337773e-15	27.5928468354464
CHST11	1.20012774661857	4.8158429574207	9.20417437397362	9.12366752979861e-17	7.97027254506138e-15	27.5344757527495
SGCD	1.24497193441701	2.61768255132567	9.19805022935449	9.48337755702057e-17	8.2434963625606e-15	27.4965583996008
PARD6G	0.733624799254024	2.61801958159862	9.17640986370738	1.08711390136281e-16	9.40326748474359e-15	27.3626436710466
C1QTNF3	1.58419441138315	4.33705880299554	9.17373529085811	1.10561078069743e-16	9.51638220503247e-15	27.3461005678225
QKI	0.931106505236183	3.93863192810702	9.17037170191613	1.12931754262597e-16	9.63465991454701e-15	27.3252980777037
COL6A2	1.37257488756191	8.93833445987099	9.16969756808993	1.1341293198384e-16	9.63465991454701e-15	27.3211291441801
MARVELD1	0.969135652706146	6.58548883315104	9.16946231034301	1.13581331642533e-16	9.63465991454701e-15	27.3196743042177
MFAP3L	0.844047874595299	1.86417949945322	9.16620163810966	1.15941111570014e-16	9.78754797143211e-15	27.2995115735909
EPYC	2.38307144785514	2.46044759195609	9.16256014800397	1.18634143375032e-16	9.96697092594352e-15	27.2769969931282
TENM3	1.14170831712341	2.92482528857391	9.15843676207553	1.21758697298009e-16	1.01807665040749e-14	27.2515067513474
TMEM45A	1.26512955799099	4.28457481077001	9.14065807668695	1.36194725292611e-16	1.13338539403457e-14	27.1416475657833
EDIL3	1.41209711751254	5.23110468451544	9.13302828150981	1.4290031597524e-16	1.18357860764587e-14	27.0945242096651
KERA	0.727821175048826	0.995095696071408	9.12988031422854	1.45761685167568e-16	1.20161006096588e-14	27.0750857120224
SPSB1	1.02132100806785	6.09271939851009	9.12758328557785	1.47885461248738e-16	1.21342094115261e-14	27.0609032076606
CAVIN1	1.05009570423977	8.20135669527187	9.12485401907758	1.50448893167197e-16	1.22871261168503e-14	27.0440535928748
MXRA8	1.35640769845985	7.32237271160627	9.12164636866738	1.53518153694061e-16	1.24797465773797e-14	27.0242528797766
ARHGAP20	0.760573510899605	1.33013136915262	9.11870045420528	1.56391765108215e-16	1.26547603849546e-14	27.0060700358664
SEPTIN11	0.949068147156798	5.78979777531223	9.11647888360355	1.58594117922464e-16	1.27741014522961e-14	26.9923593878852
CD276	0.843601422403048	6.30448407751699	9.1111442230838	1.64009337887162e-16	1.31499541733364e-14	26.9594408535067
GASK1B	1.13515158793046	5.11747831388035	9.08887236520709	1.88674710067284e-16	1.50588147003248e-14	26.8220825646168
TMEM26	0.611092809388692	1.11924896225226	9.08747282070653	1.90342352837185e-16	1.51231736356024e-14	26.8134551111161
FLNA	1.37222129318899	8.4634447504998	9.07935880893321	2.00303433578661e-16	1.58429188748095e-14	26.7634459190294
THY1	1.2727211694525	7.07777102679919	9.07381025905301	2.07411658043322e-16	1.63315753523887e-14	26.7292577276465
DIO2	1.28083385193266	3.50702725049838	9.03294856291352	2.680809865932e-16	2.10144376945982e-14	26.477715487407
LOXL1	1.16268863576762	5.67565156461829	9.0270176072294	2.78243846629077e-16	2.17141497909332e-14	26.4412391670182
DGKI	0.44217356383384	0.618163711624538	9.00862857607346	3.1225173484519e-16	2.42603018236579e-14	26.3281993812861
FAT3	0.362628328278152	0.398342207865597	8.99136330097529	3.47929329114395e-16	2.69131766075756e-14	26.2221444696034
KLHL5	0.923560252597881	4.48339870423561	8.9804464356338	3.72549539828702e-16	2.86912165344394e-14	26.1551244364324
HECW1	0.582939978310936	0.648720580641926	8.9745592885676	3.86537189265836e-16	2.96384563594708e-14	26.1189949731652
PTPN14	0.832876580295811	3.24034558512648	8.96893160368426	4.00395850125603e-16	3.05676118798064e-14	26.0844660303271
SCARF2	1.23578322019425	4.661442267942	8.96635921583015	4.06893922141196e-16	3.09292224193821e-14	26.068685688744
ISLR	1.51571755854095	8.1683187030894	8.96452994162073	4.11578475080214e-16	3.11504588100581e-14	26.057465007492
HIP1	0.876407648648816	4.45416257109999	8.9629692731398	4.15617498885649e-16	3.11908365416663e-14	26.0478926126782
GNB4	1.08517023870847	3.87842784859779	8.96295113966663	4.15664659191863e-16	3.11908365416663e-14	26.0477813942534
SOCS5	0.723692846452366	4.44335529833442	8.95947558057243	4.24802536373743e-16	3.17408839837726e-14	26.026466215107
PAPPA	0.966297759643528	1.86592608507617	8.93396672633249	4.98265961981022e-16	3.70722543492575e-14	25.8701177813608
SPECC1	0.667519301920731	3.61490178349254	8.93219866117066	5.03802260968733e-16	3.73260080183543e-14	25.8592871553885
COL6A1	1.34812299182738	8.40415252661694	8.91570594781208	5.58480820081726e-16	4.12032131084665e-14	25.7582965510139
TRPS1	0.979850286941114	2.76801690889106	8.91476486474478	5.6177281290141e-16	4.12726728942923e-14	25.7525360861747
PRDM6	0.644819921789546	1.51854421352303	8.91214877462114	5.71025764323516e-16	4.17776724823193e-14	25.7365239346222
LATS2	0.947474515011406	4.59501316619223	8.90118580466485	6.11476431189257e-16	4.45515130923326e-14	25.669442765421
FNDC3B	0.947460561123433	5.06495298955367	8.87403674255759	7.24322766916832e-16	5.25314793142209e-14	25.5034551110117
FBLN2	1.47259824458305	6.28098525454782	8.87344804807709	7.26986130950264e-16	5.25314793142209e-14	25.4998579996832
FERMT2	1.0865510985496	4.45606366385916	8.87008935065082	7.42368657098846e-16	5.32221021955323e-14	25.4793370204781
SGIP1	0.867599186962916	1.92594365806511	8.87003811711716	7.42605788365249e-16	5.32221021955323e-14	25.4790240165584
PODNL1	1.29562767792152	3.43838636533657	8.86010741494449	7.90019462661485e-16	5.63900477433862e-14	25.4183668135966
SLC1A3	1.32471060112773	3.20313551975239	8.85275430595834	8.27053066277437e-16	5.87944323512774e-14	25.3734703668407
TSPAN9	0.828854095620633	5.6660985465101	8.84601961482164	8.62482663380633e-16	6.10658592189538e-14	25.3323623369865
PDLIM3	1.32661062397862	4.45279960391689	8.84147817685594	8.87221099196664e-16	6.25651216096153e-14	25.3046485114594
LTBP2	1.26898972782004	6.22322569141221	8.83966634233448	8.97286201879333e-16	6.30217936751969e-14	25.2935934320535
LIMS1	0.894233519753898	5.2618987678944	8.83901315619554	9.00942528593631e-16	6.30264934644445e-14	25.2896081680945
LAMC1	0.919247962444206	6.75937507100917	8.82332148523076	9.93367897239302e-16	6.92164559826385e-14	25.1939030580816
IRAG1	1.20223910901663	4.29491883861908	8.81514053149945	1.0452288810421e-15	7.25421894158823e-14	25.1440325308509
SERPINH1	1.1244726517686	7.88285244177333	8.80784150242319	1.09376422674577e-15	7.56118348717679e-14	25.0995532178204
CHSY1	0.928042423284457	5.25711529187764	8.79369368040732	1.19430474489189e-15	8.20199049519887e-14	25.0133788499534
TWIST1	1.52537031790378	3.6064198551977	8.79349198977751	1.19580247552304e-15	8.20199049519887e-14	25.0121507405103
FAM168A	0.731362243877515	5.0608165349043	8.79107677028485	1.21388318555382e-15	8.29360889305042e-14	24.9974451357828
BGN	1.26680724432759	10.5622675531267	8.77203610665263	1.36626388466971e-15	9.29853781043232e-14	24.88156678035
VGLL4	0.867457496864514	4.62392758197194	8.76743454256757	1.40585322766121e-15	9.5310335229742e-14	24.8535771003967
ADAM19	1.36099359974604	4.33935644014191	8.76629292097292	1.41585021877665e-15	9.56188999673044e-14	24.8466339090382
NOTCH3	1.05573630068676	6.02572367639122	8.76335978065807	1.44186012903129e-15	9.70023831634502e-14	24.8287965570546
TRAM2	0.904398795685564	5.01491575911839	8.76249629853926	1.44960715783294e-15	9.71513438335442e-14	24.8235458940782
AFAP1	0.884507472084729	4.73625973797372	8.75766652854998	1.4937075400079e-15	9.97262764068389e-14	24.7941807537713
MYH9	0.869585928334089	9.18272748754268	8.75544270451782	1.51445865795255e-15	1.00728710511321e-13	24.780661969436
LRRC17	1.25157661023962	3.56575690099041	8.74991339010376	1.56730340029168e-15	1.03850114738572e-13	24.7470547023389
PIEZO2	0.934471994107385	2.04817479416547	8.74076424341075	1.65879447048925e-15	1.09499143260604e-13	24.6914643235946
CTSB	0.857876809264832	9.21424669546693	8.73597269160691	1.70880616256035e-15	1.12378005274896e-13	24.6623598856632
PDGFC	1.32936121506838	5.11981181788913	8.72997471199852	1.77352498965458e-15	1.16198974975167e-13	24.6259363171493
CMTM3	1.2277136512072	6.36974593528844	8.71490248245721	1.94709931593348e-15	1.27097088804744e-13	24.5344516522236
GPC6	1.25962361379443	3.84468462145769	8.71256519838289	1.97548633382044e-15	1.28472461242789e-13	24.520270516573
LAYN	0.994883777639931	3.97820359564393	8.70739933194386	2.03969352287356e-15	1.3215859250235e-13	24.488932705003
ALPK2	0.929119460286147	1.34251398181523	8.70586236731633	2.05919356876734e-15	1.32817503454525e-13	24.479610403059
GSDME	0.883312846556048	2.70025826296947	8.70540820211791	2.06499108395041e-15	1.32817503454525e-13	24.4768558352779
TMEM200C	0.550223586873393	1.0250710385688	8.70323800707265	2.09291862207897e-15	1.34122474763082e-13	24.4636941220128
ABCA1	1.01559864806407	3.67233386163656	8.6933234848529	2.22535158518972e-15	1.42090721761259e-13	24.4035814880241
PARVA	0.753556081202579	5.4723179655615	8.69002197527641	2.27127234927092e-15	1.44497359350899e-13	24.3835701842718
NCAM2	0.671132642877376	1.04571029906734	8.68858228804692	2.29159042707524e-15	1.4526366898561e-13	24.3748448144138
FBXL7	1.00410264021743	3.52425747764576	8.66360955092929	2.67416639126726e-15	1.68905351310294e-13	24.2235868086916
SMO	0.991417043823692	4.13863921423924	8.65228806102432	2.86788732485527e-15	1.80491876477182e-13	24.1550707978089
ZEB1	1.06070764850503	4.41983193648147	8.63489159789443	3.19303794229766e-15	2.00237690102874e-13	24.0498601245307
LGALS1	1.24706182236076	9.96138744855108	8.62682816508674	3.35591393587167e-15	2.09702821352208e-13	24.0011228909064
CD248	1.27545469682048	6.82925375589191	8.59960840248312	3.96909003503965e-15	2.4713919122433e-13	23.8367366131803
ASAP1	0.839533302599045	4.5512058444615	8.58846863044774	4.25100415318786e-15	2.63757533306804e-13	23.7695219122552
MSR1	1.34266259333412	3.94668743352123	8.58587345727308	4.3194837673781e-15	2.67062730533071e-13	23.7538683633017
ENAH	0.773577568609558	4.45577872623606	8.57914621062966	4.50213821049614e-15	2.77379104695094e-13	23.7132999935351
LMCD1	0.965724622533684	4.48822948594207	8.5755308670334	4.60344618353092e-15	2.82629061316851e-13	23.6915031897679
GLI2	0.976905034283576	2.81901830750985	8.56676993995463	4.85842452075481e-15	2.97244167804647e-13	23.6386994098679
FAM180A	1.08904498432782	2.48116404688099	8.56585428689233	4.88586965850536e-15	2.97885365741999e-13	23.6331818706342
SCUBE3	1.39034095062437	2.23032603580107	8.56233691811172	4.99273519951918e-15	3.03347534146565e-13	23.611989170872
GFPT2	1.4376778620047	4.58625710369578	8.5598929230514	5.06835208871894e-15	3.06879980433848e-13	23.5972658199329
BMP1	0.979531349429512	5.14453017405097	8.55151397938224	5.33632798316361e-15	3.21995130777903e-13	23.5468016904405
ITGB5	0.972308311505174	7.44990195798207	8.52765940424768	6.17871501676571e-15	3.71379511193898e-13	23.4032435551274
MYH10	1.03732015845715	4.85852196154567	8.52717660541282	6.19706115267453e-15	3.71379511193898e-13	23.4003397560354
PRKD1	0.980959530851285	3.15128784872676	8.52655362833305	6.22081390503599e-15	3.71534936593629e-13	23.396592953839
OLFML1	1.13271363830193	3.97656937881194	8.50577429103514	7.06702083576025e-15	4.2064345374615e-13	23.2716838029889
PPFIA2	0.597473293228171	0.971136619411937	8.50482335129579	7.10836795943567e-15	4.21675111485577e-13	23.2659705255197
TENM4	0.917582853497779	2.24564827852969	8.50309934541062	7.18394127523945e-15	4.24723315999763e-13	23.2556133187839
SORCS2	1.18481260545648	2.90664240596362	8.49780819114605	7.42089804559711e-15	4.37123322179017e-13	23.2238314283095
JCAD	0.882873303784461	4.31130890633054	8.49731296452188	7.44346906609295e-15	4.37123322179017e-13	23.2208572178265
CLTCL1	0.621903005314022	1.73976450247002	8.49404453693932	7.59415275982701e-15	4.43113323361681e-13	23.2012296502402
SRGAP2B	0.44898448596573	1.04642275462755	8.49379808444494	7.60563687782201e-15	4.43113323361681e-13	23.1997497809283
COLGALT1	0.80635526065516	6.79749243829786	8.49346520460957	7.62117567374154e-15	4.43113323361681e-13	23.1977509711938
TMEM158	1.35060736394117	4.7629694905254	8.47861236249797	8.34752446430312e-15	4.82497119582245e-13	23.1085989287357
WNT5A	1.29698781470528	3.94846634215371	8.47849554847495	8.35350101674369e-15	4.82497119582245e-13	23.1078980280584
COLEC12	1.54256527918299	3.52421699116484	8.4740006780288	8.58672557357797e-15	4.94342014250674e-13	23.0809312410519
ARMC9	0.657843452578998	3.10048070876677	8.46012692971679	9.34811477017772e-15	5.36416821076963e-13	22.9977341078438
UBE2E2	0.897628558849451	4.29425312995227	8.45634452147014	9.5670693758545e-15	5.47192739969476e-13	22.9750619620517
POGLUT3	0.825784400774573	5.32395634449796	8.45348257104217	9.73611574426925e-15	5.55053429719558e-13	22.9579099711552
THBS1	1.71405881616807	7.5802145687549	8.44202896880414	1.04428244891571e-14	5.93416036262488e-13	22.8892917393385
SEMA3C	1.50108663227703	5.38931434333932	8.43797203807201	1.07051624285774e-14	6.04584133062933e-13	22.8649961911831
FCGR3A	1.45918385389164	5.97557604176708	8.43792531159233	1.07082217314524e-14	6.04584133062933e-13	22.8647163912799
ITGB1	1.16106342566991	8.14649874141653	8.4368027394795	1.07819807276803e-14	6.06797434606853e-13	22.8579945844643
ARL4C	1.2741761202912	6.52069434533118	8.42973246449885	1.12582600159288e-14	6.31577596229052e-13	22.8156674490125
PDGFRA	1.28813706312205	4.79574618081002	8.42853382785908	1.13410487554803e-14	6.34195780565221e-13	22.8084931415321
PMP22	1.11079032212024	6.8687745885407	8.42725775425468	1.14298498640549e-14	6.37132488136319e-13	22.8008558185544
ALDH1L2	1.05793778843881	2.94054600096592	8.42519031814576	1.15751878264105e-14	6.43192161531461e-13	22.788483217105
RCN3	1.15677722467822	6.73510470835204	8.42269259576085	1.17532218428573e-14	6.51024676147417e-13	22.7735372777884
DKK3	1.04860605437333	6.47461989334381	8.41414280789374	1.23834541278744e-14	6.83776952928762e-13	22.7223910623952
DAB2	0.923757328296756	5.30758178496772	8.41316655929616	1.2457515966109e-14	6.85710102974634e-13	22.7165523887877
ASPN	1.57774547830789	6.74637876951501	8.3808861046778	1.51702053073106e-14	8.32417609347086e-13	22.5236545959376
HEG1	1.06026426229562	5.00357620218585	8.37725688237064	1.55096637900087e-14	8.48393104326361e-13	22.5019873349493
KCTD20	0.714807929220242	5.43860272983983	8.37487085868862	1.57369344127981e-14	8.581516501687e-13	22.4877444366647
P3H1	0.777327632991235	4.93649957755068	8.37222116157862	1.59931930851845e-14	8.69425626571994e-13	22.4719296309876
EGFL6	1.13985100842508	2.47360344375805	8.35507464660898	1.77544967944342e-14	9.62195090165033e-13	22.3696420730239
TRIM59	0.691115540565804	2.42437804791137	8.3511758448611	1.81810958603234e-14	9.82282652958209e-13	22.346396362802
TCF4	0.944150440592973	3.51594205883778	8.35027204067808	1.82814309700914e-14	9.84673761974952e-13	22.3410083057156
MFGE8	1.04122485714545	6.39362991137277	8.34968589120587	1.83467952920862e-14	9.85172411418172e-13	22.3375140916268
HS2ST1	0.651344451452236	4.60525279418527	8.34774063511505	1.85653857699465e-14	9.9387075833686e-13	22.3259185906648
PRKG1	0.91919264893752	3.19657188170999	8.34189016319266	1.92384982084031e-14	1.02677443781566e-12	22.291051469757
TMTC3	0.695242457891681	3.61577269827853	8.33718635489398	1.97971930266299e-14	1.05339064349877e-12	22.2630257931824
FCGR2A	1.23542109981079	4.76727476826711	8.33508876658748	2.00514939950104e-14	1.06369843824286e-12	22.2505303937961
CNN3	0.91135125731976	7.56235879297684	8.33388230942369	2.0199223637273e-14	1.06830773447854e-12	22.2433441069587
GPX8	1.06827055080235	5.39971951469649	8.3324872060042	2.03713991972643e-14	1.07417837388818e-12	22.235034706288
RECK	0.957921559107575	3.22747266363716	8.32290869740812	2.15934764686713e-14	1.13520914165689e-12	22.1780002579132
ATP10A	0.895349647314649	3.13716102391544	8.31935255455483	2.20654647144105e-14	1.15647049759259e-12	22.1568327399033
CILP2	1.45668513695734	3.13558904962628	8.31887497995041	2.2129625103429e-14	1.15647049759259e-12	22.1539903329764
RHOQ	0.685187379530978	5.11673419783079	8.3126820241819	2.29785748085e-14	1.19727238890935e-12	22.1171378013364
ITGA1	0.903855604875528	4.50247826469505	8.29834615822716	2.50697205183225e-14	1.30236456384978e-12	22.0318749576754
GPR1	1.04684844300801	1.48969680582277	8.28766171049039	2.67499897689133e-14	1.38503063401017e-12	21.9683707693324
PDGFRL	1.25943626024538	4.33902765772063	8.28723879087902	2.6818749106638e-14	1.38503063401017e-12	21.9658578360687
OSBPL8	0.8538265779755	4.59554698829034	8.28326813692697	2.74729162920068e-14	1.41465377469603e-12	21.9422674642077
OLFML2B	1.41461382750356	6.15310799781261	8.27783357469542	2.83939833674873e-14	1.45780688289389e-12	21.9099877756109
LRP12	0.824555469526621	2.54786841147124	8.27645061020318	2.86332197387397e-14	1.46580380580912e-12	21.9017748586564
RECQL	0.969865159812908	4.39895475822645	8.2745626805611	2.89630390283121e-14	1.47837791365736e-12	21.8905641111651
MYLK	1.38367217729568	4.20493713429282	8.26519592289888	3.06559496562758e-14	1.5602545507668e-12	21.8349598129752
PXDNL	0.50330778322155	0.731319398701972	8.26387420506977	3.09026012709937e-14	1.56826235756468e-12	21.8271158690691
WWC3	0.679097858233436	4.75982908513378	8.25455287043296	3.26988703390498e-14	1.65463822560051e-12	21.7718126091995
CEP170	0.805450971732818	3.35576296436403	8.24231922740598	3.52143116551773e-14	1.77680488032545e-12	21.6992724563099
SFRP2	2.14177062623863	9.66808939227792	8.23516948426915	3.67722923022625e-14	1.85009937116168e-12	21.6568996170086
ITPRIP	0.940845730597473	4.75300580730377	8.23116085517463	3.76755047687654e-14	1.89012625209929e-12	21.6331496604793
ARHGEF17	0.844915790665332	4.62821652392443	8.23014072335249	3.79088474834595e-14	1.89641439590332e-12	21.627106494969
GAS7	1.07073419432671	4.26904341976424	8.22376674708054	3.93996101184459e-14	1.95727995168477e-12	21.5893551750483
CLEC5A	1.12499076738927	2.69772013385411	8.22361537263395	3.94357116273889e-14	1.95727995168477e-12	21.5884587832712
AMOTL1	0.920184261761816	4.26319550949692	8.22351385562356	3.94599409360675e-14	1.95727995168477e-12	21.5878576356237
SLC12A4	0.691380219272244	4.8053958483418	8.22245567498779	3.97133798870737e-14	1.96430207728768e-12	21.5815916621521
TANC2	0.714925612250808	3.02602687685304	8.21897104681021	4.05594262262977e-14	2.00051394693135e-12	21.5609601090768
NLGN2	0.85919713420934	4.63490727630203	8.21555007476788	4.1407395529407e-14	2.03661752969428e-12	21.5407092263343
ZEB2	0.95688857263723	3.00784508459342	8.21187640572932	4.23375806419964e-14	2.07655189523133e-12	21.5189666451966
XYLT1	0.953224382892973	3.74827920654323	8.20355762878683	4.45211923205598e-14	2.1775699608822e-12	21.4697480297766
PXYLP1	0.61343570011675	3.22988008905498	8.20286335396323	4.47084036299028e-14	2.18065238704851e-12	21.4656413098972
CTIF	0.718040112272711	4.48780016813142	8.1990774802676	4.57430806068985e-14	2.22493837223416e-12	21.4432501342785
SLC6A6	1.08625179483357	5.73317211810857	8.19360575699056	4.72805820309103e-14	2.2933694471844e-12	21.410896319924
RAB42	0.967581464574303	2.82421609729963	8.19299230831796	4.7456117467771e-14	2.2955426077592e-12	21.4072696536532
CORO1C	0.788083686098968	6.07667061013743	8.17781289100673	5.20114799783697e-14	2.5089823542313e-12	21.3175686795577
HSPG2	1.20907569574105	6.54921617584729	8.16433892876597	5.64166533922388e-14	2.71402744360088e-12	21.2380083832333
MITF	1.0039590203683	3.43360425555122	8.15673709835345	5.90631587327231e-14	2.83357924641499e-12	21.1931475449959
DENND5A	0.743437503628554	4.48161985130271	8.1538351083412	6.01056004402376e-14	2.87573361888319e-12	21.1760269341403
FUT11	0.619066926474901	4.33079595755964	8.14819167898914	6.21853070504113e-14	2.96715164809286e-12	21.1427407621686
NEXN	1.27710566101091	4.00138036728004	8.14611689862933	6.29677018832986e-14	2.99632574520029e-12	21.130505870709
ITGBL1	1.56841533339416	4.27702487390736	8.1453435756312	6.3261809702014e-14	2.99632574520029e-12	21.1259459776886
ZBTB8A	0.499005199077547	2.33642200027677	8.14522070374755	6.33086651557212e-14	2.99632574520029e-12	21.1252214825788
METTL24	0.844104944041907	1.81449733467932	8.14466406268794	6.35213636244004e-14	2.998310816884e-12	21.1219393962414
CHST3	0.969666503278947	4.23179624696474	8.14351879981426	6.39612111827138e-14	3.00780894130722e-12	21.1151869761121
CHST14	0.664498969869117	4.93915064662914	8.14324922236757	6.40651827580672e-14	3.00780894130722e-12	21.1135976215546
LRRC32	1.01242367450404	6.52955371416592	8.1393225937888	6.5598747749871e-14	3.07159576463996e-12	21.0904499933148
ACTN1	0.817154335381391	7.09333290612942	8.13872050730418	6.58370913895657e-14	3.07455714816325e-12	21.0869011162469
PLXNC1	1.04390794519137	3.72431629030328	8.13738955269046	6.63670171051927e-14	3.09108343063681e-12	21.0790564945741
XXYLT1	0.602511085605797	3.74800398554375	8.12360520425376	7.21101677319272e-14	3.34968898202357e-12	20.9978459664009
GDF6	0.92614727501406	1.74272041174682	8.11965956710106	7.38429349350794e-14	3.42112953700543e-12	20.9746117255347
RASSF8	0.986552120711899	3.55116366523971	8.11866155581442	7.42877218774737e-14	3.43267923275411e-12	20.9687356578221
PDLIM5	0.74503611677321	5.63901632537507	8.11410514400093	7.63523646121727e-14	3.51882196909486e-12	20.9419126905325
LEPROT	0.648063178638941	6.35768202597538	8.09372667121838	8.63045930432584e-14	3.96707421268737e-12	20.8220313359032
LILRA6	0.79952572920328	1.54383328487146	8.09151336362832	8.74600462444812e-14	4.00968916973066e-12	20.8090192896624
GJC1	0.756967502932979	2.27418413257154	8.06591432933831	1.01991087202169e-13	4.65521462147199e-12	20.6586408381296
SLC11A1	1.24151707111804	3.56086348269303	8.0656413477293	1.02158275930858e-13	4.65521462147199e-12	20.6570384180512
KCTD10	0.621529644521771	4.79832514878671	8.06535211120624	1.02335716378392e-13	4.65521462147199e-12	20.6553406077339
EXTL2	0.639201057136605	3.52741499294828	8.05651976199263	1.07903730083023e-13	4.88632567715677e-12	20.6035084424626
DCBLD1	0.731406080399589	4.20079810685343	8.05641306159235	1.07972798151195e-13	4.88632567715677e-12	20.6028824366189
WT1	1.04908157105474	1.54054146424448	8.05180621027807	1.10997000861464e-13	5.01027336279292e-12	20.5758579138234
IGFL2	1.84752736453049	3.5911193480001	8.04394850702548	1.16350124503817e-13	5.23844060554491e-12	20.5297798160475
BEND6	0.740604697930039	1.53517139498403	8.03930509415618	1.19632922800133e-13	5.37246673004483e-12	20.5025602911864
PEAK1	0.708230477692633	3.19260496136151	8.03868899487694	1.20075332667113e-13	5.37857848546388e-12	20.4989492840647
PLA2G15	0.576920109537663	4.75906768817779	8.03711270210703	1.21214633593007e-13	5.41579580473182e-12	20.4897110882263
RAB3IL1	0.913829821335352	4.543391105913	8.03480419341791	1.22902516013708e-13	5.47727228092562e-12	20.4761830979128
NXN	0.818587694411193	5.09125292913853	8.03354867751302	1.23830250874256e-13	5.50464651924321e-12	20.4688264587057
OLFML3	1.2169502113685	6.17700133517324	8.02936740234833	1.26970228187337e-13	5.61712739251988e-12	20.4443302993571
NTAN1	0.554688517929818	4.36402472733458	8.02932775737291	1.27000374442189e-13	5.61712739251988e-12	20.4440980660086
IBSP	1.331006390139	1.74335310442562	8.02589462902135	1.29638021646994e-13	5.7193819650743e-12	20.4239894130531
SKI	0.727427947685858	5.81942743353788	8.02279529259103	1.32065797801944e-13	5.81188807920886e-12	20.4058392811287
CDK15	0.398271384170175	0.671859543790267	8.01751467620991	1.3630640573891e-13	5.98351044592381e-12	20.374922767324
PKD2	0.925883826586699	5.00509532832119	8.01459941126284	1.38705027480116e-13	6.07361989407321e-12	20.3578587635661
RASAL2	0.730310828391279	3.65099514706058	8.01111758733629	1.41624655364135e-13	6.18603811825585e-12	20.337482280792
PLAU	1.60924367689105	7.49922278058405	8.00790082437043	1.44376093578038e-13	6.29057029066198e-12	20.318660656484
SPON1	1.52207239053661	5.72802823770516	8.00249138066463	1.49122934580605e-13	6.48131091163575e-12	20.2870173511065
TCF12	0.707729630185439	4.84394391447161	7.9972439396083	1.53875269549843e-13	6.66773861922771e-12	20.25633121705
MAP4	0.572711986088834	6.23062597163075	7.99692190588691	1.54171756899963e-13	6.66773861922771e-12	20.2544483246067
FOXO3B	0.496125474790195	1.23247486084156	7.97656345051327	1.74110385345226e-13	7.51155836923051e-12	20.1354867589757
F2R	1.1626396294014	6.42624334148146	7.96974528121222	1.81343065515008e-13	7.80441884161281e-12	20.0956775275591
KIAA1217	0.933861798676221	5.32779937560423	7.95797157352584	1.94539900105261e-13	8.35189756955569e-12	20.0269720033898
SLC2A9	0.562409426329961	1.70907230164337	7.95575953656053	1.97123413856484e-13	8.44217079001466e-12	20.0140689759409
VASH2	0.535712130780845	1.19150985599511	7.95362957723538	1.99643174606565e-13	8.52928102899435e-12	20.0016463093594
ZFHX3	0.536422605980053	3.02191424329295	7.9518715691309	2.01746927635417e-13	8.59823859793759e-12	19.9913941709059
MAP1A	0.949668088699681	3.73388664611984	7.94824353172431	2.06158152766521e-13	8.76496611241488e-12	19.9702399945395
KANK2	0.864371813983204	5.61957546139609	7.94653718053282	2.08265758784036e-13	8.83086821869734e-12	19.9602922604482
FEZ1	0.796338458052517	3.02950841416964	7.94617642943248	2.08714067473056e-13	8.83086821869734e-12	19.958189272393
ALOX15B	1.43968698867822	2.87323596822368	7.94397083920289	2.11475836392264e-13	8.92621204618211e-12	19.9453328265898
PTGFRN	0.920437071849861	6.25114708227085	7.94260343348698	2.1320620331127e-13	8.97766840274003e-12	19.9373630260223
SERPINE1	1.56971823165178	8.09003066323569	7.94128573968214	2.14886929244504e-13	9.02679327895755e-12	19.9296835788715
CCDC8	0.973064358802708	4.47180263356398	7.94021764953722	2.16258909038874e-13	9.06274506876751e-12	19.9234592491002
IL1R1	1.19102756927407	6.13537671900558	7.93923058100623	2.17534527700282e-13	9.0944970759268e-12	19.917707426538
PHLDB1	0.858130013174554	4.26800786155049	7.93857967881104	2.18379783243201e-13	9.10771896153066e-12	19.9139146891471
SNTB2	0.63421789286315	3.88145063384421	7.93818938733765	2.18888171408733e-13	9.10771896153066e-12	19.9116405728969
SLC31A2	0.646014087199691	1.68040424507681	7.93411676391764	2.24263554718785e-13	9.30932330332657e-12	19.8879137156657
AOC3	1.22633765066749	5.25199754206359	7.93078449807243	2.2875884747469e-13	9.47352972360397e-12	19.8685044148975
ADAMTS6	0.68637312847191	1.5535556229835	7.92916261157366	2.30978981595302e-13	9.54296455960449e-12	19.8590588789483
PTPRG	0.712932683479005	3.66915177627051	7.92773602885085	2.32949405220125e-13	9.60178076586897e-12	19.8507515073977
OPN1SW	0.764324682451064	3.14120903415955	7.92722212903319	2.33663284952033e-13	9.60865016504157e-12	19.8477591049393
IGDCC4	0.825463140414153	1.7984847930156	7.92660750148657	2.34519935785867e-13	9.62134474874776e-12	19.8441802925035
ENPEP	0.782845526766085	2.57234467716668	7.91896741791498	2.45431708079244e-13	1.004553697474e-11	19.7997050863706
BICD2	0.697281145199881	4.51566718898504	7.9179049827339	2.46988403919565e-13	1.00857427544736e-11	19.7935219430333
PRDM1	0.942922147422874	3.85209042490711	7.90077847538367	2.73474941308927e-13	1.11414071796832e-11	19.6939037029661
FKBP10	0.995290770379742	6.83721117331297	7.89871753422077	2.76846102348937e-13	1.12526405350578e-11	19.6819229189831
BCAT1	1.19135448868258	3.55803448605691	7.89794513698953	2.78120117056848e-13	1.12783167099335e-11	19.6774331572401
ADAM22	0.876867686832735	2.49475398200887	7.89604485388129	2.8127926770139e-13	1.13801443814947e-11	19.6663881521538
DCN	1.37252475561165	7.43618755276534	7.89021668598401	2.91191704569937e-13	1.17541037713644e-11	19.6325210187334
DACT3	0.929280423258014	2.93694085705845	7.86886371480492	3.30554760470116e-13	1.33124106401256e-11	19.5085421860762
TAGLN	1.33077481424744	8.67315869524091	7.8654710846991	3.37276419092207e-13	1.35520289309841e-11	19.4888588174958
PCOLCE	1.13844523059692	6.74868788889801	7.84417731334443	3.82665379220957e-13	1.53406881135634e-11	19.3654095963381
SALL4	0.866597181858196	2.06030793844752	7.83887496896002	3.94877660995992e-13	1.57942069463067e-11	19.3346946323983
VCL	0.815582414868499	6.39811879957916	7.83532577836876	4.03266902628729e-13	1.60930989619497e-11	19.3141407767702
SRGAP2C	0.556357519688546	2.14936956361179	7.82645634496299	4.25011034433783e-13	1.69223781261288e-11	19.262796286476
CRISPLD2	1.25724642596335	6.31928943891088	7.82302840555541	4.33722473383615e-13	1.72301649550744e-11	19.2429597238065
ENTPD7	0.782367124818452	3.75127771754536	7.81967350711611	4.4241940904235e-13	1.75359873665341e-11	19.2235498966525
LURAP1	0.522735544183582	1.41454855106706	7.81662136249596	4.5048138275941e-13	1.7815321170884e-11	19.2058951555058
MINDY2	0.76722034278123	3.93537335147682	7.79895423842386	5.00087385499754e-13	1.9732661577506e-11	19.1037675539856
GLIS2	0.991337717974901	5.4942506019411	7.7949119284011	5.12176753003742e-13	2.01643757981899e-11	19.0804161099275
SLC36A1	0.821044630904445	3.79751865794373	7.79327922502562	5.1714131827332e-13	2.03142827909647e-11	19.0709860470232
KCNE4	1.12338307714403	4.58932075598201	7.78816764821594	5.32994193011443e-13	2.08902790961784e-11	19.0414691442971
SULF2	1.04170589391948	6.86534345025951	7.78350087209052	5.47887190850288e-13	2.13966930579705e-11	19.0145289847786
RBFOX2	0.662263931362097	5.11615447689333	7.78321813105336	5.4880261680761e-13	2.13966930579705e-11	19.0128970424816
GAL3ST4	0.908153783351536	3.77375094621025	7.78298131751781	5.49570509091901e-13	2.13966930579705e-11	19.0115302096214
PIK3CA	0.669203112698495	3.58132970541945	7.781937192739	5.52968893809792e-13	2.14813734655003e-11	19.0055040049655
PALM2AKAP2	0.23241649964624	0.287108587801026	7.77946418911648	5.61101157447941e-13	2.17491726790914e-11	18.9912325454637
PTPDC1	0.521333558554549	2.80985528833502	7.77676626860345	5.70108110965071e-13	2.20496218511799e-11	18.9756656357198
C5orf46	1.44005454501034	3.07028590917616	7.770056352226	5.93134388182213e-13	2.28897730155857e-11	18.9369610741263
ENOX1	0.843899098730188	2.63652947352121	7.76685710925018	6.04434936518333e-13	2.32747216015908e-11	18.9185127452569
MYO9B	0.621631569027758	5.41806394461465	7.76299038232336	6.18377974099654e-13	2.37595160770587e-11	18.8962203502246
RUNX1	0.937110372520042	5.05378447896288	7.76054408908924	6.27362999659179e-13	2.4036458162508e-11	18.8821198226388
RIC1	0.635834638773084	3.39331378103118	7.76003684214852	6.29242187087349e-13	2.4036458162508e-11	18.8791963041694
PPEF1	0.778886046738633	1.47200244807659	7.75991551014989	6.29692508386222e-13	2.4036458162508e-11	18.8784970208852
FKBP9	0.67541557372249	6.64681494289706	7.75721203260562	6.39809564143291e-13	2.43696662403298e-11	18.8629172217083
MTMR2	0.586823025480914	4.75848730003971	7.75525337132065	6.4723968840939e-13	2.45993110146764e-11	18.8516313655539
COPZ2	0.944876295637642	5.09080187474463	7.74973677333048	6.68628884681133e-13	2.53573533177452e-11	18.8198520959886
PDCD1LG2	0.941525617255735	2.22554477436864	7.72368722671818	7.79465259751638e-13	2.94970484827134e-11	18.6699395653982
CDK14	0.987944732390668	4.42785007600717	7.7181506199121	8.05268962843513e-13	3.04079950936973e-11	18.638108989927
PLS3	0.724105430654899	6.30442282125147	7.71737128329265	8.08968340626355e-13	3.04821353928287e-11	18.6336294004727
FAM114A1	0.688579360643964	5.91123838849217	7.71309044169945	8.29590705944577e-13	3.11922552584172e-11	18.6090273126907
ST8SIA2	0.810881446547336	1.07476923026953	7.71067842032417	8.41438557990501e-13	3.15701274353744e-11	18.595168345559
ZBED1	0.565472611945477	5.9832639084038	7.70344301260231	8.77992681311774e-13	3.28713720493677e-11	18.553608078338
ROBO1	0.953201979790038	3.53746049545771	7.70093644497662	8.910191645142e-13	3.32880968291592e-11	18.5392148288697
TNS3	0.667994245134234	5.54524607466105	7.67735663456639	1.02331401545525e-12	3.80721797880147e-11	18.4039282978274
MYL9	1.16538193084797	8.72949250222202	7.67709849901424	1.02486488594607e-12	3.80721797880147e-11	18.4024484150037
CSMD2	0.649656740779754	1.21184175161839	7.67697977369845	1.0255789646182e-12	3.80721797880147e-11	18.4017677748989
SEPTIN8	0.628933178217808	5.42602270702015	7.67371179163429	1.04542883415434e-12	3.87271833310466e-11	18.3830348250358
ZCCHC24	1.0492399962622	5.26102068202926	7.67091719300887	1.06270455600889e-12	3.9284272208337e-11	18.3670185872333
KLF7	0.807085861446002	4.18086242508646	7.66313517424917	1.11231425151063e-12	4.10317771896537e-11	18.3224340704532
CCDC80	1.51479886077254	6.09059818603491	7.66047830023292	1.12977089467315e-12	4.15883587831568e-11	18.3072175554877
BEST1	0.475363773379804	1.29594999226675	7.65853877909489	1.14268516854991e-12	4.19757507836147e-11	18.2961111456292
EDEM1	0.62788935590563	5.20923247169694	7.65320300332554	1.17897182964048e-12	4.32183013708919e-11	18.2655637868387
DRAM1	0.663677888968538	4.72044157061897	7.65078609642913	1.19578127708157e-12	4.37423968275692e-11	18.2517304787859
DVL3	0.537075928289831	5.904240804867	7.65043379931807	1.19825120303325e-12	4.37423968275692e-11	18.2497142681807
NRP2	1.07421110598122	4.61274018968314	7.64762659545822	1.21811347811139e-12	4.43752169339375e-11	18.2336501872475
PHTF2	0.72247497127405	3.63970267718168	7.64074822980247	1.26816859815704e-12	4.61030484783427e-11	18.1943015719593
ANKH	0.797833354887278	5.2850490384683	7.62249489401212	1.41108246744409e-12	5.11925558798571e-11	18.0899670656694
METTL11B	0.811687484961366	0.810770810006371	7.61886474903403	1.44134857624049e-12	5.21827621653747e-11	18.0692324244664
ARHGAP28	0.599720938075482	1.17363577288222	7.61271344617333	1.4941075574818e-12	5.39815526786481e-11	18.0341088044621
ADAMTS5	0.75953967151788	1.97694903732684	7.60855274905342	1.53087190597816e-12	5.51962624169827e-11	18.0103595476884
AQP9	1.28101251069267	2.78607791516569	7.6074459374207	1.54080158014526e-12	5.54404404626449e-11	18.0040429703417
PRICKLE2	0.82976264814952	3.27662242987024	7.60671854311437	1.5473620086818e-12	5.55626370356721e-11	17.9998919813326
LPP	0.874878679828294	4.46428583064304	7.60454152815225	1.56716223784657e-12	5.61587790496897e-11	17.9874697031336
GALNT15	1.04260426397112	2.31463659044151	7.59721028796701	1.63570197008773e-12	5.84955007999397e-11	17.9456500782381
B3GLCT	0.502223918648672	3.40869294018142	7.58931160322712	1.71286707285127e-12	6.10374543618246e-11	17.9006164065196
GNPTAB	0.586735474029651	4.30481320655203	7.58922482287017	1.71373455210317e-12	6.10374543618246e-11	17.9001217674653
FOXO1	0.848312483192196	5.08622808034496	7.58522402804523	1.75420291545477e-12	6.23523258956889e-11	17.8773207618824
TGFB1I1	0.931838940999153	5.07219902383939	7.56558239181076	1.96700674213473e-12	6.97750937073611e-11	17.76546925967
MMP16	0.720816696117369	1.52822471469189	7.55745732605045	2.06232729129881e-12	7.30088808627333e-11	17.7192432838798
ADGRA2	1.04045143693754	5.0939011401283	7.55495744831036	2.09256372937392e-12	7.39302344548826e-11	17.7050258076595
ARHGEF25	0.85697665787102	4.41205212205511	7.53393519247266	2.364801838768e-12	8.33806335078862e-11	17.585561616049
GUCA1A	0.506847816593443	0.539333350660292	7.5311047860529	2.40403474065244e-12	8.45940801825976e-11	17.5694901315382
SSR3	0.415011874400201	7.01164624357362	7.53060113390015	2.41108312536109e-12	8.46724171964308e-11	17.5666306409763
PRDM2	0.596586029056332	3.94422433292503	7.52972639366526	2.42337332108363e-12	8.49341559778593e-11	17.5616645266005
C5AR1	1.1095664616171	4.80934238875367	7.52362831802216	2.51079036533922e-12	8.78226454681103e-11	17.5270524739001
WASF2	0.628727428196171	6.54203984007282	7.51415298856856	2.65284544475605e-12	9.26069844224085e-11	17.473300023988
HOPX	1.05459409158067	4.61283063165023	7.50564243012844	2.78719461441659e-12	9.70111748914443e-11	17.42505028469
WIPF1	0.965609984797113	4.84068313499147	7.50546544058945	2.790058848464e-12	9.70111748914443e-11	17.4240471591915
SNX18	0.668836299157192	4.44759221097932	7.49585368236253	2.95005631897846e-12	1.02260686056911e-10	17.3695887924025
AMZ1	0.371780544947113	0.579595860083179	7.49570020088215	2.95268340058397e-12	1.02260686056911e-10	17.3687194876886
SH3RF3	0.702747467653764	3.672190467282	7.49333345382717	2.99348815147215e-12	1.03469800101771e-10	17.3553156164839
EIF5A2	0.677331031722159	3.23115311587715	7.48905690970408	3.06863828646306e-12	1.05858977744607e-10	17.3311013103845
YY2	0.381966003016591	1.13804149198276	7.48413161426145	3.15750213744696e-12	1.087109412381e-10	17.3032225410072
MAP4K5	0.682248600537931	4.6891705416337	7.4713539375347	3.40007870949936e-12	1.16833624383756e-10	17.2309409734821
CPNE2	0.608096631337043	3.83541223120205	7.46883749789823	3.44997939281143e-12	1.18316773746828e-10	17.2167133567768
SEC31A	0.560418283370289	6.47130278248296	7.46281717180205	3.57231890357873e-12	1.22273582120739e-10	17.1826853136223
SLC37A2	1.04672266173792	3.09355425762682	7.45465390427993	3.74508098408959e-12	1.27937503890329e-10	17.1365677026561
ITPRIPL2	0.828913004333486	5.01302116172627	7.45292240087923	3.78277369351315e-12	1.28974219969704e-10	17.1267891081968
AKT3	0.867637208800837	4.07467796776677	7.44918113862158	3.86550169695441e-12	1.31539426931827e-10	17.1056645161569
RILPL1	0.519735316595323	2.85396115834426	7.44392388877562	3.98478206686245e-12	1.35336147605489e-10	17.0759894076878
ENTPD1	0.729509556317094	4.02343139214034	7.44199066107309	4.02955349395884e-12	1.36592528572246e-10	17.065079840565
MANBA	0.594643123642383	4.40690426852218	7.4373717382087	4.1385459502631e-12	1.40016817612081e-10	17.0390203693465
GALNS	0.638161353654456	3.95783724386495	7.42737034338556	4.38463423159591e-12	1.48057293216524e-10	16.9826224893459
CYBRD1	1.18299647317162	6.70917732472178	7.42433278028706	4.46219869926918e-12	1.50387230250418e-10	16.9655015130701
DOCK4	0.676637248707331	2.54742052010532	7.41937126091106	4.59181846276359e-12	1.54459272773306e-10	16.9375441888513
TEAD1	0.754903663720507	4.77744781973487	7.41567730786601	4.69073334089422e-12	1.57484869469907e-10	16.9167357369823
RNF24	0.630454453895836	4.2190204361236	7.41414585213196	4.73235682002606e-12	1.585791095474e-10	16.9081104657527
UNC5C	0.609139628481814	1.49306118082826	7.41299083132321	4.76399045885688e-12	1.59335063746796e-10	16.9016059208079
PYGL	0.997319715521343	4.75193606045628	7.41144243481693	4.80672595949084e-12	1.60242667191553e-10	16.8928868980251
ZBTB38	0.733855997111665	4.45749157793073	7.4113467592114	4.80937898570239e-12	1.60242667191553e-10	16.8923481798658
RNF217	0.68214379561447	2.55714165488452	7.40250748740845	5.06083386335508e-12	1.68301480694416e-10	16.8425928512901
CLEC7A	1.05595809594415	3.23133168468649	7.40102336841163	5.10430891536926e-12	1.69426389877068e-10	16.8342419563062
C18orf54	0.460271166670402	1.50380197455716	7.39891985832504	5.16656111488468e-12	1.71169144558981e-10	16.8224073549165
PILRA	0.983775355453595	3.87119071193287	7.39496389199179	5.28567507790221e-12	1.74785628423512e-10	16.800155398018
CDC42EP3	0.72129316604545	4.27129060979114	7.38864706449171	5.4815249615321e-12	1.80845932815227e-10	16.7646367795816
ABL1	0.64508017929445	5.90935300499174	7.38839323868012	5.48954280941488e-12	1.80845932815227e-10	16.7632098869899
NEDD4	0.621767766283	2.68545352487113	7.38760770945299	5.51442961065427e-12	1.813255983773e-10	16.7587941644889
STON1-GTF2A1L	0.196840091122328	0.213647928105144	7.38507947494883	5.59528744129849e-12	1.83640471367776e-10	16.7445837905118
SLC24A2	0.647025354581636	0.799807614692816	7.37756254662058	5.8426781847123e-12	1.91383839307014e-10	16.702348745251
FMNL3	0.749357869082147	3.8561115554855	7.37725529884571	5.85301678386393e-12	1.91383839307014e-10	16.7006229075133
CTDSP2	0.580137578289043	7.2573059436403	7.36547308222716	6.2634141982663e-12	2.04422471946762e-10	16.6344697838137
ADGRB2	0.701022111413652	2.23736897785133	7.36369867462169	6.32763574464061e-12	2.06135354434405e-10	16.6245119301066
MPDZ	0.838198822690679	2.82833406571573	7.3590602833091	6.49860400023386e-12	2.11312940074271e-10	16.5984875893633
ADAM17	0.761640768063883	4.10031614864908	7.3580164525407	6.53770373962916e-12	2.12191386255358e-10	16.5926322271624
UACA	0.739103577261787	4.92492808782586	7.35629710686062	6.60261426642186e-12	2.13902774730814e-10	16.5829885266477
MOSPD1	0.518119942421776	3.92153432220002	7.35130608639042	6.79466970034114e-12	2.19719346718766e-10	16.5550009709737
PLXND1	0.688717611657266	5.58272559298188	7.34836085015846	6.91058196988116e-12	2.23056817663866e-10	16.5384900398786
OSTM1	0.644693317341329	4.38575432903228	7.34762238467901	6.93994994271309e-12	2.23593726686421e-10	16.5343507682046
SDC2	0.854586474812466	5.7158796122177	7.34114695245145	7.20280948571267e-12	2.31637603955364e-10	16.4980639083775
WBP1L	0.614230541789245	6.38695271770822	7.33850786460582	7.31273901067777e-12	2.34742932885724e-10	16.4832799271236
RANBP9	0.525370084846638	5.62011439840764	7.33467201980622	7.47548052785706e-12	2.39529128811391e-10	16.4617968340346
OPN3	0.775992158181211	3.06793859214568	7.32881150969633	7.73105607261347e-12	2.4726705569949e-10	16.4289858999933
MAML2	0.790995711326027	4.2361925923258	7.32384130347804	7.95455698576581e-12	2.53952847478294e-10	16.4011704014065
HIVEP2	0.708163062818506	4.29787259865353	7.32110991940732	8.08008796358152e-12	2.57492313162483e-10	16.3858886324748
DYSF	0.774904930350079	3.54764957824675	7.3167752217855	8.28333420162092e-12	2.63491060228735e-10	16.3616427513835
DESI2	0.574230443944526	5.2553771236881	7.31620832279152	8.31028582521658e-12	2.63870359502672e-10	16.3584724006929
ADAMTS14	1.13223562525791	3.39433943170417	7.31174668053801	8.52544815973173e-12	2.70213617755829e-10	16.3335254922387
PLA2G5	0.913925141092238	2.00808597323635	7.31078238419788	8.57266961947279e-12	2.71220731258239e-10	16.3281347753271
AIDA	0.613742401212292	4.40451964943379	7.30555438891966	8.83321753191935e-12	2.78961270940597e-10	16.2989152631369
CPXM1	1.38192948241014	5.73932480003347	7.30033908468928	9.100924480569e-12	2.86899700097507e-10	16.2697778128307
SPON2	1.10152364711676	6.32033325139178	7.29745132218085	9.25258774819256e-12	2.91158043495543e-10	16.2536489227977
MOSPD2	0.563952162278017	3.49335656427938	7.29580243225904	9.34030330387048e-12	2.9339246102444e-10	16.2444409837901
BMPR2	0.728658208677495	5.22855176263791	7.2948928044634	9.38904358633936e-12	2.94396814879523e-10	16.2393618023129
ZNF697	0.630020409972607	3.04023953247122	7.28958463923988	9.67852128609656e-12	3.0293254057499e-10	16.2097288244437
ILK	0.627316579595033	4.01104114924047	7.28805262784089	9.76369596329502e-12	3.05054692917255e-10	16.201178478277
OLFML2A	0.830113159129668	4.0538163711994	7.28565901619736	9.89825711405701e-12	3.08709585551913e-10	16.1878213628107
C1orf216	0.564626259051574	4.32887064782769	7.28014327277016	1.02153484841876e-11	3.18034227010374e-10	16.1570507196238
CDKL5	0.571960076220578	2.55508380981798	7.27332811305077	1.0621027783008e-11	3.30078985560774e-10	16.1190483158481
LMLN	0.52642595591116	2.46319727044247	7.26562097661561	1.10989995046416e-11	3.44323908660781e-10	16.0760951684591
SH3GLB1	0.548542266704242	6.19376646666672	7.2613422694567	1.13734588592692e-11	3.52216162451338e-10	16.0522598069819
WDFY1	0.697777994898933	5.39967946417447	7.25829692697446	1.15728764117473e-11	3.5776080442583e-10	16.035299748685
LIMK1	0.65063143454955	5.09332993624651	7.25299746644274	1.19281665727173e-11	3.68096092882854e-10	16.0057952485256
VIM	0.914344020025666	9.30911982947589	7.24485305891686	1.24952938614588e-11	3.84920815637463e-10	15.9604743128677
IGFBP3	1.34492560940133	8.45155836789988	7.24399715271985	1.25564185745806e-11	3.86126363837233e-10	15.9557130749736
FPR3	1.28985216967821	4.42507750669863	7.24191032711505	1.27066901439413e-11	3.90064287128437e-10	15.9441057487981
DOCK7	0.566695142970256	3.6373774928396	7.23790742097824	1.29999259895003e-11	3.98369459772487e-10	15.921845874956
PCDHGC3	0.960045119026491	3.64361785112931	7.23429725835864	1.32701170052553e-11	4.05940739538812e-10	15.9017757309696
ZFP92	0.63122359255717	1.76632694706342	7.22436827834752	1.40421522068963e-11	4.28810696697203e-10	15.8466050682329
LAMA2	1.2114788906772	4.37417150384932	7.21959645774042	1.44288069170277e-11	4.39853160861267e-10	15.8201049299358
PSD3	0.701584548702172	3.22154076856251	7.21382469071766	1.49105565507018e-11	4.53751234789901e-10	15.788064328448
ZNF423	0.750305916138074	2.51262700883076	7.20928673399782	1.53004472269118e-11	4.64810645081909e-10	15.7628827123435
ARHGAP31	0.760067774604312	3.66514434604113	7.20800117870776	1.54127174675901e-11	4.67412618330594e-10	15.7557505922917
KLF12	0.729851262446995	2.7248280284046	7.2067681506874	1.55211645353609e-11	4.69715111217897e-10	15.7489105378688
RPS6KA2	0.632316366440211	4.75872947141669	7.20653061675054	1.55421424692521e-11	4.69715111217897e-10	15.7475929239569
PLBD2	0.625064474469275	6.10767583741282	7.2058923473066	1.55986503583087e-11	4.70612889418459e-10	15.7440525250428
PHF20	0.537017320212564	4.36399417979565	7.20270754099709	1.5883656513689e-11	4.78389579286218e-10	15.7263893627223
COL15A1	1.1155623179768	6.21386683596086	7.20151675458407	1.59915346970006e-11	4.80813968740812e-10	15.7197862685315
OSBPL5	0.774178576501526	4.35895234646575	7.19985656780493	1.614314616498e-11	4.84542741044246e-10	15.7105812693867
LSM11	0.493613564987025	2.69009354138678	7.19596149184324	1.6504445652252e-11	4.94541913324051e-10	15.6889893407083
C1S	1.20286712241416	8.08574425007251	7.19430218067608	1.66607744910322e-11	4.98375705771779e-10	15.6797930649211
TMEM52B	0.594281654212967	1.03247240951497	7.18746048181306	1.7320941510505e-11	5.17242197249926e-10	15.6418870517411
BNIP3L	0.637240912412791	6.34960185739266	7.18618724061688	1.74466184796537e-11	5.20110651755923e-10	15.6348349097228
ELK1	0.526645507451814	5.54178090978165	7.18373748840737	1.76909624402472e-11	5.26501033031017e-10	15.6212683078486
B3GNT9	0.668389271315275	4.61335240327008	7.18232379538955	1.78335017277957e-11	5.29845104633443e-10	15.6134404985624
LHFPL2	0.770872940479827	4.83500465063741	7.17623971795652	1.84599965623654e-11	5.47532229119213e-10	15.579761752422
ID3	0.801018960752265	6.8270524606404	7.17412224212427	1.86830968108642e-11	5.5321500320736e-10	15.5680440106707
LPAR4	0.342821174550883	0.548445849276596	7.17272428087237	1.88318447022455e-11	5.56680742637592e-10	15.5603089742763
IGF2R	0.623541131108826	5.33460656329103	7.17081099427899	1.90373217462087e-11	5.61808962254921e-10	15.5497239374246
ADARB1	0.64144985747786	3.02810859067793	7.16554499321345	1.96143622394607e-11	5.77866755977669e-10	15.520598383697
PICALM	0.574375104753588	6.98312053085031	7.16499467498722	1.96756528058657e-11	5.78591505614873e-10	15.5175553232929
CD163	1.43892293176288	5.11857226571761	7.16461846582632	1.97176611014581e-11	5.78591505614873e-10	15.5154750966721
SAMD14	0.477230231632078	1.63297712036666	7.16443824721645	1.97378160409653e-11	5.78591505614873e-10	15.5144786095904
TPM4	0.793062292721526	8.46243324963573	7.15977519799652	2.02664431525767e-11	5.93097458860157e-10	15.4886998795101
BACH1	0.738754447653968	4.55911211459824	7.1569620617662	2.05920887480961e-11	6.01624769264259e-10	15.4731524753609
SPIN1	0.646832467573762	6.15662790492875	7.15112688536527	2.12841212362115e-11	6.20810439844914e-10	15.4409138128515
ZNF699	0.5915102219974	1.68880052168067	7.14940075686496	2.1493199400961e-11	6.24638187633907e-10	15.4313799254408
RRAGC	0.504427064067609	4.24200272942652	7.14932894408634	2.15019415491676e-11	6.24638187633907e-10	15.4309833109194
TNS1	0.988647924940081	5.8143919433362	7.14916367182432	2.15220743503909e-11	6.24638187633907e-10	15.4300705376936
SELENON	0.515553162273133	6.8284346685599	7.14849536434859	2.16036748121282e-11	6.25971825125676e-10	15.426379696829
MDFIC	0.931387404120583	4.64412612317574	7.14773133271389	2.16973374235057e-11	6.27649996407475e-10	15.422160435559
MMP11	1.97536484627208	7.77895052721718	7.14706227188061	2.17796867056472e-11	6.28995919184967e-10	15.4184658413575
MCAM	0.82820121057484	5.72676997746067	7.14024288025841	2.26368286919447e-11	6.52676642039173e-10	15.380819605098
MRAS	0.830603274574973	3.90603853736725	7.13762433986066	2.29747328434296e-11	6.6133333442259e-10	15.3663692929091
COMMD2	0.476481131345732	4.37908800425131	7.13637168599953	2.31381348310274e-11	6.64946824055664e-10	15.3594576043434
CCDC88A	0.740450916320005	3.2147662978302	7.13576677198628	2.3217452842675e-11	6.66136036706749e-10	15.3561201480884
CYRIA	0.871934128586471	3.40758678514554	7.13342231029352	2.35274091007562e-11	6.73927857096538e-10	15.3431866617492
SERPINF1	1.23967571730811	8.06217162920482	7.13266297062916	2.36286727703991e-11	6.75726164780842e-10	15.3389981814889
PLXDC1	0.750697014914979	3.47500390527907	7.13117408390539	2.38284774274872e-11	6.80332089673574e-10	15.3307862691979
TGFB2	1.21988519624356	3.61050037289979	7.12055540675083	2.53026533508523e-11	7.21248847707169e-10	15.2722466978002
CCN2	1.28823292805098	8.97389898941229	7.11344588950296	2.6339601991223e-11	7.49590067040332e-10	15.2330796717135
LAMB2	0.725402823102656	7.03634667438141	7.11074202397337	2.67448846665077e-11	7.5989228132558e-10	15.2181894931589
PCDHB12	0.523778045023065	1.77882095354334	7.10856797652366	2.70752115303484e-11	7.68034958419044e-10	15.2062192937906
CCSER2	0.544881431919218	4.21818556400914	7.10249152315545	2.80199796562438e-11	7.93552939974169e-10	15.1727733913388
CPZ	0.727752265777647	1.46192517823563	7.09832265075559	2.86869004339426e-11	8.11132503574232e-10	15.1498363316658
SCARB2	0.526432997551059	7.45876198912487	7.0980110554489	2.87373728866574e-11	8.1125326449649e-10	15.1481222400055
ELK3	0.781925593056926	5.92698126473624	7.09716359509774	2.8875088922922e-11	8.13832562435934e-10	15.1434605558001
C3orf80	0.850423977267249	2.49543709113518	7.09413679164887	2.9372296194877e-11	8.26519469368342e-10	15.1268133290952
TBC1D2B	0.678059325627202	4.79809569506044	7.09222972452593	2.96898954818065e-11	8.34119799624065e-10	15.1163266055442
CHST15	0.889103227572392	4.74968764952162	7.09121457186575	2.9860336790781e-11	8.37568136915852e-10	15.1107450466277
EXT2	0.462992868958553	5.91016411512089	7.09034605315445	3.00069248746583e-11	8.4033747029366e-10	15.1059700694906
MCFD2	0.53700644355844	6.07048147411127	7.09001802316171	3.00624741566073e-11	8.40552521840554e-10	15.1041666975219
TGFB3	1.21830802494476	5.41405350766702	7.08559908626168	3.08207520553788e-11	8.60384078442601e-10	15.0798777467106
PRICKLE1	0.831056541996066	2.7471293250425	7.08097265726207	3.16348610946953e-11	8.81708771367865e-10	15.0544573265027
GJB2	1.66643815501142	6.47947281887953	7.07984033578053	3.18373255253719e-11	8.85945481616489e-10	15.048237069427
TMEM43	0.660105526501805	6.94572392502944	7.07480181806009	3.27538504798711e-11	9.100076907849e-10	15.0205653594993
DEGS1	0.541142363897208	6.41172637599868	7.06759700908324	3.41098292532691e-11	9.46184031371487e-10	14.9810153770287
KCTD15	0.663612873105271	3.89949480662976	7.06679440477666	3.42642702290302e-11	9.48968960491391e-10	14.9766109626359
EVC2	0.66470973082514	2.27476671620415	7.06477388246148	3.46561304915107e-11	9.58310228819584e-10	14.9655242717175
NPR2	0.713001693436136	3.84763428734588	7.0604709052935	3.55054462200704e-11	9.80251777009774e-10	14.9419195523222
MGAT1	0.447389829476235	6.86894825273384	7.0599075822583	3.56181436228935e-11	9.81819440933105e-10	14.9388299416356
GTDC1	0.51098256571558	2.46610765255103	7.05839573186209	3.59223494656441e-11	9.88652875027031e-10	14.930538703034
PLEKHG2	0.77640866396827	4.11258754887946	7.05598079942484	3.64135944626462e-11	1.00060454643131e-09	14.917296870736
ZDHHC18	0.502877337343429	4.53473052191008	7.04931297315873	3.78046425123492e-11	1.03720580917866e-09	14.8807482425676
ACKR3	0.938885546508182	5.44583388093755	7.04513458102701	3.87029297830462e-11	1.06019460851873e-09	14.8578549060886
IL1RAP	0.913828901291556	3.22106446949414	7.04453338100367	3.88338993315738e-11	1.06212529340047e-09	14.8545615672183
RGS16	1.21079869613434	5.45457442552219	7.04400756609463	3.89488048708566e-11	1.06361129817632e-09	14.8516813126658
TLR4	0.885397890936701	3.52360719745223	7.04367520419883	3.90216083768479e-11	1.06394475386502e-09	14.8498607971428
GLIPR1	0.95976436436229	3.93515061705245	7.04189750945873	3.94132960435349e-11	1.07295824066423e-09	14.8401242738935
HHIP	0.909673936995725	1.59992842804458	7.03869050654716	4.01297452725337e-11	1.09077120315854e-09	14.8225628414641
GARRE1	0.554889899266167	4.2552881439819	7.03832206733656	4.02128735765295e-11	1.09134134023227e-09	14.8205455687882
TET1	0.270761395819881	0.697285910814645	7.02901225199722	4.23706919384153e-11	1.14812805516456e-09	14.7695922734939
OSMR	0.873919465195987	5.5841255393009	7.02448984493331	4.34597227364622e-11	1.17582322269575e-09	14.7448544771086
NRBP1	0.445665262439787	6.3923132170279	7.01527334306935	4.57653195461223e-11	1.23629730140056e-09	14.6944674566656
ALDH1B1	0.836982035637188	5.73005941221222	7.0136704539119	4.61784356842364e-11	1.24554094036791e-09	14.6857081913621
SLAMF8	1.06284079285697	4.30207686573575	7.01298572614579	4.63560314669778e-11	1.24687355488806e-09	14.6819667214858
F13A1	1.3954081180664	5.25445505369124	7.01278730984709	4.64076198972766e-11	1.24687355488806e-09	14.6808825792607
TBCEL	0.623082814845316	3.3503103939688	7.01265952559428	4.6440873904937e-11	1.24687355488806e-09	14.6801843781016
HS3ST3A1	0.958179347915504	1.87439974613313	7.00837833796744	4.75686804931703e-11	1.27520375691539e-09	14.6567965133925
P4HA1	0.871073760304045	6.38280597316141	7.00681034386054	4.79884661847529e-11	1.28449615508853e-09	14.6482326717674
GOLT1B	0.558943719190836	5.38363436724383	6.98845272904961	5.31834956512399e-11	1.42138356185711e-09	14.5480501949651
DNAJC13	0.578982182269191	4.54895310995768	6.98245317827286	5.49986937489108e-11	1.46766271054274e-09	14.515341233586
SNED1	0.772036464112434	3.31783327069056	6.98041554452833	5.56289861123448e-11	1.48222969218006e-09	14.5042358720938
PANX1	0.65867295767144	5.01386278296206	6.97695531981634	5.67156835391262e-11	1.5088949807023e-09	14.485381415962
EOGT	0.615987062051284	4.04780704700258	6.97571871314998	5.71091012949088e-11	1.51706310081287e-09	14.4786445412198
MEX3A	0.625404921138665	2.11863687138088	6.97253757167178	5.81335696915974e-11	1.54194463778664e-09	14.4613172005001
SNX30	0.548153152323698	3.10568293882213	6.97036994658643	5.88420024275415e-11	1.55838117741358e-09	14.449512943828
GGT5	0.851062642088257	5.860926571013	6.96760136876256	5.97592352099561e-11	1.58028977568015e-09	14.4344391014854
FYTTD1	0.516575838172474	4.83301300937787	6.96589416570015	6.03318469263889e-11	1.5930329326022e-09	14.4251457309751
UBTD2	0.545319332357927	5.25791088844642	6.96501092102961	6.06302159000973e-11	1.59850744893365e-09	14.4203381871245
AZI2	0.515808241321427	3.49455403728508	6.96213429021565	6.16120946473726e-11	1.62195917528218e-09	14.4046829452268
MSN	0.901387751523429	7.91840342290913	6.95647913841817	6.35883031536243e-11	1.67147756747678e-09	14.373917110415
ZMAT3	0.607214505903687	3.87089548848773	6.94511137214467	6.77518233186747e-11	1.77825749723858e-09	14.3121158643477
ALOX5AP	1.11629336458188	6.24404565988414	6.94018825711457	6.9637317461407e-11	1.82501739896246e-09	14.2853690510334
FGD1	0.587092185669745	3.70894139397296	6.93880146251273	7.01777204905864e-11	1.83643903739822e-09	14.2778366807565
GPR107	0.554242529742332	5.55000596898643	6.93802024090428	7.04839639245019e-11	1.84051075246689e-09	14.2735938562511
PCDH18	0.922248764385292	3.2963348617276	6.9378701417587	7.05429544057303e-11	1.84051075246689e-09	14.2727786970893
ICAM1	1.06598969871549	5.83243028051054	6.93184447293087	7.29517390050991e-11	1.90053350918477e-09	14.2400627785469
ADAMTSL1	0.739395410617003	1.69821833196339	6.93096960340447	7.3308148249327e-11	1.90698929645916e-09	14.2353140891479
C1R	1.03981138707121	8.04076408233571	6.92726903316166	7.48347941009046e-11	1.94382270653518e-09	14.2152316143887
MOXD1	1.20654399421451	4.75297396374375	6.92423981494261	7.61077764071778e-11	1.97396816238351e-09	14.1987970355284
IGFBP5	1.34879794362538	8.95950267265709	6.92318784129558	7.65548279971827e-11	1.98263454985624e-09	14.1930906684093
TRIM32	0.48906373471317	4.18688398844524	6.91130422614194	8.17883247195969e-11	2.11505330449396e-09	14.1286631896243
SIGLEC9	0.80809828446691	2.57478886457727	6.90720271921767	8.36752650987856e-11	2.16066761745526e-09	14.1064414321741
OLR1	1.54977622640957	4.74255793888685	6.90586065468672	8.43019661240704e-11	2.17365377852063e-09	14.09917183683
COL13A1	0.678606586505127	2.42221690334612	6.90007419145567	8.70574705371238e-11	2.2414107407058e-09	14.0678374352358
EHD3	0.719123839928526	3.81358764617522	6.8926692780996	9.07135211228722e-11	2.33212110892608e-09	14.0277609350611
TMIGD3	0.91322560757864	2.85675383155091	6.88887087152442	9.26472388765953e-11	2.37835214537154e-09	14.0072129890706
SLC2A5	0.862613191478305	2.23932889500571	6.88809856985563	9.30453498099072e-11	2.3850851055652e-09	14.0030359255321
MEIS3	0.906636799667412	3.61678275289577	6.88759854533474	9.33040045181353e-11	2.38822888532644e-09	14.0003316413125
GNAI3	0.459272666537554	3.72518489999327	6.88441774183841	9.49660593175162e-11	2.42723294840796e-09	13.9831315369864
CDYL2	0.661973948128832	2.71245791440617	6.87918303388714	9.77650939568092e-11	2.49514140230758e-09	13.9548349633819
NOTCH2	0.914789056713173	4.8306946980988	6.8779061926899	9.84600744538657e-11	2.50923141848393e-09	13.9479347918303
PLXNA1	0.835240357274663	4.97879393305925	6.87606617319478	9.94701647031525e-11	2.53129945220675e-09	13.9379924496082
ANKRD50	0.786217857346456	4.09104317117289	6.87484556330055	1.00145854674906e-10	2.54480616821517e-09	13.9313978649392
XIRP1	1.02655162880224	1.44337368677314	6.87202723244573	1.01723323032444e-10	2.57842782488541e-09	13.9161738583909
DIP2C	0.649084007418835	4.09831727436812	6.87195751072983	1.01762656338379e-10	2.57842782488541e-09	13.915797282581
WDR81	0.593126897943525	4.33922797046395	6.87136355688365	1.02098342120526e-10	2.5832057482627e-09	13.9125893520765
TRIL	0.758207455476915	2.64855502025188	6.86963435636377	1.03081864073721e-10	2.60433733995751e-09	13.9032508924551
KCNJ12	0.634851965870339	1.11184292238253	6.86799900886698	1.04020594826887e-10	2.62427819621453e-09	13.8944205294501
SPRED1	0.650796943391318	4.69153190948605	6.86572954891117	1.05337297359675e-10	2.65368379388599e-09	13.8821681693679
PRTG	0.270711319881133	0.51580956038756	6.86457130744714	1.06015607599567e-10	2.66694563587507e-09	13.8759159568459
ARID5B	0.792484142130411	4.6253141396687	6.8632608920835	1.06788228660453e-10	2.6825386366937e-09	13.868843041013
LRRC58	0.574911334402027	4.31841361044208	6.86271698072141	1.07110546377228e-10	2.68679154833965e-09	13.8659075297579
ZNF436	0.624865981918159	4.13134659013368	6.8557063497777	1.11351827010134e-10	2.789196477134e-09	13.8280829149777
COL16A1	1.00181673145602	6.03793336869599	6.85457009229905	1.12054653823121e-10	2.80280294370395e-09	13.8219545451361
RCN2	0.532407811584385	4.15622313369111	6.85320741735937	1.12903297978317e-10	2.82001281536455e-09	13.8146057748217
MATN3	1.54917677290952	4.94024111753402	6.84990567911156	1.1498590703186e-10	2.86795105336994e-09	13.7968033364073
FCER1G	1.05681484835172	6.8548238524812	6.84465473999581	1.18376239703895e-10	2.94832396164636e-09	13.7685013576807
PCDHGB6	0.435714970406372	1.21317542909022	6.84417851693637	1.18688547998791e-10	2.95191531772064e-09	13.7659351903103
TRPC1	0.71568837270716	2.78282674706204	6.84391758290267	1.18860013432679e-10	2.9519985514348e-09	13.7645291695626
ABL2	0.585018987055351	3.76235014322862	6.84191489522975	1.20184175876056e-10	2.98066941272268e-09	13.7537388927383
DCBLD2	1.19826546709161	4.61787555775253	6.83940588543051	1.21863647327061e-10	3.01663656766694e-09	13.740223188349
SMAD7	0.640203684312478	5.02019545299287	6.83923627001717	1.21978014866651e-10	3.01663656766694e-09	13.7393095962851
TPP1	0.545937679643279	7.14137737010287	6.83463316449976	1.2512248764485e-10	3.09005029614053e-09	13.714521111164
WWC2	0.742758598563684	3.20308950223459	6.83197643402704	1.2697357253606e-10	3.13015485409282e-09	13.7002185877767
SPOCD1	0.957861635036778	2.10482844520084	6.83179220082564	1.27102933593495e-10	3.13015485409282e-09	13.6992268870449
CRTAP	0.548968681962723	6.48388791848175	6.83135962545484	1.27407181141657e-10	3.13325307236185e-09	13.6968984573156
PPP1R18	0.8504858363993	6.36268001565968	6.82609336977961	1.31169204036747e-10	3.22125881633739e-09	13.66855857709
ARL10	0.578639401268053	2.24210979323517	6.82581544193351	1.31370758362348e-10	3.22170271799506e-09	13.6670632863602
HOOK3	0.609087499923251	3.7738000529573	6.82522056535309	1.31803191431937e-10	3.2277994956114e-09	13.6638628860333
TMEM237	0.460439418656702	2.72554475354371	6.82388109061736	1.32782036470813e-10	3.24724203118525e-09	13.6566571861072
CLEC11A	0.917304166867533	6.11785976174861	6.81709641234301	1.37851168840998e-10	3.36652110386521e-09	13.6201716727278
VSNL1	0.820232563778289	2.19072923523299	6.81566478238651	1.38944921405829e-10	3.38851927078466e-09	13.6124755910715
ZBTB47	0.629370260540541	4.76856425489328	6.81111209173179	1.42480286580884e-10	3.46991865752253e-09	13.5880077329844
STAG1	0.63975457237166	3.60741322021358	6.81024182000605	1.43166112509113e-10	3.48179192458105e-09	13.5833316528101
MARCKS	0.529854160232376	7.45883798683192	6.80985372602718	1.43473001471786e-10	3.48442936769446e-09	13.5812464870215
MSANTD3	0.489101852384308	4.65871719393112	6.80725992164941	1.45540785733816e-10	3.52976610041447e-09	13.5673121772891
SLFN11	0.862661776191841	4.11177187477083	6.80695547684155	1.4578540692923e-10	3.53082201416601e-09	13.5656768567072
LUZP1	0.624171998839907	4.20104533306189	6.80410582061903	1.48094836462315e-10	3.58181437113193e-09	13.5503720411801
WASF1	0.715696541826846	3.36623994938092	6.79932569751612	1.52049975252032e-10	3.67241473927158e-09	13.5247075540358
HIVEP1	0.596833228599505	3.19050566267942	6.79714802696548	1.53886143518868e-10	3.7116576841316e-09	13.5130191303124
AFAP1L1	0.677027488155085	3.23833807068436	6.79528461886527	1.55474665363772e-10	3.74482805092246e-09	13.5030192148895
TLR2	0.917926548741733	4.19006129685413	6.79312930574984	1.57332190017091e-10	3.78437797878097e-09	13.4914547999188
SLC12A8	0.747328916235849	4.17245420555244	6.7896295418265	1.60395093647395e-10	3.85277352852888e-09	13.4726812521968
FTO	0.493606877894351	3.79213952589002	6.78796420224396	1.61873111807637e-10	3.87819713928091e-09	13.4637499703941
NAGA	0.507668408085671	5.90584290108233	6.78793938458444	1.61895239084966e-10	3.87819713928091e-09	13.4636168820019
DNAJB4	0.815585048973611	4.32010401178433	6.78747923642962	1.62306044726333e-10	3.88274092554453e-09	13.4611493206289
YEATS2	0.52334034954372	3.95844550765322	6.78589564500852	1.63727689559905e-10	3.91142108977193e-09	13.452658001685
FCAR	0.461852293199907	0.585818983586013	6.78167521662629	1.67576707995356e-10	3.99253677222723e-09	13.4300334589841
GLUL	0.688261786946545	7.73827403047311	6.78167397044264	1.67577857573408e-10	3.99253677222723e-09	13.4300267797575
FPR1	1.1424550503083	4.15426477874205	6.77864307927464	1.70396904173001e-10	4.05419951270151e-09	13.4137841035479
CNTNAP1	0.796144799894613	3.13546159550379	6.77821149913226	1.70802100531784e-10	4.05834111398863e-09	13.411471593042
NUDT11	0.615456182920847	2.05547377754045	6.77767132779883	1.71310587402908e-10	4.06492243811847e-09	13.4085773463345
SRGAP2	0.55789133141924	3.48010577325297	6.77366394035504	1.75129776352853e-10	4.14993757487146e-09	13.3871099229094
ARF4	0.590421038599676	8.43598222503497	6.76800101048667	1.80670157595529e-10	4.27545457846346e-09	13.3567865212033
MMD	0.789645208835032	4.62752716301036	6.76125864727766	1.87492121755689e-10	4.43092081548874e-09	13.3207024780893
GNB1	0.506505998969264	7.7896216938751	6.75918634364719	1.89639421686036e-10	4.47564328680794e-09	13.3096160886483
RSU1	0.587007119673658	6.06336701012896	6.75884519463831	1.89995231635833e-10	4.47802184200483e-09	13.3077912045823
MXRA7	0.739457722666038	5.15714491743585	6.75842099235606	1.90438581478427e-10	4.48245449353848e-09	13.3055221251017
RFTN2	0.543875457772045	2.03880859380109	6.75697295268685	1.91959673246291e-10	4.5122087048616e-09	13.297777118493
RBMS1	0.803011598817682	4.604979543854	6.75282601251744	1.96382349582409e-10	4.60762234494062e-09	13.2756021340226
RTL8B	0.671669053507093	4.64288067212179	6.75267655605534	1.96543603642606e-10	4.60762234494062e-09	13.2748030931919
LHFPL6	0.922753441978121	6.25339075906171	6.7518189842239	1.97471393854297e-10	4.62320027291679e-09	13.270218448103
SIGLEC7	0.814323378700608	2.11043527498112	6.748775164699	2.00799407144771e-10	4.69485591219046e-09	13.2539487221627
CCIN	0.455167539405461	0.763736904310903	6.74498910339805	2.05016145635713e-10	4.78707247502325e-09	13.2337176198038
CTTNBP2NL	0.64586032758436	4.62715293756226	6.74423898309512	2.05861888273063e-10	4.80043678112445e-09	13.2297100897244
TPM1	0.866193144017763	6.9254353755725	6.74320315813684	2.07035407845549e-10	4.82139884132624e-09	13.2241766096618
HAVCR2	0.978041933805819	4.03426310362871	6.74122170671569	2.09298646086635e-10	4.86764890945064e-09	13.2135928949148
GLG1	0.430015236760132	6.112500881205	6.73678966904531	2.14449561702289e-10	4.98084636763293e-09	13.1899262720752
CNPY4	0.644663624270811	4.70751681258979	6.73326284118711	2.18637477753609e-10	5.07140749257018e-09	13.1710999390151
NPR3	1.18008947982421	3.10133175943554	6.73103441893104	2.21325028597625e-10	5.12697384847717e-09	13.1592075423939
ZCCHC14	0.51809684735488	4.7587726363916	6.73063248231826	2.21813229319e-10	5.13151316681466e-09	13.1570627791781
TNFRSF19	0.942061117380703	3.60296619202716	6.72698048314645	2.26297904142152e-10	5.22837486688428e-09	13.1375789114861
LRRC40	0.602260358054997	3.8756981907163	6.7256559654282	2.27946389423047e-10	5.25954093545241e-09	13.1305139899023
SLAIN2	0.496498842462032	4.89008962588829	6.72321336951314	2.31017501915311e-10	5.32340723901699e-09	13.1174874435908
APELA	0.82776653233154	0.845835895029557	6.72292994402937	2.31376485062691e-10	5.32469161365111e-09	13.1159760955185
ANGPT2	0.795521343643645	2.79315086817838	6.71876235858095	2.36718967616276e-10	5.44050831462591e-09	13.0937570678416
SVIL	0.794905931974633	5.26358244215606	6.71845632656639	2.37116027893052e-10	5.44251024022758e-09	13.0921258128411
BCL2L11	0.545642284457402	4.23305520950996	6.71775403086757	2.3802970070354e-10	5.45634923584003e-09	13.0883825035445
TSKU	0.855315323150684	5.92141963160408	6.71612728610224	2.4015940195036e-10	5.49799079380231e-09	13.0797126741265
CAPZB	0.546647771436487	8.27244633657603	6.71480858929628	2.418995758657e-10	5.5306180372732e-09	13.0726855163937
TAB2	0.512276004537148	5.65472493665777	6.70443314516841	2.56031382559582e-10	5.84610539189037e-09	13.0174247025675
H6PD	0.653970260262775	5.73073912634544	6.70202639312052	2.59423912707112e-10	5.91587595223919e-09	13.004613304824
TGFBI	1.26918418961071	6.84310892635214	6.69642718715961	2.67488718295894e-10	6.09187341706564e-09	12.9748187012101
CHRD	0.636514268289601	2.96964736256041	6.69335931071474	2.72011704248638e-10	6.17886643013141e-09	12.9585001303344
MACF1	0.640942002159551	4.63482709687847	6.69335891857134	2.72012287174189e-10	6.17886643013141e-09	12.9584980447392
FILIP1L	0.943786425666346	5.23465979273231	6.68908985841857	2.78431745992404e-10	6.30927901060848e-09	12.9357975650994
RFTN1	0.851598270517068	5.20417576079055	6.68906334385217	2.78472078889548e-10	6.30927901060848e-09	12.9356566023417
SUSD6	0.638939469593331	6.31692051213355	6.68838304629995	2.79508890013988e-10	6.32460902030362e-09	12.9320399636941
VEGFC	0.818933836944583	4.05843641502585	6.68798257474838	2.80121007277501e-10	6.33030214515525e-09	12.9299110551238
WWTR1	0.780496652147752	5.41775883650145	6.68545955983662	2.84007880623746e-10	6.40988994328066e-09	12.9165004405194
LZTS1	0.882350565959667	3.87958855212256	6.68271655532758	2.88293927221623e-10	6.49827094747686e-09	12.9019239291229
PTPRD	0.719838688855476	1.89783917257022	6.68177916000978	2.89773194044844e-10	6.52324040286336e-09	12.8969433634901
PURG	0.268605943958652	0.563927625846527	6.67543306852864	2.99986151748832e-10	6.74450299431209e-09	12.8632362784563
SLIT2	1.00566039790237	3.26324495928538	6.67296179824511	3.04058413800687e-10	6.8273167364786e-09	12.8501153607282
HSPA13	0.72026597094212	4.68712192910055	6.67006980235534	3.08893118971049e-10	6.92701695531628e-09	12.8347643293486
C5AR2	0.582453261380533	1.36354379874241	6.66316483965451	3.20744720863317e-10	7.18361805311094e-09	12.7981280914048
NRP1	0.74468024297138	5.30663081772913	6.66236749067018	3.22141788337571e-10	7.20571676613938e-09	12.7938989895248
CKAP4	0.548316383513928	7.12943552832152	6.6617856589959	3.23165018426764e-10	7.2194078353124e-09	12.7908131722122
EMILIN2	0.707843607564858	3.85111167460498	6.6602700907523	3.25845398306357e-10	7.27003729207284e-09	12.7827759217538
DLX5	0.832686193614738	1.68494608572211	6.65965941823848	3.26931587595578e-10	7.28501490684107e-09	12.779537756871
GOLIM4	0.760779244609015	5.73322104099455	6.65890727035642	3.28274315983615e-10	7.30566376977984e-09	12.7755496456016
NRK	0.792353884440745	1.40462077669438	6.65835193256022	3.29269183314233e-10	7.31852859470204e-09	12.7726052525815
RBPJ	0.441818172176546	5.16616380682598	6.657806725632	3.30248788984265e-10	7.33102210590987e-09	12.7697147160703
HSPA12A	0.675778895662334	2.52650434543709	6.65512603932765	3.35107228796843e-10	7.42947958389364e-09	12.7555045163837
HLX	0.727835815036987	3.3843426417272	6.64880602635462	3.46841774319618e-10	7.67994289442393e-09	12.7220159574388
COMP	1.78764506077561	6.98337046910702	6.64763280612897	3.49064215343308e-10	7.71941883779994e-09	12.7158013800978
ARNT	0.446764589625126	5.02347404485237	6.64333523325693	3.57325523279466e-10	7.89217467077251e-09	12.6930426372114
AKAP12	1.11769537905244	5.26090532257678	6.64277684258495	3.58412959500995e-10	7.90624768326379e-09	12.6900862037898
JPH2	0.976291554355267	2.04474312555779	6.64207152422304	3.59791186965886e-10	7.92669190957842e-09	12.6863520656179
RYK	0.535196199298747	4.61692664441603	6.6283278767655	3.87712452513102e-10	8.53113152089919e-09	12.613637110028
LAMA1	0.54267054776482	0.943894873360503	6.62010059934476	4.05436142349016e-10	8.90995397184777e-09	12.5701514788541
VAMP7	0.505736385745528	5.63541533632808	6.61950121711001	4.06758094070019e-10	8.92783171721932e-09	12.5669846871503
SIRPB2	0.774584515811001	1.99476136372095	6.61736331953076	4.1150792305993e-10	9.02080851561711e-09	12.5556906683022
ENPP1	0.73955674938157	3.05587744509111	6.61699821239074	4.12324531913819e-10	9.02743947116552e-09	12.5537621110964
SETD7	0.597632417229303	4.51190140729044	6.61542706669482	4.15856838166938e-10	9.09343738651713e-09	12.5454637864801
FGF11	0.256123702396818	0.419161712647895	6.61440677257994	4.18166633498957e-10	9.1325720368261e-09	12.5400755314207
MYO5A	0.722090443494078	3.2102879405653	6.61235071513972	4.22859672141194e-10	9.2235937678599e-09	12.5292188472821
BMF	0.682094312439464	4.21654344769889	6.60830802445548	4.32238957788734e-10	9.41648121564811e-09	12.5078779909435
CTSL	0.760786585959748	7.55826013956649	6.607571386834	4.33969919674447e-10	9.44247561284215e-09	12.5039902204479
ARPIN	0.494052384581487	4.26252079953365	6.60690797883031	4.35534643176317e-10	9.46479306872889e-09	12.500489159245
SEMA3D	0.753521023234529	1.06074084596391	6.60499242215853	4.40083932472299e-10	9.55183407945748e-09	12.4903812133835
RBMS3	0.746011603464281	2.75146101757303	6.60309184317138	4.44643862367073e-10	9.63889083864621e-09	12.4803540478444
TUBB	0.527456375412269	9.0467927503147	6.59813250701447	4.56762577528472e-10	9.88938853122373e-09	12.4541975427544
INSYN2A	0.419270206120513	0.755676466787452	6.59757460486431	4.58146051659642e-10	9.90712625750205e-09	12.4512558002421
EFEMP1	1.19362400323247	6.395308694422	6.59632376295214	4.61262868806037e-10	9.9622567200064e-09	12.4446608259163
RBM43	0.580180556562817	3.46455839822187	6.58783536449945	4.82972341243018e-10	1.04153970386197e-08	12.3999263102668
ADGRF5	0.742973567395855	4.19227736524699	6.58766046372233	4.8343006927929e-10	1.04153970386197e-08	12.3990049357006
IGFL3	1.26502059892694	1.48761259083641	6.586654087065	4.8607213713268e-10	1.04594860979323e-08	12.3937036465584
INSYN2B	0.33879755459714	0.365206164063535	6.58432834172702	4.92232464478221e-10	1.05790818161237e-08	12.3814541945124
SLCO2B1	0.985613264306005	4.50633327384084	6.58164722776988	4.99429451559638e-10	1.07206378238823e-08	12.3673363014348
DLEU7	0.428947330458259	1.05723886487585	6.57847218903231	5.08086299380621e-10	1.08931469240834e-08	12.3506220584085
MMP19	1.05471843927792	4.25442138068169	6.57773251101562	5.10124166254514e-10	1.09235002869061e-08	12.346728899107
SLC2A3	1.10957879579775	5.2007496190621	6.57346695367775	5.22033976863288e-10	1.11649142505998e-08	12.3242830956623
TGFBR1	0.718371911490196	5.53690865678065	6.57026557338241	5.31151841590037e-10	1.13461012000967e-08	12.307442897917
TRIM6	0.568465515043657	2.0025141654711	6.5693640266486	5.33747697297481e-10	1.13876984408827e-08	12.3027013955613
GBE1	0.589007605854942	4.33007236048005	6.56706562912836	5.40422167490974e-10	1.15161078142889e-08	12.2906152247948
B4GALT1	0.765883554927694	7.2324178154138	6.56561386276067	5.44680297238647e-10	1.15901829106415e-08	12.2829824033835
STAT2	0.584472030156928	6.05397080139116	6.56543117420394	5.45218468260716e-10	1.15901829106415e-08	12.2820219707207
SMIM13	0.455900061650597	3.50665740894518	6.56376498736634	5.5015099424031e-10	1.16808963819415e-08	12.2732632199568
TM6SF1	0.76789499002043	2.28466675326283	6.56188290929858	5.55775459190017e-10	1.17860643573883e-08	12.2633712028268
KLK4	0.788374803854301	0.996268219280421	6.55716895294211	5.70112310496123e-10	1.20755151507858e-08	12.2386026726603
ERMN	0.688572281398664	1.21089516005585	6.55560752653733	5.74940926724207e-10	1.21631177498197e-08	12.2304008574618
VAT1	0.553145601477513	7.85526272311987	6.55469134023734	5.77792885043705e-10	1.22087428020246e-08	12.2255888932918
TSPAN18	0.886085811888999	3.68223061925388	6.55444468876242	5.78563051210489e-10	1.22103228560156e-08	12.2242935081945
ATP6V0D2	0.587436539519741	1.26212168035545	6.55256746705367	5.84457842705781e-10	1.23199222809974e-08	12.2144355272609
TAFA5	0.893530347042109	4.30320758375903	6.544622172657	6.1006859514583e-10	1.28443578683041e-08	12.1727308870094
DRP2	0.615603013606503	1.24600999589452	6.54419646653979	6.11471544305012e-10	1.28584776604212e-08	12.1704972359907
REEP3	0.736945856716838	5.80289986407928	6.54056779751029	6.23559670647903e-10	1.30969907379265e-08	12.1514614479039
ZYG11B	0.514805499491155	3.91788058943556	6.53685713919524	6.36164006616939e-10	1.33457631925769e-08	12.132002200477
NRBF2	0.434593236230038	5.42716147431519	6.53611413610622	6.38717786884119e-10	1.33833479951053e-08	12.1281065898077
SACS	0.620441511821266	2.19596620259532	6.53523662608305	6.41746873067187e-10	1.34307906366946e-08	12.1235060987107
PLA2R1	0.764391097613295	2.87416817189935	6.53184438547401	6.53590066777014e-10	1.36623666458781e-08	12.1057252599584
OSBPL11	0.537124217970361	3.99751786757715	6.53092103610393	6.5685077527986e-10	1.37142006696065e-08	12.1008863876872
LLGL1	0.565219072841719	4.11998675774787	6.52761049831017	6.68673661853468e-10	1.39444665421438e-08	12.0835407308702
SZRD1	0.4270402395407	6.53172430098194	6.52620160263342	6.73768508822339e-10	1.40340465556482e-08	12.076160410346
SPHK1	0.945900698806557	4.99929235919698	6.52204318127209	6.89029915714289e-10	1.43349245142502e-08	12.054382723225
NEDD1	0.546525701368745	3.89379381147804	6.52148957431505	6.91087131316107e-10	1.43607088032894e-08	12.0514841185547
ADGRE2	0.675966230643123	1.76333799826881	6.51769648250357	7.05345766965964e-10	1.46396765037297e-08	12.0316280919525
SMIM10	0.643324575104692	3.77910677968922	6.51007012395172	7.3489544425019e-10	1.52349812344617e-08	11.9917271147838
CPXM2	1.08394566403898	4.70335512684624	6.50813935348473	7.42567673881825e-10	1.53758794642582e-08	11.9816298919327
YAP1	0.839658040207214	5.95289392957833	6.50482913774352	7.5590508024177e-10	1.56336128433042e-08	11.9643229430072
HACD4	0.699908780818645	2.34657940082153	6.5045700779046	7.56958761081871e-10	1.56369869245136e-08	11.9629687164279
TMEM204	0.78976287407662	6.20833555822719	6.50403406332166	7.59143496037366e-10	1.56636905369214e-08	11.9601668231672
NCF2	1.04706186723431	5.07545361654565	6.50309887516309	7.62970076570158e-10	1.5724168514666e-08	11.9552786803556
MFSD1	0.529759609143123	5.81052554767551	6.49677990591776	7.89327677555734e-10	1.62483056157106e-08	11.9222612991201
ARL2BP	0.551127080667203	3.48936047663389	6.4952728519454	7.95744964533079e-10	1.63427804470979e-08	11.9143896664547
CTNNB1	0.550861288512126	7.95491038274776	6.49526497317416	7.95778648115991e-10	1.63427804470979e-08	11.9143485170614
NIN	0.679826239283226	3.49936435406371	6.49375455825054	8.0226199386193e-10	1.64566803156795e-08	11.9064604595759
C4orf3	0.475852175519966	7.24749766613193	6.49188434125276	8.1036178434152e-10	1.66034335720569e-08	11.8966949159659
SLITRK4	0.624422052669116	1.06952349347056	6.48868461323773	8.24406510323515e-10	1.68643666041111e-08	11.8799911892683
MEF2A	0.649532283635041	4.83712376470181	6.4885465238373	8.25017991510419e-10	1.68643666041111e-08	11.8792704269496
ZNF362	0.496775562516787	5.25505247122893	6.48746949114329	8.29802589879431e-10	1.69291978476507e-08	11.8736491415075
CNTLN	0.429022150147948	1.89720198893572	6.48739873918283	8.30117851063685e-10	1.69291978476507e-08	11.8732798905474
TLN1	0.713312014717135	7.15417710147466	6.48464237326225	8.42491955822236e-10	1.71616197822305e-08	11.8588964798043
C5orf51	0.493330889524938	4.46095633577648	6.48416043640414	8.44674059629577e-10	1.71861318806903e-08	11.8563819978285
PHF13	0.518625515616396	4.98238993465439	6.47902286465845	8.6828407487683e-10	1.76460648967156e-08	11.8295841095313
NOD2	0.723453602998506	2.0861241553571	6.47566483741226	8.84065567520526e-10	1.79460200001074e-08	11.8120754949684
TEAD3	0.758759550274063	5.86237117155218	6.47508641778113	8.86812259280374e-10	1.79809889846467e-08	11.8090602029499
KATNAL1	0.624679793360798	2.86844665465551	6.47469767482221	8.886629630767e-10	1.79977312210655e-08	11.8070337854472
ZNF354C	0.584352275067715	2.05762442915147	6.47331833853251	8.95260320820919e-10	1.81104561904315e-08	11.7998442628501
SPAG9	0.541611346588136	4.77946937818716	6.4709615351652	9.06644525979243e-10	1.83196446854655e-08	11.7875620653562
SLC16A10	0.661959677172427	1.663741638561	6.46904213046463	9.16021011618475e-10	1.84878309689756e-08	11.7775613536207
NAV3	0.618701325184407	1.6181930269038	6.46879352146838	9.17242445592556e-10	1.84912285903096e-08	11.7762661550096
MCC	0.667315432368211	3.17251635498258	6.46321769272858	9.45061539565227e-10	1.90302013454425e-08	11.747225363994
C1orf198	0.576706276273319	6.04477811624788	6.46130015976739	9.54818960270902e-10	1.92046576442117e-08	11.7372417755102
ZC2HC1A	0.693842214825337	3.60066950941294	6.45874806759366	9.67959148307437e-10	1.94466758411102e-08	11.7239572045413
FCHSD2	0.583487730898546	4.81580395566439	6.4564151328136	9.80126406990743e-10	1.96686166632577e-08	11.711816261103
RANBP3L	0.452130773741376	0.598423637764196	6.45571525445802	9.83805809233644e-10	1.97199157583716e-08	11.7081745168104
BTBD19	0.79403200409577	3.4907955275217	6.45058532491127	1.01119264225498e-09	2.02457600973264e-08	11.6814889040666
IRS1	0.765922020551005	4.42160576627555	6.45022746840913	1.01313083440288e-09	2.02614627805014e-08	11.6796278430675
ARHGAP42	0.744310456520431	3.11943874336536	6.44878720430463	1.02096847233589e-09	2.03720121852392e-08	11.672138280954
PDZRN3	0.831595801394366	3.72348313974219	6.44878527221791	1.02097902631189e-09	2.03720121852392e-08	11.672128234544
CCN1	1.2839987490454	8.07733018401312	6.44245222638942	1.0561558822809e-09	2.10499899398074e-08	11.6392078420748
FOXN3	0.622211729394019	4.21836307866943	6.44198197943779	1.05881488257389e-09	2.10786486105623e-08	11.6367642056612
AR	0.674811253332848	1.96092093264361	6.44177370141429	1.05999468780264e-09	2.10786486105623e-08	11.6356819250022
FKBP15	0.416338256761461	4.26428390735337	6.44059860201256	1.06667537634591e-09	2.11875033181651e-08	11.6295761302448
SAMD4A	0.694732621600164	3.15522679933593	6.4394842350955	1.07304902185593e-09	2.1290020084484e-08	11.623786537137
PEA15	0.573086262714361	8.18137680072472	6.43891406059127	1.07632461195486e-09	2.1330907292681e-08	11.6208244865502
USP31	0.423443552043857	2.32640393082721	6.4379978089696	1.08160897982514e-09	2.14114679557492e-08	11.6160649090183
GEM	1.06519865895118	6.17121373798751	6.43599934541358	1.09322351743639e-09	2.16170177282269e-08	11.605685108247
MYOF	1.02861159213434	6.60129364360379	6.43324619065898	1.10942515588243e-09	2.19127067628117e-08	11.59138879262
FEM1B	0.495088017056351	5.00889247346958	6.42957931421091	1.13137087133439e-09	2.23210574491691e-08	11.5723536768184
SEPTIN7	0.542534812771417	5.82321385825207	6.4267112730836	1.14883260080104e-09	2.2640125294574e-08	11.5574700823938
WDR1	0.502516018823583	7.36341018561511	6.42503533146698	1.15915873280818e-09	2.28180136652228e-08	11.5487747510003
C3AR1	1.05128254943526	4.66009058267387	6.42424558546173	1.16405624184059e-09	2.28887609747805e-08	11.5446777789181
RAB34	0.927747739176608	5.70696287448776	6.42397673691269	1.16572810831314e-09	2.28959953622711e-08	11.5432831422902
COPS8	0.47676668641637	5.29928679709276	6.42369587613448	1.16747719527768e-09	2.29047285719338e-08	11.5418262315762
TSPAN5	0.754528381196665	3.41896334694065	6.42255932035216	1.17458158499129e-09	2.30183906817657e-08	11.5359309728665
BMT2	0.45817483949923	3.62246440755349	6.41859634110802	1.19968742556878e-09	2.34666992470871e-08	11.5153802599256
CBLB	0.531647319274296	3.91139518784286	6.41852709614348	1.20013075481999e-09	2.34666992470871e-08	11.5150212482083
DIPK2A	0.58011826396613	3.9159001807088	6.41760240846668	1.20606636913138e-09	2.35565287826228e-08	11.5102272858991
FMO1	0.981795552361433	2.59686400605718	6.41354737030006	1.23243841275889e-09	2.40425150470836e-08	11.4892093615708
ATL3	0.576590522516449	5.66393092676817	6.41335753954326	1.23368677358747e-09	2.40425150470836e-08	11.4882256400275
GBGT1	0.627421059092617	3.29348494085227	6.41251337347078	1.23925323005756e-09	2.41242211381161e-08	11.4838513080435
ITGB3	0.760485226528694	1.95223299375602	6.41227102845323	1.24085581646433e-09	2.41286680856005e-08	11.4825955814932
MPRIP	0.535043919239127	5.43489820435257	6.41174416774953	1.24434688846832e-09	2.4169786520592e-08	11.4798657200854
CD86	0.937432603190463	3.74938225462154	6.41136276629701	1.24688014426623e-09	2.41922303349952e-08	11.4778896241964
EPB41L2	0.735009802080695	4.84574456159925	6.40927385896616	1.26084477207411e-09	2.44361736786415e-08	11.4670679904932
CAP1	0.647031421204693	8.64430208745656	6.4079062776102	1.27007038796338e-09	2.45878345559526e-08	11.4599843907321
DOCK1	0.608656776184546	5.21922213848517	6.39974770786975	1.32650224454078e-09	2.5652040651863e-08	11.4177453573047
ACVR1	0.608729966385571	5.72646676085382	6.39714070205192	1.34504881611891e-09	2.59820815866137e-08	11.4042552752108
KLHL24	0.556488403768115	4.43386596420543	6.39418707156262	1.3663693780184e-09	2.63649229765111e-08	11.3889757041342
MFAP3	0.753498145515713	3.45872619331724	6.39224083257171	1.38059934004463e-09	2.66102566540546e-08	11.3789099233139
MAP3K20	0.742084323313162	3.79367248178527	6.39189037897729	1.38317711779983e-09	2.66307094423764e-08	11.3770976103972
DIXDC1	0.660276300757681	3.22840578946778	6.39142865778733	1.38658055236738e-09	2.66669966254314e-08	11.3747099900542
PLEKHA8	0.394178376276027	2.5469368086359	6.39109936800496	1.3890128366257e-09	2.66845474817404e-08	11.3730072554478
DKK2	0.86089188908738	2.07153253503862	6.39066826101127	1.39220352872809e-09	2.67166139463787e-08	11.3707781138004
C1QC	1.06207025814386	8.2219946626973	6.38992947137256	1.39768818728261e-09	2.67925839306718e-08	11.3669582436167
ACTR2	0.590643505817761	7.79321178028558	6.38890818669154	1.40530502756295e-09	2.69092158985583e-08	11.3616782022897
CAMSAP2	0.580073589326666	4.42970961826109	6.38814716372492	1.4110073219461e-09	2.69889733834984e-08	11.357744056204
SHROOM4	0.623970464580392	2.3150125850432	6.38765420822417	1.41471313400428e-09	2.70304112295768e-08	11.3551958542436
DLC1	0.7726328271559	3.78977428466275	6.38729348497037	1.4174309441122e-09	2.70529021170284e-08	11.3533312693439
TCF7L1	0.60249189468071	3.3542344794384	6.38491048459103	1.43551463166911e-09	2.73682968702257e-08	11.3410151489534
CPPED1	0.595372774429378	3.83923572529155	6.38313478595347	1.44913697741559e-09	2.75980435861608e-08	11.3318396264618
LBH	0.820232113921723	6.77052104047801	6.38201992290666	1.45775453204202e-09	2.77320821539825e-08	11.3260796371776
GULP1	0.728120093727096	2.9739223972306	6.37991880573518	1.4741326484038e-09	2.80133064646345e-08	11.315225830203
SEC24D	0.668252024699358	4.91307233190622	6.37780005833658	1.49083128007169e-09	2.82784906582653e-08	11.3042832109048
PAK2	0.524637115206301	5.98347157475333	6.37773987719379	1.49130829486609e-09	2.82784906582653e-08	11.3039724286646
B3GALNT1	0.572454438063724	3.83172632598104	6.37574044832835	1.50724195666172e-09	2.85497966742429e-08	11.2936481933304
SLC39A10	0.640579961774346	4.20597666066217	6.36924759255761	1.56014667807736e-09	2.95200598279746e-08	11.2601356925816
TRPV2	0.751636695217525	4.65511671014858	6.36881565706534	1.56373017668346e-09	2.95560152555273e-08	11.2579070401223
ATP11C	0.622721874300641	3.35132540603892	6.36477972278396	1.59760707154993e-09	3.01638522251024e-08	11.2370874490057
TMEM185A	0.397484940536032	3.11366940957891	6.36143826778578	1.62619949019158e-09	3.06707162709709e-08	11.2198566206739
IFNGR1	0.580713849403443	7.15131894589962	6.35984573474081	1.64000294640098e-09	3.08978666693721e-08	11.2116464249641
BICC1	1.03257911420622	4.80072780327567	6.35894474113618	1.6478633335387e-09	3.10126819652798e-08	11.2070019842307
ADAMTSL4	0.960480999268591	3.71289635462579	6.35827842581389	1.65370015613756e-09	3.10892088240036e-08	11.2035675280519
CALHM2	0.675826461273342	4.86662548996182	6.35782581887345	1.65767650650126e-09	3.11306329172788e-08	11.2012347391501
PRPH2	0.608107966662635	1.78885251601216	6.35643313680597	1.66997085044088e-09	3.132801085779e-08	11.1940573464187
VSIG4	1.21295261859788	5.43837954939827	6.3548749475561	1.68383247655631e-09	3.15543377330333e-08	11.1860281564112
FAM151B	0.291275283331927	1.21859848648884	6.35207398232839	1.70903464694989e-09	3.19924726714213e-08	11.1715981727482
PTPRO	0.574339874593345	1.47846761192384	6.35166756191696	1.71272214188525e-09	3.20273568576817e-08	11.1695047117793
S100PBP	0.455448978190005	3.30198935808338	6.34900339194812	1.73708875969505e-09	3.24484484377505e-08	11.1557837227888
PCDHGA9	0.594089130751905	1.36730648405934	6.34840698589357	1.74258999914256e-09	3.25166182730544e-08	11.1527126114834
GDNF	0.576573981436655	0.879076188611581	6.34540223436256	1.77056719950288e-09	3.30035981486954e-08	11.1372428097526
SUSD5	0.743668934482	1.8585996303222	6.34466626382449	1.77748681745638e-09	3.30974454164545e-08	11.133454406115
WTIP	0.505915530559907	2.27315515104599	6.34211198501687	1.80170897899442e-09	3.35129321633082e-08	11.1203084135153
VDR	0.770222473536924	5.00918816907639	6.34151474116389	1.80741923958627e-09	3.35835708231696e-08	11.1172350849507
VPS8	0.400657392633397	3.71782173725224	6.34034889691134	1.8186171781542e-09	3.37559186376423e-08	11.1112363467975
FMNL2	0.592860335359767	4.59980509838295	6.3394723345432	1.82708142656729e-09	3.38772093393992e-08	11.106726536911
FLVCR2	0.709370027884979	2.55782718696993	6.33927312228928	1.82901044784729e-09	3.38772093393992e-08	11.1057016680376
LCA5	0.587419597556508	2.59139329964729	6.33747743096457	1.84648912123669e-09	3.41649130450948e-08	11.0964644545279
PPP1R3G	0.672284060044589	1.63512641000121	6.33518819833089	1.8690098804578e-09	3.45452047273248e-08	11.0846908017181
NCKAP5L	0.552906507334565	3.96792927336698	6.33482344756899	1.87262302179124e-09	3.45755916294767e-08	11.0828151150031
FGF1	0.83813330726151	2.50317319212936	6.33433176729891	1.8775043607533e-09	3.4629305746289e-08	11.0802868161267
ANKIB1	0.587189977458762	4.81030372711596	6.33304861760656	1.890302264183e-09	3.48287696293696e-08	11.0736892358843
NKD1	0.816309659020362	2.36989971811265	6.33101034437971	1.91080803647582e-09	3.51384991420164e-08	11.0632107603519
UBXN2A	0.377236990002464	3.32449799234895	6.33098000477711	1.91111490862951e-09	3.51384991420164e-08	11.0630548047609
KDSR	0.430138846035084	4.59960288119936	6.32664315070228	1.95548210847878e-09	3.59166426179696e-08	11.0407667808833
TBC1D23	0.445849962669651	4.6656802677095	6.32483883693298	1.97423738263299e-09	3.6223233230567e-08	11.0314968581835
KIF7	0.638437153613486	2.93538379233097	6.32214558972973	2.00256203440237e-09	3.67045790835817e-08	11.0176630104214
RC3H2	0.495903176879126	4.10848221118481	6.31928393483929	2.03309526047826e-09	3.72253594147422e-08	11.0029682064606
ERGIC2	0.439944779944327	4.65974315616079	6.31676294993367	2.06037218672828e-09	3.7685495027877e-08	10.9900262426907
COL4A5	0.803023003203767	2.67972164641451	6.31586868272232	2.0701342306715e-09	3.78246482376285e-08	10.9854361314786
PPT1	0.529897139327366	7.14702561163449	6.31474310008619	2.08248597415957e-09	3.80107808942494e-08	10.9796593029017
DENND2B	0.530917111578654	4.51500270175107	6.31263003744074	2.10586980113588e-09	3.83976820749169e-08	10.9688161844691
RPGRIP1L	0.382552534370262	1.8752279332421	6.31231979068513	2.10932473466641e-09	3.84207811369373e-08	10.9672243552227
UBXN7	0.510576655383158	3.87981906480213	6.31060727032734	2.12849592854045e-09	3.87298031183853e-08	10.9584385604871
LACC1	0.503542412670183	3.49563017804298	6.30902083542845	2.14640828908126e-09	3.90153034658155e-08	10.9503009686107
PRKRA	0.36611554431564	5.07700445607338	6.30791083797927	2.15902917632309e-09	3.92041295833062e-08	10.9446080230346
ACSS3	0.50956180396707	1.63124779088136	6.30535003950118	2.18842468051302e-09	3.96968481044713e-08	10.9314766348849
RLF	0.526724455761884	3.8551068991468	6.30468258052561	2.19615082972339e-09	3.97775826964131e-08	10.9280545593876
PCSK5	0.850887217176781	3.30571771697436	6.30457434868423	2.19740618574638e-09	3.97775826964131e-08	10.9274996741426
CNN2	0.892298089923131	7.57551038496983	6.30273805856943	2.2188126267051e-09	4.01237187562459e-08	10.9180862614227
ATP10D	0.598540827310517	3.66014493179237	6.29832191303164	2.2711357404158e-09	4.0991465074278e-08	10.8954547791518
TFE3	0.44764427284087	5.94717358099951	6.29829424309349	2.27146736814582e-09	4.0991465074278e-08	10.8953130102573
DOCK11	0.807926048418116	3.50330477266027	6.2968515396171	2.28882439973528e-09	4.12622870995398e-08	10.8879217622261
NETO1	0.500187494601126	0.548900367914324	6.29562878814823	2.30363714776567e-09	4.14867330026846e-08	10.8816582093888
PTGS1	0.788885022353812	3.84592136974091	6.29397781550438	2.32378696711026e-09	4.18067370445584e-08	10.8732023118396
WDR47	0.565449879271451	3.70128222865632	6.29239805306778	2.3432297004145e-09	4.20742934612737e-08	10.8651124505128
WDPCP	0.253463306499097	1.12672728537064	6.29238013287214	2.34345116493682e-09	4.20742934612737e-08	10.8650206897228
MERTK	0.753008326698959	3.24648270230346	6.29019148365722	2.37065446311134e-09	4.25192254522696e-08	10.8538149031884
ZSCAN20	0.348671637558934	1.6151643463513	6.28723494686242	2.40789502493323e-09	4.31430905538802e-08	10.83868148652
SLC35B4	0.447634991835587	3.38586671229716	6.28351550482294	2.45556203403586e-09	4.39523076000364e-08	10.819649443346
PTPN12	0.611823447702657	6.0341255755728	6.2780677184818	2.52705590672153e-09	4.51463480123929e-08	10.7917865097681
PRELP	1.16801932996376	6.12600831424689	6.27804082475469	2.52741386731489e-09	4.51463480123929e-08	10.7916489986857
FBLN1	1.23810267147128	7.17284142841827	6.27768082335581	2.53221035130408e-09	4.51860584944596e-08	10.7898083012589
LILRB4	0.931419179730701	3.16311987994222	6.27500816872564	2.56810012141901e-09	4.57799695756309e-08	10.7761450362631
RHOBTB1	0.608444136653718	4.28090090126499	6.27440816307475	2.57622570557471e-09	4.58782425600267e-08	10.7730781679649
HBP1	0.539087534455663	4.66939014464223	6.27273584041177	2.5990066411715e-09	4.62370391209021e-08	10.7645312420667
HTRA3	1.22759015446116	7.52244089016029	6.27173671577746	2.61271132656518e-09	4.64018109542906e-08	10.759425594666
GNA13	0.599554075733079	5.70433312824409	6.27167546480715	2.61355379200372e-09	4.64018109542906e-08	10.7591126116192
ABHD5	0.499705963274088	3.96345988237959	6.269800466409	2.63947258704732e-09	4.68146456120847e-08	10.7495325971705
GALNT1	0.529629755534645	6.01554772972616	6.26658668589387	2.68448617609109e-09	4.75649775640599e-08	10.7331165150901
FLNC	1.21279060417126	3.84629723577593	6.26569178784354	2.69715411290712e-09	4.76940105750934e-08	10.7285463024502
CREB3L2	0.617909919850226	5.38599713062484	6.26568848271195	2.69720100809088e-09	4.76940105750934e-08	10.7285294240292
ANO6	0.705807069035426	5.41408160198861	6.26442947509072	2.71512292629468e-09	4.79626191778756e-08	10.722100421255
MEGF6	1.01895387929343	4.75580566045773	6.26153929252463	2.75670804782369e-09	4.86482780017449e-08	10.7073450857987
PIAS3	0.656505157105499	5.0758420222778	6.26056126107839	2.77092149357236e-09	4.88500105478283e-08	10.7023528932217
DAAM2	0.892961857185581	3.07702858516606	6.25817731394766	2.80586885894873e-09	4.94165007966707e-08	10.6901865251944
UGP2	0.398216312514519	5.885220079251	6.2551231773249	2.85127380125941e-09	5.01658483730601e-08	10.6746041836414
GPX7	0.73115823342899	4.78246510043777	6.25480531769801	2.85604057167343e-09	5.01994158138276e-08	10.6729827277871
ITGAX	0.908693474626483	4.03350645383977	6.25330306547331	2.87867513032887e-09	5.05466566134446e-08	10.6653201943227
GINM1	0.423238337942009	6.29354168877655	6.25226947161309	2.89435055921946e-09	5.07711303389955e-08	10.6600488257867
NINJ2	0.805169230487308	3.62381959134101	6.25107329852969	2.91259629584096e-09	5.10401979627459e-08	10.6539489897075
YPEL4	0.425394152218187	1.30010379785088	6.2485394879061	2.95161936454413e-09	5.16724670209674e-08	10.641030380884
EGR2	1.06080598543368	4.32998918203537	6.24619183882239	2.9882332640464e-09	5.22613425133373e-08	10.6290638936561
PAQR3	0.41635788457376	1.90679456183529	6.24548108814105	2.99940579701514e-09	5.24045436714317e-08	10.6254416052954
FHL3	0.739666905168778	5.87732944316023	6.24401970946681	3.02250671791318e-09	5.27556614908921e-08	10.617994622478
YIPF5	0.482638274140319	5.8542241806322	6.24344688047608	3.03160935931447e-09	5.28619947767654e-08	10.6150758686314
GALNT2	0.467931620315779	5.86164361605796	6.23915527876986	3.10066734032545e-09	5.40125176872764e-08	10.5932141670124
BCL9L	0.788871800066429	4.63070129206991	6.2324684609319	3.21135689275341e-09	5.58852484438623e-08	10.5591701990965
SLC24A3	0.817769425000123	4.18195569543522	6.23082225325618	3.23919685120924e-09	5.6313918327112e-08	10.5507925929216
PRKD3	0.632871511704905	3.76889272038125	6.23020865814071	3.24963420960182e-09	5.64394926670608e-08	10.5476703484904
CDK2AP1	0.540195897625559	6.30969430709405	6.229651952404	3.2591324318393e-09	5.6548524081686e-08	10.5448377524772
MFSD14A	0.527837403240443	5.83651332245184	6.2266174391445	3.31138684747851e-09	5.73984616533812e-08	10.5294005723492
RBMS2	0.575562802364189	4.62419391499284	6.22424922045858	3.35273824189264e-09	5.80579199106439e-08	10.5173563077479
NLRP12	0.342628807800253	0.652707249299483	6.2229547998069	3.37555389962165e-09	5.83954196290213e-08	10.5107743937007
PLEKHO2	0.662785006517044	5.54543647136316	6.22084606109096	3.4130496591982e-09	5.8985963549076e-08	10.5000536829518
S1PR3	0.828147715672864	3.4522264016006	6.21958154998076	3.43572987387212e-09	5.93195485303053e-08	10.4936260936329
GBP1	0.917315501155059	4.69465294722607	6.21810224147182	3.46245050544632e-09	5.97221693763575e-08	10.4861077370923
SEMA4C	0.640471835126614	4.96598780999541	6.21376211321822	3.54202862100253e-09	6.10348189952732e-08	10.4640563150423
MAP3K2	0.50347578910464	4.58951047273956	6.21342300217532	3.54832144427541e-09	6.10833100392469e-08	10.4623337672949
DOCK9	0.605169666347655	4.28186282675653	6.2097450277538	3.61728187997098e-09	6.21427223917235e-08	10.4436550054959
SHC1	0.568158019881754	6.93354680232206	6.20960962436347	3.61984558353042e-09	6.21427223917235e-08	10.4429674884336
EML1	0.707438956181327	2.88263204218037	6.20957614180398	3.62047981130663e-09	6.21427223917235e-08	10.4427974806499
FBN2	0.525632875185986	0.908512226961914	6.2081227029051	3.64811628246769e-09	6.25559314490724e-08	10.4354182071903
ZNF677	0.567291560408955	1.71805823108142	6.20708631393432	3.66794910252351e-09	6.28346519914246e-08	10.4301570196871
TUBB6	0.841937102552047	6.01189177756178	6.20657890880031	3.6776975946007e-09	6.29402456760173e-08	10.427581403013
NRIP1	0.669201163491348	4.44707362010488	6.20371800268297	3.73314037105819e-09	6.38268858572645e-08	10.4130618116025
NALCN	0.818404501441108	2.24489189730683	6.19935776172036	3.81922091427445e-09	6.52351167643434e-08	10.3909410990279
LAPTM4A	0.434534824487526	9.34357362428993	6.19563773700382	3.89419996223012e-09	6.64511731164224e-08	10.3720762741056
ST3GAL4	0.786199189081249	4.89699496817761	6.19448912933768	3.91764128693355e-09	6.6786275104142e-08	10.3662529750143
ZFP1	0.451552150288409	3.19316940361114	6.19392971747014	3.92910812124111e-09	6.69167890406137e-08	10.3634170770436
ESYT2	0.568088124688556	6.36192350638489	6.19207602348448	3.96734109493656e-09	6.75024634554178e-08	10.3540210856088
LAMP5	1.26323574851968	5.37824719886187	6.19124797101307	3.98453767306165e-09	6.77294259451011e-08	10.3498244428486
SGTB	0.579935127404992	2.74584300871882	6.18997927794821	4.01102725245667e-09	6.81137596962154e-08	10.3433952945281
TSC22D2	0.509205075152941	3.49563023009355	6.18748188697729	4.06367727645832e-09	6.8941168403219e-08	10.3307421496064
EMC1	0.489282297203635	4.39726574751051	6.18681217903518	4.07791101255993e-09	6.91158682138415e-08	10.32734960213
SOX4	0.737636936172128	6.1361015022416	6.18564345000115	4.10286805585307e-09	6.94718034645362e-08	10.3214297232821
MBTPS1	0.417331225207637	5.67832846854235	6.18539346358865	4.1082256942691e-09	6.94955057472746e-08	10.3201635785338
SLC26A2	0.627946037479728	3.56652750691907	6.18493622324304	4.11804291024561e-09	6.95945288363836e-08	10.3178478079798
RIN2	0.585584784461913	5.68630559900458	6.18349202507568	4.14920212667802e-09	7.00536924445571e-08	10.3105341470074
TMEM30A	0.488724874757828	6.94673459802865	6.17849921808148	4.25871716748098e-09	7.18336356808824e-08	10.2852582068059
NCS1	0.724040472997255	4.49019374190777	6.17715814720859	4.28861306278437e-09	7.22684805848663e-08	10.2784713140831
ST6GALNAC5	1.01569508703877	2.61961703614224	6.17621098815021	4.3098516518609e-09	7.25567451150773e-08	10.2736785023564
GREB1	0.637894892685732	1.57970906681735	6.17509120267771	4.33509429642572e-09	7.28565923094316e-08	10.2680127776074
ETS1	0.802810303065965	6.13031754540048	6.17505286926836	4.33596098657987e-09	7.28565923094316e-08	10.2678188356133
DCLRE1B	0.487581832295917	3.16520915849529	6.17292994895933	4.38422503074593e-09	7.35971389243479e-08	10.2570794575777
ZFYVE16	0.47599570278294	3.56532743255226	6.17004690585364	4.45061528412056e-09	7.46402614841192e-08	10.2424985994232
SMC4	0.717794053694158	3.62854199272682	6.16979562447571	4.4564482713254e-09	7.46667702253842e-08	10.2412279634226
RUSC2	0.567744457786163	4.94947878745868	6.16956682829875	4.46176583449721e-09	7.468460084646e-08	10.2400710556978
PHLDB2	0.728397829497417	3.51508607212958	6.16652349547225	4.53309240220541e-09	7.58062566574522e-08	10.2246850767253
HPS5	0.503460663020447	3.88003861893098	6.16596617345115	4.54627502270074e-09	7.59543702412961e-08	10.2218679906252
SHISA4	0.582859208724201	4.84242646206422	6.1630662139023	4.6154786973291e-09	7.70372532760473e-08	10.2072122659675
NAALADL1	0.560942105518892	2.38421049500568	6.15708535072848	4.76148416199683e-09	7.93987658124428e-08	10.1770004223044
GOPC	0.502649344504118	4.98301572389587	6.15458976722367	4.82373798110665e-09	8.02901473030314e-08	10.1643997872769
HOMER1	0.543767399323625	2.28936301455878	6.15457595200781	4.82408482286566e-09	8.02901473030314e-08	10.1643300410361
CNEP1R1	0.422163083296088	3.49314896913435	6.15046050508824	4.92850314217162e-09	8.19503661679843e-08	10.1435576754539
TBC1D16	0.539030146459841	4.29343565665949	6.14778882398444	4.99747351766195e-09	8.30141432296697e-08	10.1300774033109
MTOR	0.452770385694552	4.08546940759791	6.1476172777887	5.00193425234868e-09	8.30141432296697e-08	10.1292119768086
SLC38A6	0.386556567661705	2.85239955885847	6.14725508377312	5.01136525809636e-09	8.3092127069796e-08	10.1273848100961
TPM2	0.986316017568634	7.80633808666956	6.14657770942672	5.02904994769069e-09	8.33066868221706e-08	10.1239678343646
EIF2AK4	0.428251257053694	3.89370131198018	6.14595079242942	5.04547186009437e-09	8.34999438184703e-08	10.1208056048717
ILDR2	0.486823923550697	1.18847346878426	6.14492775227878	5.07238314944515e-09	8.38662671573516e-08	10.1156457403335
GANAB	0.43780905126646	8.06464807591722	6.14112887631164	5.17355133544331e-09	8.54585022568665e-08	10.0964903746953
GLI1	0.830371499366431	3.19354702477705	6.13548356924321	5.32755854610607e-09	8.79197373224404e-08	10.0680387773476
SMAD1	0.554878733298118	3.31797866476964	6.13038261416265	5.47057769231374e-09	9.01951865721473e-08	10.0423452254222
SLFN12	0.608438244681017	2.6415755066814	6.12895518143378	5.5112696285524e-09	9.07648411805007e-08	10.0351577165529
RNF13	0.471997316117608	5.7864477734186	6.12880852950738	5.51546702771196e-09	9.07648411805007e-08	10.0344193460351
PLN	1.25441246625757	3.55879123561801	6.12700210468179	5.56742755049148e-09	9.15341389129961e-08	10.0253252072462
GNAI2	0.506140598261363	7.49211201233476	6.12671501918317	5.57572946162543e-09	9.15848770969888e-08	10.0238800842579
TMEM47	0.87931513825482	4.97098882038045	6.12624398963059	5.58937696411703e-09	9.17232430961972e-08	10.0215091239923
QSER1	0.47598331140347	3.75024808579009	6.12444562403466	5.64178442683323e-09	9.24968186281649e-08	10.0124580127058
FCGR1A	0.746033611506435	2.46982800891157	6.12360207940179	5.66653254701491e-09	9.28159001800699e-08	10.0082130762312
ATXN1L	0.517973180476391	4.45582226575845	6.12259150177855	5.69632135497719e-09	9.32168748108523e-08	10.0031280859457
PODN	1.01676959450521	5.61259749546489	6.12202311013769	5.71314328059836e-09	9.34051050875481e-08	10.000268311523
KCNMB4	0.763662070210453	2.51675097231815	6.12056207048895	5.75660764592387e-09	9.39592173630161e-08	9.99291810813413
KIAA0825	0.232425435138788	0.667183917029149	6.1205242255351	5.75773779159436e-09	9.39592173630161e-08	9.99272773274429
IGF1R	0.617201636893009	4.24290198780453	6.12016249101822	5.76855108333526e-09	9.40482715620091e-08	9.99090810072422
UBE2Q2	0.506045999419398	5.41960697852832	6.1196203057431	5.78479588441095e-09	9.4225631664538e-08	9.98818087861587
HECA	0.52384524014864	4.96791517320632	6.11873190014768	5.81151109395736e-09	9.45730521768278e-08	9.98371248827558
ANO4	0.537878202403086	1.00287691282363	6.11495520030363	5.92643720557711e-09	9.63539915673412e-08	9.96472162458786
RNF169	0.633150474417546	2.79912754194753	6.11294701556137	5.98845167554235e-09	9.72721766612841e-08	9.95462671536608
KLHL7	0.438407922087266	3.69656381338247	6.11094514116423	6.05090463708848e-09	9.81957805199969e-08	9.94456567314658
FER	0.482770719452729	2.71836189964401	6.10522007481916	6.23305803083401e-09	1.01058417325406e-07	9.91580440374164
ARHGAP23	0.922406411271989	4.42481127032558	6.09982651548976	6.40957835345375e-09	1.03824526114663e-07	9.8887245942202
CRISPLD1	0.880367931622941	2.99175406636607	6.09442354716481	6.59131965306336e-09	1.06670029297825e-07	9.86161317731103
ARHGAP1	0.489749559206053	6.80246904700385	6.09195394696169	6.67606416187153e-09	1.07941998727718e-07	9.84922624850363
MSH6	0.375557336862827	3.88843907399185	6.08792274043262	6.8166963097503e-09	1.10114416286022e-07	9.82901370782495
IQGAP1	0.620549986114399	6.61961794981225	6.08681765857765	6.85575273821497e-09	1.106435315536e-07	9.8234743324127
AP3S1	0.470924450799112	5.88296334681221	6.08502327462846	6.91963880615600e-09	1.11520070727372e-07	9.81448113310997
NFATC4	0.658011793156136	4.11104060939748	6.08493581196968	6.92276764581328e-09	1.11520070727372e-07	9.81404282683526
GPR84	0.64880110566672	1.66901607422625	6.08461490453135	6.93425949495786e-09	1.11602807032049e-07	9.81243468154532
HSF2BP	0.339161464185977	1.03546917394609	6.0786013392234	7.15310069428173e-09	1.15019500998986e-07	9.78230948600048
DCUN1D1	0.439556687861618	3.74135181738165	6.07699540125549	7.21267952586063e-09	1.15871399629082e-07	9.77426776805683
MAP3K3	0.58012193067267	4.52100647341539	6.07583042245573	7.25620342820056e-09	1.16464054840744e-07	9.76843501771705
GPR85	0.347270571357086	0.926136509285775	6.07461519485153	7.3018790644031e-09	1.17090131956031e-07	9.76235146343516
SYNDIG1	0.996427153021311	3.49672489378127	6.07067505987524	7.45192070265609e-09	1.1938711279009e-07	9.74263221535145
AHNAK	0.769504258953814	7.59689364805393	6.06925725949727	7.50664724527603e-09	1.20154256134733e-07	9.73553857766685
RAB6A	0.502143210939288	6.58057285304494	6.06879170572826	7.52470323729046e-09	1.2033357390126e-07	9.73320952301617
CCR1	0.915942685768908	3.53477517102525	6.06679366396247	7.60267985906577e-09	1.21469932343345e-07	9.72321512343308
ADAMTS16	0.896920770647113	1.70194099996444	6.06521183202994	7.66497467538382e-09	1.22353900295513e-07	9.71530417369904
FAT4	0.728613656293292	2.01475934205721	6.06486189194807	7.67882327512921e-09	1.22463631142592e-07	9.71355425970408
LAPTM5	0.957005856599015	7.87752636669411	6.06367976110476	7.72578681544615e-09	1.23100808250834e-07	9.70764337281101
SVEP1	0.973247378680927	3.18361440918616	6.05968695237926	7.88650406004977e-09	1.25547710598743e-07	9.68768412238122
CLASP1	0.4451965679698	4.16078506837095	6.05788998501595	7.95990028384905e-09	1.26601348808067e-07	9.67870425325794
RIF1	0.459147812591874	3.5763979173813	6.05631502077885	8.02477930029152e-09	1.27517737315673e-07	9.67083522135615
CSDE1	0.447929965622412	8.23313152513283	6.0545719564484	8.09718750586845e-09	1.28552003088195e-07	9.66212787054601
IGFBP7	0.725311041043105	10.5449855196772	6.050040198878	8.28845092123625e-09	1.31469656482373e-07	9.63949749799955
CAVIN4	0.574686624687554	1.15318310243017	6.04939335585374	8.31610974959742e-09	1.31789324091319e-07	9.6362682452958
ADAMTS4	0.912212055857126	4.13996803142265	6.04870631180919	8.34558665805192e-09	1.32137201198137e-07	9.63283854401677
FOSL2	0.752019813394086	6.67700214890131	6.04845381366247	8.35644554711754e-09	1.32189934560213e-07	9.63157814580544
GM2A	0.579273087732245	6.12629250970769	6.0480225507686	8.37502440157548e-09	1.32364584578995e-07	9.62942548518244
SAV1	0.5209445567036	4.80328847023218	6.04683448726657	8.42641600238025e-09	1.33057049087945e-07	9.62349575449102
SNX29	0.579205994177167	3.52195092624107	6.04370046332282	8.56347125349193e-09	1.35099723036896e-07	9.60785723164851
SDC3	0.623429448835714	5.53653310190545	6.04106724999135	8.68031281840814e-09	1.3682011919069e-07	9.59472182881742
OSBPL9	0.445277120395578	4.8868426760219	6.0401748659942	8.72026333509247e-09	1.37326550583757e-07	9.59027115377553
MS4A4A	1.04993669047497	4.43946578699051	6.03881925206499	8.78129697507561e-09	1.38148594926807e-07	9.5835109928411
GLIPR2	0.841065413901454	5.04006346014778	6.03866654054814	8.78819867493838e-09	1.38148594926807e-07	9.58274951518298
SMURF2	0.524352223260497	4.31754087410306	6.03757025470814	8.83790095961352e-09	1.38805637701121e-07	9.57728338889273
CCDC50	0.5006278141244	5.19491218578554	6.03372167493358	9.01457519431199e-09	1.41453910488762e-07	9.55809937733609
ZFP36L1	0.79871667056034	7.98473701111322	6.0288845103406	9.2415479741352e-09	1.44886018640929e-07	9.53399897947499
L3MBTL3	0.53285458173124	3.38160093309795	6.02213410458906	9.56768340790556e-09	1.49865256877265e-07	9.50038743119839
ARL13B	0.533445783101627	3.34270580409756	6.0216599687956	9.59100988214537e-09	1.50085400973828e-07	9.49802755139145
AMOTL2	0.70303680990554	5.03529904214612	6.02128147640496	9.60967090511722e-09	1.50085400973828e-07	9.49614379803208
OMD	1.25225157805404	3.38790811762724	6.0212447328408	9.61148438763652e-09	1.50085400973828e-07	9.49596092978455
BAG2	0.728001861710691	2.58199165538175	6.02115473228607	9.61592779176241e-09	1.50085400973828e-07	9.49551301108147
FBXO11	0.572337539618105	3.80543164279548	6.01973346955046	9.68636427141265e-09	1.51050506431381e-07	9.48844019331201
C11orf95	0.499666966477041	3.77009330442517	6.01763512905049	9.79128143474164e-09	1.52551118644746e-07	9.47799995538261
SUFU	0.421859872009452	3.81917066195856	6.0172644972806	9.80992843455792e-09	1.52706146615605e-07	9.47615613606493
SLC43A3	0.675807275776592	4.5337418899509	6.01466489705616	9.94169969925916e-09	1.54495326030094e-07	9.46322574642436
CLDND1	0.517300249610726	5.27199735984603	6.01464992532817	9.94246360350853e-09	1.54495326030094e-07	9.46315128784535
RHOBTB3	0.815442750638296	4.65733255263661	6.01214329125193	1.00711743145588e-08	1.56356984782792e-07	9.45068682096432
SEPTIN2	0.442723682811986	7.70263137274833	6.01171557446428	1.00932992263535e-08	1.56562050455425e-07	9.44856030246423
FAM160B1	0.461581580852785	4.08939601361129	6.01099416333423	1.01307243217771e-08	1.57003873226906e-07	9.44497382320221
PCDHB10	0.573038479149661	2.35996852872728	6.00804357192538	1.02852147422168e-08	1.59257571127499e-07	9.43030798055284
ANXA1	1.0956714689727	7.74103604931091	6.00688700330082	1.03463995268641e-08	1.60063814354367e-07	9.42456058099967
TCEAL7	0.826200310058639	3.6426016093584	6.00607274945387	1.03896889979668e-08	1.60592032671918e-07	9.42051470311049
P3H3	0.708402168575172	5.27230820634445	6.00317024587968	1.05454483396557e-08	1.62856224622704e-07	9.40609564220359
ADAP2	0.630192056129543	3.38801960392709	6.00173266163253	1.06234396625062e-08	1.63850959681614e-07	9.39895571409644
THEMIS2	0.826675138095263	4.75674671096626	6.00163931370858	1.0628523439681e-08	1.63850959681614e-07	9.39849212991485
SKIL	0.744878618810902	5.52532735353111	5.99937842559856	1.07523833236136e-08	1.65614998929238e-07	9.38726556921024
SNX9	0.531046944546486	6.43583696182474	5.99796648584702	1.08304509921194e-08	1.66665895458375e-07	9.38025592496578
PGAM1	0.494360007045994	5.55634954679863	5.99780175523114	1.08395952282855e-08	1.66665895458375e-07	9.37943818277099
ITGB2	1.00794052787521	5.92231015456824	5.99675724870318	1.089775236263e-08	1.67413502830638e-07	9.37425347476865
ARHGAP10	0.465361779535003	2.7295499719188	5.99650125516621	1.09120524282284e-08	1.67486650862991e-07	9.37298286844149
BMP2K	0.457530883325737	2.05225612432264	5.99588342110692	1.09466410691804e-08	1.67863996348834e-07	9.36991643927352
GGCX	0.345899409951095	4.10902036747066	5.99572090508897	1.09557571510771e-08	1.67863996348834e-07	9.36910987574809
GNG12	0.642725215841411	6.67344719194626	5.99448501160773	1.10253264901098e-08	1.68782657227409e-07	9.36297663579567
ALMS1	0.381171728755759	2.71983676885305	5.99147658463204	1.11964874862859e-08	1.71253592135623e-07	9.34805052389209
TGFB1	0.690563646056146	6.58861461873061	5.98919437130683	1.13280656056795e-08	1.73115321122825e-07	9.33673077997849
ZNF70	0.355456290920764	2.13098841571022	5.98612295151799	1.15075386450577e-08	1.75705105277016e-07	9.32150108974655
CRTC3	0.450094648881609	4.28830418775598	5.98553127296155	1.15424310065774e-08	1.76084748952644e-07	9.31856783514623
AGPAT4	0.52937478137236	2.90960646415638	5.98252157547444	1.17215294408475e-08	1.78661749524168e-07	9.30365019105741
DHX36	0.464007558014782	4.06701857795889	5.98124115778495	1.17985464411508e-08	1.79679685134577e-07	9.29730527440923
ATP8B2	0.784984108595145	4.41038411634035	5.97930034285297	1.19162325506307e-08	1.81314668419866e-07	9.28768957474987
RAB12	0.515907398067154	5.72687951316736	5.97780323255819	1.20077986056265e-08	1.8254972789281e-07	9.28027360726001
LACTB	0.479242413380678	4.61664225954873	5.97724132312197	1.20423436656904e-08	1.82916533240362e-07	9.27749049471889
ITGA9	0.7489947267094	3.24103493646792	5.97618572612634	1.21075031215634e-08	1.83747318333217e-07	9.27226263855887
SAMSN1	0.932158699237674	3.51648768595283	5.97582477802445	1.21298627323865e-08	1.83927685421394e-07	9.270475179427
PACS1	0.494062139361207	5.79199198418035	5.97261465619834	1.2330507945178e-08	1.86808791207403e-07	9.25458141378667
SH3BGRL	0.494125334465137	7.62507125766118	5.97097142186149	1.24344712006021e-08	1.88221448113252e-07	9.24644772126344
RND3	0.738805127046466	5.61491022870615	5.97035943855292	1.24734088964167e-08	1.88648222921775e-07	9.24341890163775
IL2RA	1.10146405702075	3.07449016997679	5.96720981383407	1.26757023100064e-08	1.91542733959898e-07	9.22783408013719
MIER1	0.513778316715885	4.3427483028127	5.96668033452209	1.27100237258672e-08	1.91835694573836e-07	9.22521467210366
SBF2	0.515217437099444	3.09896652717964	5.96657380704135	1.27169399444128e-08	1.91835694573836e-07	9.22468768444058
ACTR3	0.521014874076704	6.07893268511565	5.96622042705901	1.27399092932919e-08	1.9201722513383e-07	9.22293957095543
MME	1.00159642548832	2.21296046943066	5.96394489104313	1.28887934429261e-08	1.94094617550891e-07	9.21168451008545
ARSJ	0.74220898162691	2.7889672669642	5.96094051012187	1.30879780247026e-08	1.96925283749573e-07	9.1968288678203
SMAD2	0.348448702649869	2.97353253457521	5.95917639241237	1.32063375053913e-08	1.98536027617437e-07	9.18810822331625
RSRC1	0.394289776114749	3.72337965136688	5.95768101355448	1.33074871902102e-08	1.99885515460138e-07	9.18071739152984
MIB1	0.579355406732021	4.5216887658906	5.95572881595309	1.34406795825032e-08	2.01713583580491e-07	9.17107061282872
SNX6	0.553423737595892	5.75071846074733	5.95332449625258	1.36065144382343e-08	2.04027999163924e-07	9.15919256345291
TXNDC5	0.669071955024858	2.77243338483132	5.9508594695346	1.37786170787157e-08	2.06336890116647e-07	9.14701791598022
EDA2R	0.602142358126342	1.90494358622145	5.95078292526386	1.37839952222124e-08	2.06336890116647e-07	9.14663992124301
POFUT1	0.454266949280744	5.31906438079077	5.94863321358014	1.39358806542176e-08	2.0843281806423e-07	9.1360254293209
NT5DC2	0.583093773015698	5.42151229800847	5.94785664375114	1.39911504005946e-08	2.09081370114077e-07	9.13219163851038
PTEN	0.461226221136327	5.22382320283714	5.94700793912104	1.4051799668487e-08	2.09809141478711e-07	9.12800211175422
FAM102B	0.625790392256486	3.8416172300207	5.9461127872443	1.41160471505934e-08	2.10589355919516e-07	9.12358373517008
EMP1	1.01169537409365	6.68207034689422	5.94485966804873	1.42064705021288e-08	2.11758417272394e-07	9.11739921312038
ICMT	0.461179856110817	6.39693107568956	5.94458617284581	1.4226280835553e-08	2.11873846642473e-07	9.1160495470247
ROCK1	0.588382969903434	4.51580003868831	5.93993591571568	1.45672882484568e-08	2.16768656232757e-07	9.09310741614823
CAMK2A	0.343308802454629	0.613864251929323	5.93838857767298	1.46825213070582e-08	2.18298384107227e-07	9.08547624780865
ZFP91	0.462488852128464	5.67282634629038	5.93713094483246	1.4776836811425e-08	2.19514786439773e-07	9.07927482519032
SLC39A13	0.486685193448597	5.7874097684275	5.93686668195961	1.47967303789334e-08	2.19624504415632e-07	9.07797184893036
AGPS	0.486069525802444	4.61054698526132	5.93453134630743	1.49736772171942e-08	2.22063174203305e-07	9.06645890866891
BMP8B	0.671324112577625	3.08768468202076	5.9333642322919	1.50628837100831e-08	2.23189860482193e-07	9.06070630096324
KPNA4	0.43623097741386	5.21269759279256	5.93320530625818	1.50750711619045e-08	2.23189860482193e-07	9.05992302617331
SCT	1.10117858351772	3.5624237873341	5.93215992984594	1.51554782707278e-08	2.24191274604642e-07	9.05477118583809
IRAK3	0.771782829293513	3.43150985803055	5.93049942308436	1.52840635870687e-08	2.25903091351296e-07	9.04658909573187
AKAP13	0.611565110769932	5.31194557118908	5.93029709077535	1.52998045188895e-08	2.25945557230598e-07	9.04559221469572
CCDC117	0.454826623990822	1.45290084025977	5.92641480234004	1.56049300641703e-08	2.30257955459468e-07	9.02646877347857
BICD1	0.521768964511131	2.82893685968515	5.92420364818498	1.57813694969709e-08	2.32600788832294e-07	9.01558077107197
CFAP97	0.527126723790813	4.42436037250688	5.92409360760938	1.57902010529127e-08	2.32600788832294e-07	9.01503898826149
ZFYVE1	0.402549768415652	4.31763677706064	5.91885286591598	1.6216460117455e-08	2.38679650630672e-07	8.98924407614886
TFEC	0.674326963147987	1.66073787207076	5.91420160137016	1.66041982349856e-08	2.44181839872791e-07	8.96636335198294
SLITRK3	0.528778717576558	0.777192067535692	5.91287203831814	1.671669177312e-08	2.45630452589301e-07	8.95982511247304
FZD6	0.661774862308227	4.90666356095636	5.91215827555528	1.67773903435877e-08	2.46316218263425e-07	8.95631552900654
GPC4	0.720669055328191	5.0238921847695	5.90684910857424	1.72357067753376e-08	2.52833563298374e-07	8.93021916510349
EHD2	0.716057121598669	7.05326120257237	5.90647219334222	1.72687062591488e-08	2.53106187983634e-07	8.92836709506206
COMTD1	-0.781428761245105	5.31623095156792	-5.90521235681581	1.73794564210207e-08	2.54516993575231e-07	8.92217713826996
RYBP	0.481366532080462	4.77861990273684	5.90369807253509	1.75134953185007e-08	2.56266220247962e-07	8.91473817326971
BBS9	0.439305124085537	3.24260125067301	5.90351733705284	1.75295608228212e-08	2.56287725635236e-07	8.91385039039034
ARL8B	0.416616529258915	6.46591615531233	5.9029019509193	1.75843705385341e-08	2.56875176610749e-07	8.91082771554366
AVEN	0.391211804953153	4.92194120828358	5.90261115521403	1.7610328771498e-08	2.57040534412912e-07	8.90939944860903
STK17B	0.766596655852805	4.75886496151774	5.90178983555601	1.76838476865105e-08	2.57899237149035e-07	8.90536572441663
MBTPS2	0.467536810424874	3.34111121535958	5.90151349947352	1.77086509035495e-08	2.58046640012801e-07	8.90400864732568
ATP13A3	0.578613647107384	4.99509293752365	5.89997945851645	1.78469631608548e-08	2.59846456170356e-07	8.89647579876165
FAM126A	0.62084291935535	2.59583763131661	5.89779640932359	1.80456166294184e-08	2.62521112175607e-07	8.88575828355274
RDX	0.807771873963556	4.85986284712671	5.89636488423862	1.81770564393109e-08	2.64214349352534e-07	8.87873176279196
OSCAR	0.905841222467747	3.80425471518222	5.89557051564284	1.82503977256577e-08	2.65060987315818e-07	8.87483316463503
DCSTAMP	0.645468845530274	1.40311406462436	5.89468411575807	1.83325779986087e-08	2.66034493452538e-07	8.87048331163295
TCP11L1	0.446254110383046	3.0267668974181	5.88939725855785	1.88303136106439e-08	2.73031772658379e-07	8.84454809494743
RIPOR1	0.492623996632345	5.5723567753544	5.88877392702378	1.88898625487171e-08	2.73669221528814e-07	8.84149130780988
EIF4G3	0.521473233822674	5.08166083746489	5.88595531578514	1.91614437221855e-08	2.77374930187844e-07	8.82767168902916
GLIS1	0.577886935499052	0.971997784207695	5.88463497932631	1.92899730513268e-08	2.78861666853772e-07	8.82119962248461
RO60	0.478409986316922	3.66618658823285	5.88457417523732	1.92959123655865e-08	2.78861666853772e-07	8.82090159458825
STAT3	0.448714422572547	6.71807841999126	5.88348040606007	1.94030574871199e-08	2.80179511855542e-07	8.8155408984197
ADH5	0.444092674012902	6.22370110752137	5.88166312625956	1.9582366563494e-08	2.82480681211207e-07	8.806635668594
MOB1A	0.527085153680598	6.19124974478528	5.88153980004672	1.95945936394584e-08	2.82480681211207e-07	8.80603139920487
MYO9A	0.452454813697821	2.50907442383567	5.87594507571022	2.01572082025393e-08	2.90353091737808e-07	8.77862752505011
SLC38A7	0.397372542323891	3.75521903369373	5.87568633371604	2.01836067925652e-08	2.90495042352994e-07	8.77736058869264
MARCO	1.69240293992653	4.4416399963574	5.87512859795342	2.02406258872176e-08	2.91077108889151e-07	8.77462974980623
CRYBG3	0.690563573282654	2.6545558458422	5.87409600685328	2.03466074676304e-08	2.92361768023013e-07	8.76957433926282
PRKAB2	0.465820046304798	4.43441542795223	5.87375213457494	2.0382021759876e-08	2.926311693227e-07	8.76789092503208
SOGA1	0.540162988144202	3.66497390865202	5.8729979520196	2.04599040086477e-08	2.93509358241704e-07	8.76419908390783
MMP9	1.36752867887505	5.82323134617306	5.87101593091056	2.0665973079426e-08	2.96164242597246e-07	8.75449830228716
MBNL1	0.547920434916999	5.63916180352039	5.87082891592403	2.06855214417269e-08	2.96164242597246e-07	8.75358309201395
REST	0.587223534482747	4.17302743287971	5.87073284428392	2.06955706855072e-08	2.96164242597246e-07	8.75311294613373
TSHZ2	0.725511883341059	3.46665340826353	5.87012230315272	2.07595460251818e-08	2.96837840925218e-07	8.75012526140287
NAV1	0.602472948195021	3.49241781537705	5.8698724333221	2.07857843396879e-08	2.9697118569616e-07	8.74890258299479
RBSN	0.371355386949926	3.72076006158169	5.86691901694177	2.10983867263172e-08	3.01192335388133e-07	8.73445339890923
PRRG3	0.365521039192389	0.591875523664745	5.86658114422216	2.11344406602115e-08	3.0146193627348e-07	8.73280071510531
SPTLC1	0.585928402903664	5.72501781920781	5.86637711192159	2.11562418652301e-08	3.01527963402252e-07	8.73180273458557
PCNX4	0.459569157990411	3.00276899847068	5.86615225136295	2.11802941054728e-08	3.0162594014436e-07	8.73070290415243
FCGR2B	0.789299382740395	2.50830543915359	5.86315213435597	2.15037744328287e-08	3.0598442079906e-07	8.71603154895729
CD300A	0.759574819568651	4.28232072647176	5.85769248652315	2.21049009050871e-08	3.14283364366336e-07	8.68934542183347
JAK1	0.518085679282246	6.93189794362586	5.85683485481002	2.22008120237443e-08	3.15391632948969e-07	8.68515494022624
KLF13	0.572883288216824	5.45439729876529	5.85341483292185	2.25873489051986e-08	3.20522032666869e-07	8.66844845729099
CBL	0.547566485783249	3.58276857361324	5.85331741408423	2.25984552902548e-08	3.20522032666869e-07	8.66797267191156
TTL	0.422322297469761	3.08941316928246	5.85197861901413	2.27516292369932e-08	3.22434106353805e-07	8.6614346509788
INHBB	0.766501549123992	4.10073648821193	5.85074500817683	2.28936681292772e-08	3.24185418291919e-07	8.65541119174302
LILRB3	0.631738665197978	2.04419358264364	5.84559477132516	2.34961039122984e-08	3.32448097176509e-07	8.63027294095797
UGGT2	0.407274952877881	3.45639181950563	5.84489163506502	2.35795458971139e-08	3.33360101777313e-07	8.6268421001107
STC1	0.812772885336342	5.24909444214856	5.84345258636479	2.37512246086435e-08	3.35517098071739e-07	8.61982136131934
KIAA1755	0.682471221267857	2.70315974983343	5.84291625670164	2.38155212338296e-08	3.36154933556924e-07	8.61720504916557
ALDH1A3	1.02477272609422	4.28950696598308	5.84273112085318	2.38377553361636e-08	3.36198510801362e-07	8.61630196100427
SAMD4B	0.499057234808977	5.77160254363708	5.84239911079683	2.38776793587648e-08	3.36491309679415e-07	8.6146824724535
FAM168B	0.450725452550151	6.05091201129215	5.84130260334922	2.40099992647631e-08	3.38084664867663e-07	8.60933433751928
BBOF1	0.488802771530072	2.65255242995068	5.84016027115036	2.4148612215414e-08	3.39764007925043e-07	8.60376341714836
TMF1	0.534992968854103	4.7673246459478	5.83932137826197	2.42509036413427e-08	3.40930037660798e-07	8.59967277713248
SLC30A1	0.534307286517487	5.13832922932961	5.83369253593918	2.49483155406559e-08	3.50453978062701e-07	8.57223548818518
PPP1R3B	0.683171035629154	4.79417203845943	5.8322309642278	2.51325901916863e-08	3.52760312690503e-07	8.56511411430418
CDYL	0.441248202367661	4.34359550166143	5.8319823894806	2.51640626921112e-08	3.52919949529377e-07	8.56390307680266
USP34	0.672951256568072	3.60064217230027	5.83036584430721	2.53696794180505e-08	3.55519713409057e-07	8.55602824222974
NR3C1	0.663184349467513	4.550806877549	5.82501848379121	2.60616204454857e-08	3.64856072936177e-07	8.52998965135371
ZBTB4	0.453463337822941	5.94120040005083	5.82489759896232	2.60774743171538e-08	3.64856072936177e-07	8.52940119828873
RAB11FIP5	0.516737540972859	5.19752532396008	5.82292697205558	2.63372539913927e-08	3.68197327097822e-07	8.51980958580824
CTSZ	0.621598793275361	9.06560852853171	5.82226001397566	2.64257485741938e-08	3.69140588078177e-07	8.516563805429
IGLON5	0.69166445540111	1.35427415001979	5.81993354142294	2.67367173909217e-08	3.73187615792683e-07	8.50524389795089
CDH2	1.08743467769006	3.311907543782	5.8194263874002	2.68049801657754e-08	3.73843246013384e-07	8.50277664782086
LAMP2	0.478801673445397	6.82706722056273	5.81896236016129	2.68675874673155e-08	3.74419022490947e-07	8.50051933254821
MYO1E	0.711380318161167	5.56067695925545	5.81814200955241	2.69786207443818e-08	3.75668201150357e-07	8.49652893869725
SLC38A2	0.595111599752621	6.58365992608097	5.81620076591822	2.72431566033771e-08	3.79048233542295e-07	8.48708775544367
TBX3	0.715649064752107	3.43836929245577	5.81604471246196	2.72645320897499e-08	3.79048233542295e-07	8.48632888665623
ZNF25	0.521771162430479	3.74034542688327	5.81422381918085	2.75151657780234e-08	3.82230060044551e-07	8.47747512685622
CNN1	1.25682091071675	5.47553417876108	5.81270048113227	2.77265736442896e-08	3.84862376774768e-07	8.47006961940634
PSAP	0.480388371109022	10.8241382830301	5.81251887892821	2.7751882058263e-08	3.84909397362591e-07	8.46918687200695
KCNS3	0.796454536042334	4.35754591194866	5.81158875943955	2.788185996027e-08	3.86406928999511e-07	8.46466596161996
PLSCR4	0.737526757756035	4.85553564862238	5.80941320846679	2.81882087396477e-08	3.90344445788229e-07	8.45409346204943
FPR2	0.84843242256993	1.33958870134135	5.80824307874538	2.83543392500019e-08	3.92335573593998e-07	8.44840810744289
LIX1L	0.542562374166943	5.35504490342584	5.80557945223043	2.87360909840341e-08	3.9730474140839e-07	8.43546914142875
FGFR1	0.658250630963042	4.9663436564655	5.80390806364941	2.8978197668643e-08	4.00336878728326e-07	8.42735217814389
BIRC2	0.443859783465324	5.70466942629851	5.80013346851061	2.95323272377106e-08	4.07671488967737e-07	8.40902700404182
HP1BP3	0.485824950276755	6.2048560767824	5.79898384751123	2.97031473202529e-08	4.09707434246913e-07	8.40344735125585
NUMBL	0.61470678345754	4.38227423436048	5.7985405914852	2.97692677935843e-08	4.10297153208435e-07	8.40129622154753
P3H4	0.531216852905881	5.31217598819368	5.79768989145414	2.98965702672698e-08	4.11728531233718e-07	8.39716807162654
KIAA1549L	0.750577815893769	2.24569786981396	5.79569380685615	3.01973675733119e-08	4.15339476225509e-07	8.3874833873334
MYL3	0.475237976523996	1.22729539880254	5.79563629955695	3.02060772902771e-08	4.15339476225509e-07	8.38720440468814
ZNHIT6	0.433117616115188	3.76562986037513	5.79188716341026	3.07792333702307e-08	4.22889326093803e-07	8.36902044692032
FARP1	0.404085401746544	3.29034490101166	5.7900910186287	3.10575783323385e-08	4.26379998387437e-07	8.36031167072336
GLB1L	0.507696800667614	3.57639674466026	5.78776190047554	3.14221862037216e-08	4.31048568399334e-07	8.34902146056956
PLEKHG1	0.645445150203729	4.08854196368806	5.78746500429864	3.146896314673e-08	4.3135325830869e-07	8.34758250276729
PAPOLG	0.395681057117343	3.03877860279742	5.78596922940203	3.17056652664884e-08	4.34258795954969e-07	8.34033373975511
CLEC2B	0.744785493802461	4.2125254272521	5.78505356277236	3.18514253617241e-08	4.35915181548335e-07	8.33589690318239
WDR41	0.372471743379421	3.89286500219459	5.78405434814099	3.20112329567341e-08	4.37761089943376e-07	8.33105578277396
BCL6	0.663915631222339	5.29012512325768	5.78285324191873	3.22043679402539e-08	4.39965122397071e-07	8.32523726644398
TXNDC2	0.0891382970656622	0.1159253550291	5.78274074543266	3.22225153711848e-08	4.39965122397071e-07	8.32469234210963
C16orf87	0.367916169857641	2.36316424583706	5.78238522408887	3.22799322688945e-08	4.40406628367925e-07	8.32297027150846
TXNRD3	0.356834592844663	3.15873001022205	5.77971837505398	3.27138324282803e-08	4.4590170559602e-07	8.31005491577306
SGMS2	0.749897906657931	4.62330948022642	5.77959839412938	3.27334870159616e-08	4.4590170559602e-07	8.30947395232048
TSPAN4	0.564647049488872	4.90824173511406	5.7791160915969	3.28126116544059e-08	4.46633060495902e-07	8.30713866280536
ANKRD6	0.52514346191111	2.75832208708306	5.77861209745735	3.28954948162996e-08	4.47414402385286e-07	8.30469848531155
MINAR1	0.380968207697604	1.37913675373354	5.77828190114102	3.29499074616246e-08	4.47666947427435e-07	8.30309985961198
P2RX7	0.618670598699719	2.20629619797345	5.77819008812449	3.29650528517383e-08	4.47666947427435e-07	8.30265536345158
SESTD1	0.546541521928466	4.24426795182944	5.77753057505185	3.30740458242535e-08	4.48799977301443e-07	8.29946259135023
RSAD2	0.958509760938988	3.88791587714545	5.77673332393832	3.32062724226977e-08	4.50246283760732e-07	8.29560334658717
SH3BP5	0.708586519166759	3.03055542143548	5.77602694156542	3.33238600657916e-08	4.51492020752495e-07	8.29218427250947
PLIN2	0.858521068919763	5.21681668266403	5.7719796998818	3.40054753697041e-08	4.60371736327397e-07	8.27260006894261
HPS3	0.501133968550929	4.12176658020388	5.77171889233965	3.40498638575603e-08	4.60617534264176e-07	8.27133836808103
BLOC1S6	0.441320726875199	4.80041668810214	5.77068695418499	3.42260523302286e-08	4.62644536463806e-07	8.2663465730821
SH2B3	0.593308195200448	4.79899544437578	5.76888521771695	3.45358125616433e-08	4.6647256366915e-07	8.25763249227455
FMOD	0.820086235523403	6.87974158654969	5.76827625568266	3.46411259051768e-08	4.67535380299e-07	8.25468767324347
PCYOX1	0.494591405856162	5.67081639256731	5.76675290214947	3.49059507870738e-08	4.70747764877288e-07	8.24732196848426
LMAN1	0.551632306631092	6.06711000708825	5.76617881756983	3.50062644035873e-08	4.71738293678119e-07	8.24454650464412
PTPN9	0.440621494063101	4.55530326494787	5.76601954840276	3.50341444885396e-08	4.71751950210328e-07	8.24377653687311
CILP	1.48624885221791	3.86048774259655	5.76454492434797	3.52933110540861e-08	4.74877585286359e-07	8.23664833258615
DUSP7	0.605140603052189	4.72231674834273	5.76110203271949	3.59057234758513e-08	4.82747778340331e-07	8.22001054176867
NKIRAS2	0.392165361712475	5.09666986877721	5.75637362978333	3.6763764889629e-08	4.93905851336645e-07	8.19717158062365
LMOD1	1.02191531254619	4.99620212458121	5.75407392673264	3.71882973464004e-08	4.99227303597435e-07	8.18606827158469
MTR	0.488464185514544	4.1593131165414	5.75341943028566	3.73099932798002e-08	5.00478359052721e-07	8.18290881978861
PLEKHM2	0.424020090717113	6.28319439969983	5.75193958138587	3.75865913304894e-08	5.03803784100812e-07	8.17576604891689
SLC16A6	0.603958120510722	1.91527382304033	5.75007190198931	3.79385422737338e-08	5.08133381986645e-07	8.16675313497216
KIAA0930	0.470455955544143	5.20088808212906	5.74930716202267	3.80835801933895e-08	5.09395879056725e-07	8.16306328529564
NTNG2	0.514963191023415	1.42041594565042	5.74926903921557	3.80908246028521e-08	5.09395879056725e-07	8.16287935256896
CCDC71L	0.595678902250821	4.97393247527997	5.74724649610804	3.847710315638e-08	5.13887116612739e-07	8.15312229974045
MDGA1	0.534997487076175	1.7150513749094	5.74720433436874	3.84851961014723e-08	5.13887116612739e-07	8.15291893015542
PLPP7	0.61462081107722	2.42895899061266	5.74523152950424	3.8865742728993e-08	5.18574146336161e-07	8.14340413386418
SLC5A3	0.625865621043214	3.0535955153021	5.74343870554687	3.92147613300654e-08	5.22633898012707e-07	8.13475932154981
LAIR1	0.845246805170531	3.69791175574961	5.74336314030541	3.92295391298336e-08	5.22633898012707e-07	8.13439499432277
KIF3C	0.640535738424425	3.5626738426027	5.74232976303642	3.94321771908958e-08	5.24935253445747e-07	8.12941303998732
DST	0.571533581633035	4.26002462969105	5.74212461985945	3.94725259158876e-08	5.25074304967477e-07	8.1284241093325
NXPH3	0.652780582154589	1.86312930139927	5.74128926801099	3.96372449572216e-08	5.26866301441222e-07	8.12439739103993
ANXA6	0.707031609311262	6.97505376390971	5.73649739499105	4.05951978961213e-08	5.39191437108921e-07	8.10130646970512
ZNF275	0.482442240213904	3.84275364595138	5.73609429693552	4.06768065034444e-08	5.39867003321224e-07	8.09936463650061
BOC	0.909572774664047	3.55987757422312	5.73582501799799	4.07314123088438e-08	5.40183435597423e-07	8.09806749857747
ACAN	0.5209108161029	1.26114695987915	5.73454223392332	4.0992527557247e-08	5.43236068964302e-07	8.09188879946025
RNF11	0.510897233539424	6.51719422627617	5.73313040132673	4.12818030883073e-08	5.46656998814169e-07	8.08508961645661
ZNF649	0.565422311242517	2.8019617399261	5.73175371331787	4.15657992561967e-08	5.50002915704264e-07	8.07846079036343
TBX18	0.685289128995951	1.24209444107003	5.72786195236422	4.23790004258719e-08	5.60341015420094e-07	8.05972766166832
LRRK1	0.525119504051024	2.84776589140254	5.72654897372071	4.26568464296352e-08	5.63590343459718e-07	8.05340956241903
EXOC5	0.487070163409077	3.89167496542755	5.72255152451144	4.35137768868854e-08	5.74480006283324e-07	8.03417981921446
SEMA5A	0.772661756793364	3.38902243252233	5.72188827997902	4.36575746418407e-08	5.75945419335898e-07	8.03099017097956
SLA	0.946272908715152	3.79005375945811	5.72170788219129	4.36967669021882e-08	5.76029677203846e-07	8.03012265330745
DCLK2	0.620997584671965	2.92537574558582	5.72142574444407	4.37581316162196e-08	5.76405876255964e-07	8.02876591445878
PPARD	0.551571561498896	5.64006650932108	5.71962472943697	4.41518408750974e-08	5.81156052418168e-07	8.0201063094083
MFSD14B	0.484806635334797	6.15608166182857	5.71883708297252	4.43251100602064e-08	5.82999706027839e-07	8.016319751815
E2F3	0.538780075674283	3.83501070669044	5.71822277337162	4.44607092353499e-08	5.84345504089453e-07	8.01336674828763
STARD13	0.500717450215524	3.52796505145563	5.7167468891018	4.47881470858471e-08	5.882087319973e-07	8.00627302212333
AZIN2	0.486052481963083	2.68565972948077	5.7164582151274	4.48524670079072e-08	5.88613204926639e-07	8.00488567963954
MORF4L1	0.435639711268404	6.97545704387085	5.71395884967481	4.54131431528443e-08	5.9552604975414e-07	7.99287595613585
CD99	0.543775567526383	8.15329855345845	5.71282952067944	4.56687243441616e-08	5.98430694596368e-07	7.98745059162079
MALT1	0.469417279951581	3.29693681863969	5.71125649556316	4.60270640445512e-08	6.02676523160533e-07	7.97989491324453
SERTAD2	0.607452768955396	4.49294482612476	5.71016482218227	4.62773645003983e-08	6.05502416738073e-07	7.97465214276741
C8orf48	0.526808364359642	1.51708345301693	5.70929923125662	4.6476773735732e-08	6.07658726750349e-07	7.97049562521631
CNIH3	0.598665927130153	2.24255658747482	5.70860069202211	4.66383108758829e-08	6.09317039188711e-07	7.96714159631978
FTH1	0.493692460361068	9.566586406868	5.70804057182091	4.67682349672714e-08	6.10560176795776e-07	7.9644523889657
ITGAM	0.842601708922566	4.02302947385443	5.70721831583444	4.69596045443636e-08	6.12603043235126e-07	7.96050496375304
MRGPRF	0.919309836494601	3.96168745033608	5.7045616489756	4.75831561703637e-08	6.20276643797636e-07	7.94775371089706
OR51E1	0.369669304134764	0.936897756523841	5.70440875892373	4.76192865357646e-08	6.20287130772619e-07	7.94702000606444
TGFBRAP1	0.376320679533491	4.45217064824551	5.69947904128867	4.8798737955015e-08	6.35179421610162e-07	7.92337001728492
VPS35L	0.465378226205526	4.17146437282657	5.69692040185222	4.94221082671777e-08	6.42816888195091e-07	7.91110066932114
ADGRL2	0.692161351860201	4.12127739101535	5.69593090462122	4.96652641486033e-08	6.45501386517636e-07	7.90635678827545
SEMA3A	0.745329919234362	2.21938588139606	5.69469025414293	4.99717901801063e-08	6.48762340418677e-07	7.90040962235709
TBC1D2	0.718722550592638	5.11068678094852	5.69461654681448	4.9990059034482e-08	6.48762340418677e-07	7.9000563279738
NOTCH1	0.552706506533483	4.41997428999401	5.69101251157176	5.08913505740794e-08	6.5997136243003e-07	7.88278529210021
DPYD	0.781683314286723	4.37716178243345	5.6890649345854	5.13849875053254e-08	6.65492551966842e-07	7.87345537209908
CD93	0.789981321812168	5.73353822072463	5.68894322126139	5.1415992099691e-08	6.65492551966842e-07	7.87287237427879
SLC44A1	0.60242240142635	5.69858930520076	5.68888512127242	5.14307986228717e-08	6.65492551966842e-07	7.87259408266272
ACAP2	0.510724059687393	4.13206755609095	5.68824502772464	5.159419971328e-08	6.67115281859708e-07	7.8695282451354
COL18A1	0.738988670506057	6.9970097497185	5.68743719925015	5.18011440004254e-08	6.69298224800198e-07	7.86565935223664
NINJ1	0.440948326147118	6.02328084326661	5.68662288890386	5.20105697014006e-08	6.71509995137421e-07	7.86175979976735
CLDN11	0.847401737496162	2.99047892666941	5.68599374054302	5.21729415329628e-08	6.73111447742318e-07	7.85874721102796
FGF7	1.05717832031581	2.8324214118587	5.68527555264377	5.23588984218217e-08	6.75014608949168e-07	7.85530855012316
EVI2A	0.918999717417525	3.97185900461759	5.68444520430133	5.25747039118697e-08	6.77299505494145e-07	7.85133324226529
B3GNT2	0.469181102236325	5.51906542829378	5.6830017471206	5.29519256544387e-08	6.81658990151238e-07	7.84442361870139
FAT1	0.820340848229099	5.7493917306921	5.68268680681313	5.30345805000854e-08	6.82222856410988e-07	7.84291620538955
MAPK14	0.403261238275285	4.98245384821503	5.68190150055324	5.32412305937245e-08	6.84379771592393e-07	7.83915770907521
CAMSAP1	0.430357113316079	4.11958012578565	5.68151458340992	5.33433353901511e-08	6.85190655534501e-07	7.83730604539449
RTL3	0.261970982531439	0.288339362656525	5.68070395318605	5.35578759996804e-08	6.87404458917996e-07	7.83342690659418
ULK2	0.471975036528489	2.87981147852071	5.68056784614091	5.35939805375441e-08	6.87404458917996e-07	7.83277562599554
TNFAIP3	0.812016557116406	5.33928495604914	5.67927328863754	5.39385734143471e-08	6.9131927779746e-07	7.82658162734057
WDR82	0.46334819701612	6.30436626388048	5.67738385928235	5.44454019613158e-08	6.9730620936451e-07	7.8175431282101
CSF3R	0.863008182737203	2.86022227339046	5.67624429113688	5.47533312767776e-08	7.00738880385524e-07	7.81209275901399
ZNF654	0.458859101752531	3.50072126971489	5.67571580190547	5.48967144262626e-08	7.02062205834483e-07	7.80956533755584
XKR5	0.191265922769585	0.256683757285398	5.67392373458945	5.53856527323304e-08	7.07799618869715e-07	7.80099625195939
MYO1C	0.443703030906263	6.85339923259586	5.67149363407377	5.60554716973425e-08	7.15838565479009e-07	7.78937928660392
UBFD1	0.393390205859573	4.62527513822574	5.66963126012515	5.65741571473852e-08	7.21937227725971e-07	7.7804786369555
LSAMP	0.788983731866096	3.10801297980221	5.66915120506693	5.67086145721485e-08	7.23127496929816e-07	7.7781846876057
SIRPA	0.709930956896471	5.51287650929902	5.66760462692563	5.71439186587796e-08	7.28000303742169e-07	7.77079525755661
NKD2	0.889039024779577	3.93555282338245	5.66749935561816	5.71736670004244e-08	7.28000303742169e-07	7.77029233013981
CLTC	0.470345959447246	6.8720739689533	5.66727968123832	5.7235792948091e-08	7.28263252446036e-07	7.7692428696571
CYB5R3	0.4502410597237	7.39051009153399	5.6655576834169	5.77250803473213e-08	7.33957049832451e-07	7.76101726565115
TTC28	0.51729472093835	2.86192273578232	5.66445331289429	5.8041024018268e-08	7.37440188666258e-07	7.75574284158516
CAV1	0.951921440958787	6.31092808375869	5.66375231443244	5.82424450058813e-08	7.39464274662524e-07	7.75239527362047
PPP1R12A	0.550360024582929	4.14526210617546	5.66295286822929	5.84729870613202e-08	7.41854898706446e-07	7.74857792554368
ITSN1	0.482719716692251	2.94304645136959	5.66230403066879	5.86607522949486e-08	7.4363328692332e-07	7.74548000656115
ARCN1	0.400888755690699	7.4009506408934	5.66217603989876	5.86978606797495e-08	7.4363328692332e-07	7.74486893496037
CENPP	0.277159088807349	1.36863511814565	5.66167070187145	5.88445975941693e-08	7.44954786702249e-07	7.74245637223956
LRRC25	0.769347608329452	3.52737038650357	5.66145623964538	5.89069800753332e-08	7.45207250102865e-07	7.74143254111685
CLIP1	0.513858839203194	4.12034388777397	5.65892624618075	5.96477961011017e-08	7.54035746392545e-07	7.72935651579913
ACSL1	0.710469448119232	5.77413724182634	5.65546464397673	6.06761643377902e-08	7.66484006911696e-07	7.71283984500444
CTSO	0.614672016069091	6.10142154976897	5.65136680790049	6.19159477705878e-08	7.8158312502067e-07	7.69329650493623
ITGA4	0.82597109279008	2.61876447653501	5.64913903061536	6.26003017623912e-08	7.89408866267317e-07	7.68267594318253
ARL6IP5	0.473082370691581	7.85440604665202	5.6490564630244	6.26258073187752e-08	7.89408866267317e-07	7.68228237158398
JAM3	0.648306937683452	4.85077428705125	5.64599081518506	6.35800215930958e-08	8.00861979306434e-07	7.6676722965234
FLT1	0.629722745676375	4.16224580901121	5.64520700758635	6.38262607451362e-08	8.0338732073394e-07	7.66393775794674
PTHLH	0.914435522835513	2.77596692444541	5.63911290533317	6.57728131969872e-08	8.27295721293623e-07	7.63491400672176
C16orf72	0.339836984587101	3.82896697531834	5.63878545690935	6.58790311336803e-08	8.28038588172006e-07	7.63335511814214
LCP2	0.782443474140343	3.72916458103779	5.63813901759923	6.60892156923834e-08	8.30086221990387e-07	7.63027778947999
RARRES2	0.813882932552566	7.71124922530759	5.63471010278267	6.72150993432946e-08	8.4362396666827e-07	7.61395878075729
EEA1	0.562040402047189	3.49090672599185	5.63206123608329	6.80976605891909e-08	8.54090587346859e-07	7.60135692692456
CSF1R	0.896825542543773	5.33412244073501	5.63131635968405	6.83478742178427e-08	8.56616933184225e-07	7.59781395582534
VRK2	0.467301167443858	3.96439593031765	5.63012837778584	6.87487920575176e-08	8.61027132480707e-07	7.59216404748333
KIDINS220	0.53797545884844	4.67471370735761	5.62867540125583	6.92422634430455e-08	8.66589382606156e-07	7.58525498127676
TRIP12	0.443546011242888	5.63774818037663	5.62700841434358	6.98126810677248e-08	8.73106030532892e-07	7.57732979939016
RORA	0.55633261025345	2.60037536372474	5.62408420677129	7.08244076041235e-08	8.85128664142922e-07	7.56343148951553
MYADM	0.693396233004244	7.8406168737873	5.62384721431589	7.09070274859014e-08	8.85530935721866e-07	7.56230532094622
UXS1	0.443264550902565	4.56679221029405	5.62066857068748	7.2024300482618e-08	8.98844841630625e-07	7.54720386148006
FHOD3	0.788733066162424	2.46487965565812	5.61996887170449	7.22725394278316e-08	9.01302215776487e-07	7.54388045059909
SNX10	0.699749503798936	4.20801068492786	5.61903333254512	7.26057555974086e-08	9.04815090514477e-07	7.53943730265584
PARD3B	0.555669544838419	3.25086802762751	5.61730079469125	7.32268100152799e-08	9.1190748727539e-07	7.53121033605456
MAP4K4	0.542486290368927	5.91179901639212	5.61598081900287	7.37034545142046e-08	9.17192741187044e-07	7.52494360939246
PBRM1	0.46352856766463	4.19948182790328	5.61285886901564	7.48428840264397e-08	9.30712606671569e-07	7.51012589911182
DSTYK	0.418253856631257	3.49069392863626	5.61088197641394	7.55732742359483e-08	9.39130305951179e-07	7.50074594358985
FBXL22	0.537545348911609	1.56724536294076	5.60884158704119	7.63344231302443e-08	9.47918059224865e-07	7.49106712434731
AMER1	0.356596426713691	2.1518236737911	5.60776309983604	7.67397621380597e-08	9.52278080128757e-07	7.48595218911885
ETV1	0.691203569301108	3.62667351585948	5.60752245937955	7.68304909386352e-08	9.52730642931847e-07	7.48481099857115
MAB21L2	1.25009653549691	1.96391443577217	5.60610616123587	7.73666049611703e-08	9.58701634801122e-07	7.4780951722301
HMOX1	0.751471880239142	5.60185565774181	5.60516995006125	7.77229944717507e-08	9.62438688243632e-07	7.47365647996598
DCUN1D3	0.449777943864537	3.70585711824471	5.60491494267497	7.78203461627129e-08	9.62965086871794e-07	7.47244754821268
NAGK	0.379450262491641	4.6442427622906	5.60303651481187	7.85411335687462e-08	9.71199834037757e-07	7.46354353334583
ZNF518B	0.618606665539737	2.15209240439754	5.60282608016046	7.86222861540512e-08	9.71519157339187e-07	7.4625461729265
KLHL20	0.492270252093605	4.10736411129239	5.60208451694004	7.89089177928918e-08	9.73814161937572e-07	7.45903172341986
MSC	0.756790274218893	4.77164812754472	5.60205865237582	7.89189334493516e-08	9.73814161937572e-07	7.45890915078177
RAP1A	0.474938138589547	5.53452031765468	5.59969309364086	7.98402276858115e-08	9.84490560347728e-07	7.44770039522203
TUBA1A	0.732013343568362	7.36755742490818	5.59925449962012	8.0012193524063e-08	9.85918670939665e-07	7.44562256302789
NUDT10	0.661738847293519	1.55455111203776	5.59910732972126	8.00699775341194e-08	9.85938804713607e-07	7.44492537343349
PCDH12	0.512341813173542	3.25735407349768	5.59763136337896	8.06517513834318e-08	9.92406518950021e-07	7.43793396932341
ACSL4	0.588459741470656	5.38513741653001	5.59687040642516	8.0953304257957e-08	9.954195164324e-07	7.43432994718036
TRIB2	0.696991891378957	5.73495218292075	5.59649332829065	8.11031408649051e-08	9.96366065459766e-07	7.43254416750199
CGGBP1	0.420228980171166	5.56866696009446	5.59639119610595	8.11437709213204e-08	9.96366065459766e-07	7.43206050082915
RAP1B	0.471124813797144	3.44069127753453	5.5937627174715	8.21962924999459e-08	1.00858469602135e-06	7.41961495413997
BPNT2	0.442612128949658	5.71607400506621	5.59349534529628	8.23041003135773e-08	1.00920230265789e-06	7.41834920624104
RAB28	0.407646919227123	4.77774166652991	5.59260000898637	8.26661173440594e-08	1.01293395285718e-06	7.41411096508014
THBS3	0.531517192888995	5.24457763604167	5.5912637553799	8.3209306741532e-08	1.01887881246483e-06	7.40778644158293
PI4K2A	0.419966974550947	5.02945040297427	5.58998580489447	8.37320552148306e-08	1.02456526656252e-06	7.40173885642195
BPGM	0.490649960678158	5.03377389088707	5.58890858964475	8.41751819095495e-08	1.02927020832157e-06	7.39664195176104
MOV10L1	0.314064115677432	0.541086335036729	5.58750898019648	8.47543511369849e-08	1.03563093362165e-06	7.3900206465797
TPST1	0.636234170058981	5.00282266137834	5.58721434873986	8.48767667130682e-08	1.03640552622724e-06	7.38862694491601
MAPK7	0.42343197523252	3.93294223153945	5.5868827504756	8.50147480048964e-08	1.03736897860874e-06	7.38705843981453
REL	0.521661724798403	1.98082996667896	5.58612519513815	8.53307964109639e-08	1.04050239873619e-06	7.38347534379852
CPED1	0.876320529082516	3.00969058785604	5.58490846128997	8.58408141933942e-08	1.04599504262443e-06	7.37772112993114
STK3	0.4526484686016	3.22271444530206	5.58369713050704	8.63515231268662e-08	1.05099395544332e-06	7.37199333935571
MEF2D	0.397810802168976	5.66689108635936	5.58365162627093	8.6370765858233e-08	1.05099395544332e-06	7.37177818902636
PLCG1	0.468693069835909	4.76316277364176	5.58264639071835	8.67969270290234e-08	1.05544822832592e-06	7.36702560900712
ABCA6	0.603436467338459	1.62053691686045	5.57985786541634	8.79898734522886e-08	1.06921397089878e-06	7.35384507749607
STIMATE	0.225751618280708	1.44681049997373	5.57546973942851	8.98996220999442e-08	1.09166491317629e-06	7.33311304345438
CSRP2	0.565578819749824	3.08730671520105	5.57505643941631	9.00815648373699e-08	1.09311831166508e-06	7.33116096471916
MAPKAP1	0.318207326698927	5.2462578551122	5.57490540271451	9.01481437886229e-08	1.09317075744781e-06	7.3304476207209
RAB32	0.604358420615339	6.29141911687727	5.57466275635145	9.02552060688756e-08	1.09371370832532e-06	7.32930163405443
CYP1B1	1.18648026452344	4.9281472840466	5.56868545807649	9.29320953307125e-08	1.12508262814007e-06	7.30108267938938
NAMPT	0.658714131823803	5.72687419177494	5.56859768824056	9.2971974111922e-08	1.12508262814007e-06	7.30066847414371
EFR3A	0.562866216720802	5.63364355151212	5.56795616989742	9.32639597273663e-08	1.12783875265346e-06	7.29764114632451
CPLANE1	0.476299873180758	2.34580970695157	5.56755322138335	9.34478183331183e-08	1.12928440613298e-06	7.29573975557195
LY96	0.812534830205944	5.23026285795194	5.56655701201422	9.39038918474789e-08	1.13401543118974e-06	7.29103936245114
ARIH1	0.350291611575381	3.51829747297047	5.56594785341219	9.41838398201083e-08	1.13653019828824e-06	7.28816547315653
KCTD11	0.509959323370256	5.27981539317168	5.5658215997919	9.4241963403825e-08	1.13653019828824e-06	7.28756986124253
DNAJB6	0.385416475498643	4.3164827208235	5.56568191722524	9.43063100920306e-08	1.13653019828824e-06	7.28691090820029
ARSK	0.444919214984481	2.62445268182125	5.56545352714044	9.44116135134243e-08	1.13701887632525e-06	7.28583350208411
CD300E	0.792634461282037	1.80991799028448	5.56511669755429	9.45671244366896e-08	1.1381111295297e-06	7.28424460064734
PDE1A	0.691446041892456	3.05193456418178	5.56476641872601	9.47291099518135e-08	1.13927975455061e-06	7.2825923276217
AC108938.5	0.311801466086802	0.763265406806057	5.56064913688606	9.66535563389567e-08	1.16162888142077e-06	7.26317648611328
CEP128	0.306568667311166	1.33363373246431	5.55856905661043	9.76402571814942e-08	1.17268486720236e-06	7.25337129790719
KPNA1	0.367586064036949	4.32761268200828	5.55775621790879	9.80284987843142e-08	1.17654300078863e-06	7.24954039715793
CDC27	0.398174949586804	4.88491764191551	5.55701854993903	9.83821400256018e-08	1.17992012414063e-06	7.2460641157178
NFAT5	0.685610163044792	3.24162781649032	5.55688921368968	9.84442725591446e-08	1.17992012414063e-06	7.24545464831351
MED13L	0.543735331809919	3.88647097912578	5.55560015985757	9.90656248721292e-08	1.18655750827402e-06	7.23938082212191
KLHL21	0.477646214170752	4.85509507306296	5.55515724218063	9.92800032294551e-08	1.18831463988139e-06	7.23729408957264
WIPI1	0.505540950037658	4.77305285160002	5.554781964924	9.94619969760213e-08	1.18968201968798e-06	7.23552612497461
UGDH	0.553925125336623	5.82187975208644	5.55289881563289	1.00380173437374e-07	1.19984715138655e-06	7.22665570739005
PDE10A	0.521646168386613	1.53468547109843	5.55046774020125	1.01577746236155e-07	1.21333581371473e-06	7.21520745375384
NOD1	0.457845735346338	3.12893995912828	5.54947547223672	1.02070544925589e-07	1.21774544564583e-06	7.21053574574733
ZNF260	0.43175354857512	3.6689162779288	5.54944520386482	1.02085613986597e-07	1.21774544564583e-06	7.21039324810859
CD33	0.531079544406553	1.61371254859153	5.54895295131434	1.02330986143377e-07	1.2198437105849e-06	7.208075895008
ENTHD1	0.568752850048569	0.686748106025592	5.54565943809135	1.03987569861968e-07	1.23875016228379e-06	7.19257490234673
STARD9	0.425524137800366	1.35920737558859	5.54339015781405	1.05144180184406e-07	1.25167909142915e-06	7.18189824968908
TREM2	0.961683161428988	5.65702439763279	5.53944636662295	1.07184196453217e-07	1.27509980048919e-06	7.16335056513872
EXT1	0.474342048432271	5.06989030347966	5.53897930554131	1.07428337684446e-07	1.27713891767176e-06	7.16115458783372
ELOVL5	0.587521724822804	6.08321666081418	5.5388100593502	1.07516939599007e-07	1.27732743059469e-06	7.16035887654845
LDLRAD4	0.608445874945968	3.00315093269314	5.53814273849131	1.07866983548219e-07	1.28061958358565e-06	7.15722163300635
TUT7	0.466228243577747	4.43566171770029	5.5351012065481	1.09476559551725e-07	1.29885061430321e-06	7.14292599463589
RBM7	0.382217276441067	3.60895658722992	5.53419770569378	1.09959190097901e-07	1.30369575889874e-06	7.13868047551535
PPP3CA	0.514314727571384	5.68030024019317	5.53290060473827	1.1065570513482e-07	1.31088355293871e-06	7.13258629640475
ATP6V1A	0.414484905949029	5.71267789338041	5.53279101222912	1.10714750783536e-07	1.31088355293871e-06	7.13207144318756
ZFAND5	0.47872269315822	6.48818740134775	5.53205965002429	1.11109578028633e-07	1.31467188719998e-06	7.12863577013102
TLR8	0.782104498856332	1.79958154260207	5.53152022724994	1.11401666480455e-07	1.3172403109295e-06	7.1261019635297
NPL	0.611608444794987	3.45935245638201	5.53013517193307	1.12155087013916e-07	1.32525650933873e-06	7.11959680196495
SHOX2	0.633250407966029	1.2058817265277	5.52989023087202	1.12288842591081e-07	1.32594471221035e-06	7.11844651160793
XRN1	0.484657343927268	3.75632915333353	5.52946721737144	1.12520205249556e-07	1.32778379299527e-06	7.11646004333186
PCNX1	0.502253999136119	3.72139383131651	5.52823851310281	1.13194872746459e-07	1.33484806618876e-06	7.11069066432739
NPTX1	1.00263591927633	2.81124901211277	5.52683883926661	1.1396822761699e-07	1.34306584478304e-06	7.10411959881881
DNAJB5	0.725382099457575	3.27036922439097	5.52626928411909	1.14284394758521e-07	1.34588845577792e-06	7.10144603713183
TMEM238	-0.937459567759744	4.41326551489331	-5.52459837831007	1.15216881695944e-07	1.35596060703691e-06	7.0936037210936
SYTL4	0.591282292976915	3.87974851997457	5.52195099741079	1.16709531987779e-07	1.37260728209873e-06	7.08118178950913
STK38L	0.603509748020497	5.29454064152844	5.52158861914349	1.16915311114274e-07	1.37410706014427e-06	7.07948177982414
FOXO3	0.500750656827743	5.16541092613817	5.52083451129881	1.17344672232426e-07	1.37823083593924e-06	7.07594431815638
LILRB2	0.744450579163268	2.73505556946768	5.5184787644613	1.18695880680037e-07	1.39316909683207e-06	7.06489588700007
UBE2E1	0.405725879769071	6.06457261305717	5.51549022034293	1.20431908842915e-07	1.4126011271695e-06	7.05088443028685
BST1	0.670600941367088	3.61675296447787	5.51512257508019	1.2064717555056e-07	1.41418141221113e-06	7.0491611363801
TMEM39A	0.397749649600026	4.66077546880378	5.51487604321049	1.20791737162149e-07	1.41493136279532e-06	7.04800559266735
PDE1B	0.578159865832471	2.39978426092424	5.51449391396142	1.21016144551111e-07	1.41661498811531e-06	7.04621454923511
CPOX	0.45152755440799	4.33687817530482	5.51251942524072	1.22182169564106e-07	1.42931160251575e-06	7.03696149777228
BOD1L1	0.525944312505652	3.6902839083506	5.50744742499021	1.25227885691683e-07	1.46396567567261e-06	7.0132032974311
EMSY	0.368013480046502	2.66617993492019	5.5066983822855	1.25683914314265e-07	1.46831926243791e-06	7.00969595025805
DIPK1A	0.569961551412347	3.96108535640444	5.50651307858822	1.25796979761069e-07	1.4686630103887e-06	7.00882832891062
ADCY7	0.67245826113968	2.71595091774799	5.50514518173838	1.26634695058566e-07	1.47746087078629e-06	7.0024242568834
ICAM5	0.664912703885539	1.09261555450716	5.50444087063802	1.27068142941774e-07	1.48153354708805e-06	6.99912732763906
NMD3	0.393532449182216	5.31352830537109	5.50398634662434	1.27348634625571e-07	1.48381862998699e-06	6.99699982741379
ANKRD28	0.408609366157437	4.00338617697569	5.50007345159937	1.29788438042537e-07	1.51124349044357e-06	6.97868979378205
ZNF668	0.415334482537467	2.49079148377069	5.49992066033586	1.29884627062712e-07	1.5113612767357e-06	6.97797500786641
OSBPL1A	0.560171559421157	4.08577783896763	5.49707568205337	1.31688424576746e-07	1.53133579280999e-06	6.96466823659
RASGRP4	0.509061984094691	1.62679710424361	5.49576776105549	1.32525860950153e-07	1.54005399895681e-06	6.95855235312722
TTC7B	0.456744712548451	1.9425957885255	5.49509143298149	1.32960935976546e-07	1.54322144759286e-06	6.95539022378664
MS4A7	0.947984107723706	4.35714536653504	5.49507084146366	1.32974204123697e-07	1.54322144759286e-06	6.9552939537611
NEK6	0.551291228204316	5.69350053842297	5.49461672363007	1.33267143537512e-07	1.54559958611306e-06	6.95317091458507
SPDL1	0.450087500529603	3.0997475541192	5.49430809944318	1.33466588020619e-07	1.54689096967264e-06	6.95172814135132
GNA12	0.491450250273557	5.53837387996388	5.49191922847748	1.3502024559511e-07	1.5638657601613e-06	6.94056245711657
ABHD4	0.441330513769128	5.55317245365309	5.49143341720802	1.35338355870882e-07	1.56651693522532e-06	6.9382921752546
FBXO42	0.3205542108402	3.7173298749262	5.48877092074254	1.37094789018136e-07	1.58580197652797e-06	6.92585238453172
KLHL4	0.561752393675623	1.03133784367677	5.4872009280035	1.38140903928628e-07	1.59685064653244e-06	6.91851902299782
PTPN1	0.481526465698664	6.01329892879268	5.48682068730327	1.38395434095119e-07	1.59874041268171e-06	6.91674316029008
CCNG2	0.570772255570734	4.59196679958273	5.48656333117439	1.38567965794333e-07	1.59968107257245e-06	6.91554126280724
DYNC1I2	0.491286745330982	6.00370231029845	5.48608882469422	1.38886625367527e-07	1.60230634351406e-06	6.91332534046231
PTPRU	0.868488687464622	5.09664998838412	5.4853578567389	1.39378913280052e-07	1.60692996604362e-06	6.90991202112419
CRIM1	0.634751643222206	5.63140562178501	5.48293050935859	1.41025908784357e-07	1.62485166164338e-06	6.89857962068457
TEAD2	0.618920237549784	5.13128906279143	5.48036234562278	1.42789114314845e-07	1.64408790705205e-06	6.88659367077865
PPP4R2	0.40768753171561	4.96973431111905	5.47956470600606	1.43341106591532e-07	1.64936205153388e-06	6.88287179456813
RTN4	0.447594560173101	7.33048103725346	5.47931173075788	1.43516607888778e-07	1.65030001173481e-06	6.88169146382802
MTHFD1L	0.484774657722481	4.5770956043173	5.47782868546829	1.44549692164144e-07	1.66109165229725e-06	6.87477265534715
NFYB	0.445605831410093	4.57626053647497	5.47755274641586	1.4474270900039e-07	1.66192385871856e-06	6.87348547140011
PSMD2	0.413380128237552	6.92262490131125	5.47745462088764	1.44811407474195e-07	1.66192385871856e-06	6.87302775240465
CBX1	0.436523966947278	5.97524257424606	5.47649409994181	1.45485557255931e-07	1.66857015013514e-06	6.86854758751428
LNPK	0.448607427655054	3.91682876353965	5.47617232973482	1.4571207806993e-07	1.6700772707767e-06	6.86704687700666
HACE1	0.392205923498058	2.07973235575356	5.47594984965273	1.45868901399124e-07	1.67078410937197e-06	6.86600928427696
MLLT11	0.631650989745561	3.52642673186908	5.46812051112095	1.51493747958981e-07	1.73408000026841e-06	6.82951421575851
SEC24A	0.533148153463105	4.37905499712106	5.4679761985908	1.51599386785124e-07	1.73415871828013e-06	6.82884187652813
NUP160	0.438111575583372	4.26188253666863	5.4659558574989	1.53085869073367e-07	1.75002264001254e-06	6.81943061046817
LARP6	0.528064282768136	3.5716431324237	5.46558977380018	1.53356734939957e-07	1.75197847027372e-06	6.81772556324511
SFRP4	1.3410412329475	7.07431802215937	5.46462320166602	1.54074151005687e-07	1.75902992035686e-06	6.8132241106764
ZNF609	0.45508207393146	4.07474143176048	5.46436313034593	1.54267741075278e-07	1.76009568911034e-06	6.81201302116543
CAMKK2	0.420663561196999	4.88492956966159	5.46342535998058	1.54967763600973e-07	1.76693439030486e-06	6.80764639046477
SIGLEC1	0.90153237202417	2.93588232555029	5.46216131227929	1.55916247519899e-07	1.77659532135101e-06	6.8017613258181
AKAP10	0.429614875094124	4.24912673415762	5.46100178661239	1.56791279247892e-07	1.78427040746263e-06	6.79636373859287
PHC3	0.4952805108572	3.19996491510986	5.46099944099804	1.5679305420097e-07	1.78427040746263e-06	6.79635282059315
CUL4B	0.386180637496199	5.21403094323825	5.46025522876502	1.57357198459894e-07	1.78953047134538e-06	6.79288894591052
CTDSPL2	0.417296003667664	3.65074157199788	5.45908739397412	1.58246458523351e-07	1.79803521886074e-06	6.78745403134521
CHN1	0.694997676727175	3.65054411721009	5.45900440412066	1.58309838166109e-07	1.79803521886074e-06	6.7870678414193
TUBB3	0.58831110250671	2.15744872598971	5.45845650116016	1.58728895146542e-07	1.80162939229356e-06	6.78451830190506
MAN2B1	0.437407724907663	6.02999356034952	5.457642414313	1.59353537816834e-07	1.80755088535257e-06	6.78073047335556
PPP2R3A	0.52842927552576	2.87341046830701	5.45646225744138	1.60263321040008e-07	1.81669700073692e-06	6.77524008720393
FNIP1	0.441033936547727	3.82729902221335	5.45416630138498	1.62047807481415e-07	1.83574029133301e-06	6.7645611427269
ADAM10	0.522367083753577	5.06656429395957	5.45302239477772	1.62944102286803e-07	1.84470373439973e-06	6.75924180079137
ANTXR2	0.775332054546115	5.31087016626239	5.45214900948716	1.63631685556856e-07	1.8512943084361e-06	6.75518095910812
RAPGEF2	0.437202600258123	3.64634356337448	5.45103208622848	1.64515120284988e-07	1.86009079013787e-06	6.74998845186004
CCNI	0.353833098697013	8.3918743449072	5.44865211361545	1.66413108287388e-07	1.88033961931676e-06	6.73892663191389
PPP2R5D	0.338617104610937	5.63822627226902	5.44675812237335	1.67938773416056e-07	1.89635814946144e-06	6.73012605104765
SEPTIN10	0.572303468279496	5.54255034958029	5.44475895182417	1.69563956273996e-07	1.91347911839016e-06	6.72083910986659
USP32	0.446182155020236	3.87043602416679	5.4438498975556	1.7030801404698e-07	1.92011153519031e-06	6.71661699487782
TNC	1.18187069972543	5.01218500196661	5.4437738590743	1.7037039534293e-07	1.92011153519031e-06	6.71626385587005
NCKAP1	0.497996961763504	4.99539757027302	5.44355342723098	1.70551361591986e-07	1.92091812584585e-06	6.7152401429926
HIF1A	0.684914236060162	7.1328011022182	5.44318283409565	1.70856027065759e-07	1.92311601233824e-06	6.71351912896901
THPO	0.380212541212211	0.97360964196342	5.44235012187475	1.71542538523112e-07	1.92960629976126e-06	6.70965236397957
PTGER3	0.658065489357069	1.8716463937228	5.43920241067086	1.74161979622939e-07	1.95781702957694e-06	6.69503952691705
FABP3	0.782931503343638	4.54955659103247	5.43849678828515	1.7475450811768e-07	1.9632209904276e-06	6.69176459414334
TMEM109	0.378737814481831	7.52353421149651	5.4371383838618	1.75900732010217e-07	1.97483436916074e-06	6.68546082387692
ARHGEF10	0.445947735002155	3.38154392794935	5.43340478181844	1.79089037321143e-07	2.00934466857632e-06	6.6681405682875
MAPK1	0.432598730965491	5.28368487094639	5.43281509972268	1.79597720042506e-07	2.01376524024672e-06	6.66540579703356
RELL1	0.566082896042388	3.31482540483143	5.43228748033979	1.80054058751896e-07	2.01759362962639e-06	6.66295903377709
DBT	0.360518007885657	2.98730878230475	5.43179087602179	1.8048460495113e-07	2.02112830251078e-06	6.66065625354557
SLC39A6	0.536268387597171	5.80451668781302	5.42871838203647	1.8317079562338e-07	2.04990184853469e-06	6.64641227784839
ELN	0.948793911127463	6.32417930152232	5.42855720786951	1.83312776023446e-07	2.05018409821382e-06	6.64566523876078
C19orf73	-0.52677166652867	2.18216950165898	-5.42746858728985	1.84274569081001e-07	2.05962899967747e-06	6.64061991839905
CKAP5	0.453076704541875	5.20981459613959	5.42697746097575	1.84710086177564e-07	2.06318346259024e-06	6.63834398107823
ARHGEF19	0.591748625109523	3.97717749423495	5.42575101175786	1.85802052823784e-07	2.07406118597128e-06	6.63266111265994
HOXA1	0.500138199082894	1.53358527594352	5.42540583884803	1.86110509822541e-07	2.07573456310997e-06	6.63106188670844
VASH1	0.648790341163729	4.15154170072516	5.4253187768918	1.8618838982278e-07	2.07573456310997e-06	6.63065853008361
RASSF2	0.871541893883927	4.46249463999208	5.42423377955296	1.8716162707927e-07	2.08526079307418e-06	6.62563214280872
TOR1AIP1	0.436818749954536	4.68337454947347	5.42320067527732	1.88092924102832e-07	2.0943079608888e-06	6.6208468239547
INPP4A	0.43871012557976	3.145832123972	5.42266708775262	1.88575696583107e-07	2.09835276064815e-06	6.61837551189775
USP46	0.380440645809868	2.98247577655675	5.42245188891213	1.88770743017681e-07	2.09919282878243e-06	6.61737886703719
SPTY2D1	0.451713959747512	4.47487844250486	5.42125172193608	1.89862131320206e-07	2.10999314167816e-06	6.61182108272921
RAB8B	0.550427403071205	4.85851310947538	5.41937468833106	1.91581379540084e-07	2.12775296859224e-06	6.60313059791467
EMP3	0.775288839867823	6.64352135787336	5.41882127088971	1.92091166061946e-07	2.13179310867683e-06	6.60056873893136
CYP2U1	0.598466885961904	3.00891278471972	5.41871634814737	1.92187965774555e-07	2.13179310867683e-06	6.60008305564362
HRH1	0.685147226496756	3.70963518632775	5.41768223609221	1.93144564778698e-07	2.14105139706386e-06	6.59529655076484
CD44	0.618479953511736	7.03440980143907	5.41750221266356	1.93311567925642e-07	2.14155067583997e-06	6.59446335864119
ATF7	0.421721457722831	4.43578000076541	5.41630153866034	1.94429007642853e-07	2.15257184438894e-06	6.58890685406545
C21orf91	0.497207196424726	2.86972716244342	5.41595198996209	1.94755506070558e-07	2.15482793389598e-06	6.58728937065936
CFH	0.868280079975494	5.63109734120977	5.41461179071463	1.96012287918303e-07	2.16615128191493e-06	6.58108849420491
RB1CC1	0.465325877368367	4.62795797452877	5.41459758686635	1.96025649920999e-07	2.16615128191493e-06	6.58102278126422
ASAP3	0.528408444474995	4.17334725954833	5.41389985799845	1.9668311922701e-07	2.17204961667112e-06	6.57779494754411
ASXL2	0.500633426884527	3.60268762803362	5.41356250574198	1.97001776242428e-07	2.1737519438375e-06	6.576234394999
GIT2	0.420868027531315	2.93728643913699	5.41347463268407	1.97084862155549e-07	2.1737519438375e-06	6.57582791580565
USP9X	0.435334498226993	5.2355098670015	5.41234203860117	1.98158816457593e-07	2.18335989070371e-06	6.5705892359676
MTPN	0.478175287208889	7.18380556597778	5.41227175821411	1.98225645704899e-07	2.18335989070371e-06	6.57026418818964
CD274	0.556480010609925	2.30525954969142	5.41216310517923	1.98329006530692e-07	2.18335989070371e-06	6.56976167231726
TMEM132A	0.643665451801535	4.6502331206193	5.41135995804398	1.9909466525583e-07	2.19041555590672e-06	6.56604737323948
PELO	0.384921553817635	4.81403151529863	5.40981807038176	2.00572664539778e-07	2.20529456271382e-06	6.55891774023679
SMG6	0.494306190658016	3.05028336089524	5.40841814757325	2.01923839072958e-07	2.21801364640298e-06	6.55244580663379
KPNA3	0.43451012719845	5.20995269986037	5.40835798273617	2.01982107215579e-07	2.21801364640298e-06	6.55216768756499
RAB7A	0.377765283063669	8.44907595048598	5.40771572773175	2.02605137140443e-07	2.22346475190565e-06	6.54919892587475
UBR4	0.429483248710066	4.65481707123816	5.40634527346319	2.03940836923203e-07	2.23618644488075e-06	6.54286497708395
PJA2	0.556531147568809	6.27530996331818	5.40626528582095	2.04019060578561e-07	2.23618644488075e-06	6.54249532666449
RNMT	0.443676032114459	4.44980889765764	5.40605815724719	2.04221757210221e-07	2.23701174975313e-06	6.54153813244257
CYBB	1.00689902358351	5.13210117397337	5.40472227787801	2.05533775176903e-07	2.24997977452072e-06	6.53536532215611
MBD5	0.353417308822045	2.42463416594683	5.40434713606067	2.0590369107747e-07	2.25262486705875e-06	6.53363206917347
PRRC1	0.468528259680503	4.94840757124567	5.40168292321678	2.0854951937793e-07	2.28015006896456e-06	6.52132518968025
PLA2G7	0.949267898876385	3.87960120379444	5.4014136970645	2.08818723576522e-07	2.28167266165535e-06	6.52008178688014
HIVEP3	0.399766889609688	2.22917275774232	5.40024038826031	2.09995895639332e-07	2.29310816637502e-06	6.51466345766315
OGFRL1	0.580118815205956	3.7375359930717	5.40010334620101	2.10133809960915e-07	2.29318804792026e-06	6.51403065368906
TBC1D20	0.372995623622304	5.0219416162939	5.39948223575245	2.10759981042154e-07	2.29736454477367e-06	6.51116276481983
FADS1	0.578866670100637	3.44359543994246	5.39946419842593	2.10778192472828e-07	2.29736454477367e-06	6.51107948356926
PCYT1A	0.3833548420495	4.89605596262094	5.39837645479701	2.11879274597405e-07	2.30793311579146e-06	6.50605756392951
PIK3R1	0.62986682742959	4.42368001641963	5.39697899213983	2.13302102453667e-07	2.32199108306506e-06	6.49960679035338
RABGAP1	0.425394254558348	4.65545656349413	5.3957616416989	2.14549133243063e-07	2.33411910199191e-06	6.49398840121807
CLSTN1	0.476592000444939	7.66888569942725	5.39507202742874	2.15258710113845e-07	2.34038866308917e-06	6.49080605490993
UBE4B	0.383382743753284	4.29898692623864	5.39433455586064	2.16020059859556e-07	2.34721301427843e-06	6.48740318528497
VASN	0.780789696845899	5.67194061073781	5.39408115016886	2.16282275637331e-07	2.34860882987996e-06	6.48623398798707
TAOK1	0.495614467486988	4.16865276497367	5.39350666733531	2.16877880416442e-07	2.35362095317201e-06	6.48358350755909
SLC30A7	0.449568725587079	4.28903040808708	5.39277189089421	2.17642001996885e-07	2.35932182536328e-06	6.48019377855618
ITPR2	0.63227210906261	3.43797503170442	5.39266051430437	2.17758055404169e-07	2.35932182536328e-06	6.47967999612944
EIF4G1	0.390919474357389	7.3829452568686	5.39261423872843	2.17806291868209e-07	2.35932182536328e-06	6.47946652821331
PCDHGA5	0.339144928960336	0.994823033364925	5.39172228414202	2.18738079199143e-07	2.36795433579393e-06	6.47535222371078
RPS6KC1	0.347976738104052	3.83235848151106	5.39103970880336	2.19453759198448e-07	2.37423817484014e-06	6.47220404910703
AGO1	0.362816596072402	3.46386079292447	5.38588205111781	2.2493581037203e-07	2.43204919601138e-06	6.44842513785425
HSD11B1	0.957938980113467	4.30689045820363	5.38369377448865	2.2730182687795e-07	2.45611863270764e-06	6.43834122225931
ATP2B4	0.646361155429148	6.01802413159654	5.38299432008122	2.28063194487827e-07	2.46283003198755e-06	6.43511864900384
APLF	0.271634301993415	1.29051694593375	5.38244047255209	2.28667828728929e-07	2.46784167464736e-06	6.43256713875194
C2orf49	0.376927705547799	3.91103729897335	5.3801002374988	2.31239945355421e-07	2.49406769072226e-06	6.42178803279839
PDP1	0.587892413759128	4.64785483151909	5.37800749109389	2.33563908255012e-07	2.51758665748911e-06	6.41215170903083
SLC7A6	0.471080560401687	2.50567158482576	5.37748907790844	2.3414310534088e-07	2.52117175906105e-06	6.40976502406231
ZNF146	0.448092136867553	6.07960935415419	5.37745281319451	2.3418367441361e-07	2.52117175906105e-06	6.40959807375383
TBC1D5	0.425587500545491	4.12979097705915	5.37557721947359	2.36291249410958e-07	2.54230272573959e-06	6.40096458610996
TMEM119	0.972603911392606	5.9759915801929	5.37520255925456	2.36714457860776e-07	2.54529648841235e-06	6.39924025850724
CYFIP1	0.435038764567373	5.73895840643224	5.37403144046634	2.38042096535748e-07	2.55800561387466e-06	6.39385088514218
PDE4A	0.505229010387968	4.34861820467783	5.37275213268488	2.39500673905085e-07	2.5712784512219e-06	6.38796460121266
GPR141	0.450237688642976	0.844953996938176	5.37269142096462	2.39570109129166e-07	2.5712784512219e-06	6.38768528266166
PGM2	0.51940712981304	4.87409803234405	5.37244007624441	2.39857777602754e-07	2.57279335181842e-06	6.38652893628786
NTF3	0.369786591924533	0.948394984853181	5.37201076737474	2.40349907609651e-07	2.57649818541994e-06	6.38455393100416
NDST1	0.544274772479254	5.20433465556879	5.37017181328283	2.42469111432871e-07	2.59762973010969e-06	6.37609523590917
NABP1	0.60068938768697	2.76649582889149	5.36960120288914	2.4313037304601e-07	2.60095849515915e-06	6.37347100458976
TLN2	0.482639969044962	2.83099356366563	5.36955278942741	2.43186558593585e-07	2.60095849515915e-06	6.37324836080607
DOK6	0.498541339948384	1.41076216824186	5.36952035506209	2.43224206905367e-07	2.60095849515915e-06	6.37309920248386
JOSD1	0.448904145679696	6.273668366339	5.36924615728572	2.43542709976896e-07	2.60277933322234e-06	6.37183825471593
PAMR1	0.769455330739447	3.66380640657374	5.36703069955672	2.46131091185052e-07	2.62884174581406e-06	6.3616517727797
FRMD4A	0.451812636639369	2.34987185793108	5.36659136502494	2.46647552499173e-07	2.63207076868868e-06	6.35963211008337
THRAP3	0.364362698550064	6.66394096393181	5.36651858354522	2.46733212897179e-07	2.63207076868868e-06	6.35929753817041
CFL2	0.563486938948059	3.40055034973741	5.3656894061503	2.4771116396331e-07	2.64089880269081e-06	6.35548609194008
KLF10	0.559290723173163	6.09056117606901	5.36553703333519	2.47891286216435e-07	2.64121547006941e-06	6.35478573206039
COL22A1	0.937930164773211	2.87302321732011	5.36501292051329	2.48511822739915e-07	2.64622140417839e-06	6.35237683159515
GID4	0.368790709091412	3.19887884379827	5.36478626339695	2.48780647548486e-07	2.64747841836598e-06	6.35133513422428
EP300	0.541786684526864	5.08723116175564	5.36391610187461	2.49815329137025e-07	2.65687908196064e-06	6.347336237942
LPCAT2	0.74091278166296	4.29297168795615	5.36336933979315	2.5046760977696e-07	2.66220384992351e-06	6.34482378822583
SNAI1	0.767972526861183	4.54919146760991	5.36291003600759	2.5101683560697e-07	2.66642747514991e-06	6.34271336429225
SP3	0.467425218956569	4.81155334280231	5.3621900237045	2.51880172901941e-07	2.67328228306704e-06	6.33940529018247
CREG1	0.418733887670185	7.20682182746542	5.36208526353951	2.52006027310245e-07	2.67328228306704e-06	6.33892399950552
GTF2A1	0.470895090902408	4.47530251494921	5.36199136700497	2.52118882667522e-07	2.67328228306704e-06	6.33849262442924
CALB2	1.34980839069	4.13316652369495	5.35966751798518	2.54927682613142e-07	2.70143342124573e-06	6.32781823834616
HDLBP	0.315879730757857	7.67816026086474	5.35852269948428	2.56322589973819e-07	2.71457681384215e-06	6.32256084500517
IQCA1	0.492833040731256	1.51770433393019	5.35807369319866	2.56871710236628e-07	2.71875247742311e-06	6.32049907722629
DPY19L1	0.570300806476093	4.90839223714781	5.35740905781483	2.57686641845578e-07	2.72573478564247e-06	6.31744740218801
S1PR2	0.491689252363698	3.91286872652876	5.35631569976707	2.59032726284547e-07	2.73832368502731e-06	6.31242783911658
TULP3	0.462156000695032	4.76820218530315	5.35583673460873	2.59624557740806e-07	2.74292876616776e-06	6.31022916166036
SPEN	0.469575454999704	4.67466994841337	5.35494114629297	2.60734723676031e-07	2.75300121047951e-06	6.30611836612594
YWHAQ	0.3683638476435	8.021807676569	5.35376421747756	2.62200670206679e-07	2.76681584624944e-06	6.30071695656246
TMED7-TICAM2	0.17621205737214	0.45608250515592	5.3509683167327	2.65715418730808e-07	2.8022204429395e-06	6.28788885032129
HNRNPLL	0.371167822622005	4.38340469748267	5.34826795074494	2.69153609613963e-07	2.83677564898654e-06	6.27550366035161
SLC20A1	0.73602867461174	5.95909155810997	5.34798312107797	2.69518779747707e-07	2.83786643209482e-06	6.2741975559312
CD300C	0.672312770885922	2.66957111698922	5.34793514078775	2.6958034106351e-07	2.83786643209482e-06	6.27397754421701
NRAS	0.492386599872582	5.50563591437844	5.34539120322574	2.72864036118548e-07	2.8707127682478e-06	6.26231445806834
DDI2	0.409064224453579	3.77289771159565	5.34469711273698	2.73766705709022e-07	2.8784847817633e-06	6.25913298483743
ZNF501	0.361155388156377	2.04444006005752	5.34408721975565	2.74562275680146e-07	2.88512208178796e-06	6.2563376901315
UBASH3B	0.698399042256415	3.01931445664627	5.34275108619736	2.76313061536786e-07	2.90178292316054e-06	6.25021465439448
SEC14L1	0.478058124206233	4.95834319069642	5.34118303421426	2.78381607900911e-07	2.92175890802875e-06	6.24303022607636
LYSMD3	0.506399730717926	4.17211798733446	5.34082089341026	2.78861476904471e-07	2.9250469969926e-06	6.24137120233789
LITAF	0.549565054735928	7.31541710988948	5.34040408229788	2.79414786126122e-07	2.9291010325902e-06	6.2394618258411
C5orf24	0.527067195493585	4.96006342725293	5.33800128638613	2.82625361376577e-07	2.96098968998289e-06	6.22845691795991
OGFOD1	0.368573353591574	4.5433621022404	5.33524389941263	2.86354012631926e-07	2.99826482278115e-06	6.21583237387142
C1QB	0.947564590612474	8.22639761587776	5.33393336963871	2.88142915686917e-07	3.01519753071906e-06	6.20983383707656
ITCH	0.437284338104566	5.10883034772201	5.33354069083216	2.88681046802671e-07	3.01902948231572e-06	6.20803668089832
DCP2	0.40024907302057	3.72377281702767	5.33335597785099	2.88934517704486e-07	3.01988166450778e-06	6.20719134600489
FOXF2	0.709388935380713	3.65533231325493	5.32964321812259	2.94075520388526e-07	3.07178587894238e-06	6.19020446818941
CSPG4	0.731023258930899	3.76316718289215	5.32939516963127	2.94422145565959e-07	3.07357815338447e-06	6.18906988400529
NBL1	0.718710151644886	7.24918548678803	5.32891765401777	2.95090550571436e-07	3.0787254768175e-06	6.18688581504625
GLMP	0.386504917987025	5.70059808018265	5.32794164557289	2.96461322938703e-07	3.09119024315955e-06	6.18242217118061
FBXW2	0.362711774985807	4.37340874922829	5.32504184072322	3.00570681602155e-07	3.13217839658886e-06	6.16916378897239
TMEM106A	0.402095501374217	3.37969526931309	5.32406756982129	3.01963742656226e-07	3.14482880029695e-06	6.16471043429979
MNDA	0.936145391075764	4.01919887574471	5.32372765837979	3.02451242569109e-07	3.14803874823413e-06	6.16315685088417
BZW1	0.506016723301868	5.62672477710875	5.32289033388165	3.03655401793013e-07	3.15869976308265e-06	6.15933012051159
HMGXB4	0.427229648100218	3.91741078417389	5.32216753424368	3.04698615129431e-07	3.16767494556404e-06	6.15602714039089
PCNP	0.398115632013913	6.81162866446112	5.32043696629337	3.07210534669079e-07	3.19189927707358e-06	6.14812027621586
AHNAK2	1.18786863047589	4.63602721184529	5.32025504601778	3.07475760101901e-07	3.1927657431279e-06	6.1472892011304
DARS1	0.433969155662156	6.00144732695021	5.32011449045097	3.07680831695074e-07	3.19300692892069e-06	6.14664710849923
BAP1	0.31636879400515	5.76406832543304	5.31788719252233	3.10948304819851e-07	3.22500961862478e-06	6.1364738985127
OSTC	0.375838787734999	7.58332791720197	5.31721308021435	3.11943878018073e-07	3.23342535662299e-06	6.13339549020254
KCNE1	0.268076924225971	0.404957060142241	5.316663390898	3.12757991550554e-07	3.2399513708768e-06	6.13088548229553
TPBG	0.649250919022454	4.5175448087976	5.31566687078258	3.14239157945269e-07	3.25337581035435e-06	6.1263356210713
RIN3	0.538445885356714	3.89177892488553	5.31392359749123	3.16846691187231e-07	3.27843903980942e-06	6.11837775676432
ANKRD35	0.57422952389508	2.61590507044068	5.31073723094671	3.21667300969152e-07	3.32635814942128e-06	6.10383720432666
ZFP69B	0.356976430328336	1.61619346977066	5.30940743352986	3.2370018246968e-07	3.34540994937323e-06	6.09777072220112
TSPAN2	0.908250526024883	4.04472829225852	5.30900194327622	3.24322545980444e-07	3.34987034404154e-06	6.09592111100832
NAV2	0.477330917400875	3.37373277707068	5.30874189075258	3.24722298454523e-07	3.35202753589828e-06	6.09473495619594
ZNF615	0.42621267713285	2.70627651383089	5.30774717049833	3.26255812436158e-07	3.36587885462191e-06	6.09019821427873
TMEFF1	0.0815421747916414	0.0886586335886017	5.30755363218377	3.26554999649154e-07	3.36698722186699e-06	6.08931559208469
INSIG2	0.506393173830056	5.25118762963835	5.30444975681921	3.31389868461215e-07	3.41483257060474e-06	6.07516370426722
ZMYM1	0.396237570041168	2.8747512000386	5.30387808376707	3.32287923753546e-07	3.42207838896687e-06	6.07255785810232
TPGS2	0.345302536818902	4.00476779226575	5.30364026271057	3.32662220074433e-07	3.42392492513891e-06	6.07147386297251
RALBP1	0.485124947517454	5.93549888884625	5.30262431542961	3.34265802366299e-07	3.43709755265756e-06	6.06684354324744
HCAR3	0.457684735197787	0.499170099938339	5.30250521244985	3.34454287851447e-07	3.43709755265756e-06	6.066300757126
PPP1R2	0.399297233049857	5.53726708269593	5.30245784024017	3.34529285123969e-07	3.43709755265756e-06	6.06608487096318
VPS13B	0.480392858237797	3.20638628286461	5.30226895530449	3.34828480940086e-07	3.43815982270583e-06	6.06522409234343
MBNL2	0.505361049392281	6.00848118782353	5.30185081690167	3.35491743614131e-07	3.44295705793134e-06	6.06331864839438
PRNP	0.56684961464157	7.04259434794944	5.30144394650831	3.36138360246482e-07	3.44757796002802e-06	6.06146465702589
POLR2A	0.434085667616325	6.23172048221529	5.30043801133675	3.37742249066681e-07	3.4620059260723e-06	6.05688134268335
DR1	0.413740444215267	4.47106674924742	5.30022041428138	3.38090170078891e-07	3.46355034796689e-06	6.055889994278
RALB	0.476679076486405	6.7484562057071	5.29853145395729	3.40802576767298e-07	3.48930171746763e-06	6.04819627946164
CNRIP1	0.627685401021368	3.76831298088875	5.29789627803149	3.41828116315243e-07	3.49776217621174e-06	6.04530332515701
PPIC	0.629648676228471	6.84710803824472	5.29727834862141	3.42828692322301e-07	3.50595748892678e-06	6.04248916281647
PPP1CB	0.444296684854882	7.34121307145167	5.29615429637379	3.44656116992324e-07	3.52259415498733e-06	6.03737063619963
ACP5	0.853920316566521	6.14223849995189	5.29513013629191	3.46329394621579e-07	3.53763690527068e-06	6.03270766860964
TRANK1	0.532370686378737	3.78012054634421	5.29464835250282	3.47119267356483e-07	3.54364372994912e-06	6.03051434902437
HK3	0.891400795905724	3.01531266312545	5.2944885286951	3.47381681676102e-07	3.54426202704862e-06	6.02978678350502
FAM53C	0.360811751865611	4.24830098803159	5.29099660365095	3.53163498722416e-07	3.60116020561376e-06	6.0138944815732
AFF4	0.547949669101897	5.21452465515068	5.28963729406302	3.55439434157285e-07	3.62226408843167e-06	6.00771010777424
DYNC1H1	0.414142039285012	6.57973740586334	5.28946024923843	3.55736914633581e-07	3.62319285617811e-06	6.0069047019093
HSPA12B	0.614437123641461	3.53693103468714	5.28703388634243	3.5983832099608e-07	3.66284120485227e-06	5.99586875327906
CXCL8	1.28006883295704	5.49799434675016	5.28434887167751	3.64430584676209e-07	3.70743721687691e-06	5.98366065380447
FAM220A	0.360125273915178	4.89761240718988	5.2841566152968	3.64761586058522e-07	3.70865587122269e-06	5.98278668434738
UAP1L1	0.507765763951703	3.83444273517925	5.28374025809308	3.6547941755365e-07	3.71380387316235e-06	5.98089406445798
KDM2A	0.434568976930617	5.55134928685406	5.28338163000418	3.66098821582534e-07	3.71794633208081e-06	5.97926394860562
AAK1	0.385169960853723	2.91644507197061	5.28318374424945	3.66441036952323e-07	3.71927061725193e-06	5.97836450885637
RNASE2	0.821693660098627	2.76712207529579	5.28226540367657	3.68033255774942e-07	3.73327321672572e-06	5.97419074408715
MB21D2	0.478472250515112	3.35799059825828	5.2792836543813	3.73249569342524e-07	3.78400068596153e-06	5.96064263280179
STX2	0.544595443843022	4.3336648641829	5.27826687724547	3.75044729244436e-07	3.80000600161746e-06	5.95602399584583
H3-2	0.376483491084085	0.792851616089515	5.27642324890844	3.78321179732342e-07	3.83099284597474e-06	5.94765109709049
ST3GAL2	0.451355333048791	3.79115815946877	5.27398514971717	3.82696910828813e-07	3.87256024031859e-06	5.93658165721008
IFT52	0.361027691899034	5.40092627267887	5.27389083469533	3.82867166535285e-07	3.87256024031859e-06	5.93615352363176
ENC1	0.777172949837567	6.46441455623522	5.27314144526306	3.84222572194869e-07	3.88293388297481e-06	5.93275194350224
SOD2	0.671283489894528	6.19116703671865	5.27307937482394	3.84335046905303e-07	3.88293388297481e-06	5.93247021314684
YWHAG	0.443708548546549	7.64935206227928	5.27205642720092	3.86193300124066e-07	3.89946415001637e-06	5.92782752295905
FRRS1	0.721432817232145	2.67966132587024	5.27122731160087	3.87705856407454e-07	3.91220439516697e-06	5.92406502846923
IFI16	0.780919010625279	6.25084573424379	5.27111932692478	3.87903276713825e-07	3.91220439516697e-06	5.92357502989302
VAMP3	0.424490180616446	7.16114090995879	5.27099894753242	3.88123472656806e-07	3.91220439516697e-06	5.92302879682625
DYNC1LI2	0.612212636675476	5.3888114765916	5.26977165463977	3.90375368399397e-07	3.93260133404093e-06	5.91746035558319
HAS2	0.901739054715402	2.93923639285309	5.26965235057656	3.90594949972515e-07	3.93260133404093e-06	5.91691910264836
CCDC74A	0.595011532030137	3.68853370096008	5.2672907843068	3.94966277514805e-07	3.97433402113608e-06	5.90620709871388
PTPN13	0.683479184531173	3.48203287195269	5.2632119906324	4.02628601020157e-07	4.04911546696045e-06	5.88771403203005
TP53BP1	0.486751293967782	3.67591381233024	5.26252947822204	4.03924799284787e-07	4.05982573018979e-06	5.8846205708769
PPP2R5E	0.364162252720789	4.33042497838627	5.26180488782108	4.0530535336867e-07	4.07137110972567e-06	5.88133671277837
ZBTB11	0.406249117589384	3.66847678024642	5.26156680433766	4.05759972430496e-07	4.07360740760839e-06	5.88025778562403
CD80	0.501122126754222	1.26396071596114	5.25905318759914	4.10590080627593e-07	4.11974355756566e-06	5.86886895494549
DDX3X	0.476466402029654	6.74194304203216	5.25809195541691	4.12451909696319e-07	4.13606115497296e-06	5.86451480079133
RSF1	0.407243356677376	3.74515800096151	5.25702239669917	4.14533213241632e-07	4.15455975531382e-06	5.85967063516217
ABCG4	0.11677382352549	0.254925453954547	5.25521637525201	4.18070849394391e-07	4.18762466886258e-06	5.85149256863553
PRCP	0.467849938266935	4.65461296888522	5.25453156606223	4.19419919597942e-07	4.19874251323847e-06	5.84839213629163
WDR26	0.379678617386986	5.33713195366713	5.25374443282211	4.20975799603564e-07	4.21191684629002e-06	5.84482880203464
CYTL1	0.631361760096683	2.0787530940823	5.25273402335632	4.22981248505583e-07	4.22957160735167e-06	5.84025527217206
RARB	0.592913620853939	3.30504932891929	5.25001073119875	4.28432801079033e-07	4.28164573372039e-06	5.82793172524539
MTX3	0.393954425459952	3.3863589919008	5.24872920195304	4.31021789337846e-07	4.30506916893245e-06	5.822134113363
MSANTD3-TMEFF1	0.116798380325627	0.175202709144139	5.24858212138942	4.3131989822249e-07	4.30559755138641e-06	5.82146879001196
IL17RD	0.479182068298676	2.15919901224995	5.2475555195015	4.33406249737992e-07	4.32396610178943e-06	5.8168253045238
PCDHGA4	0.388467107938787	0.965933957912976	5.2472831569159	4.3396141490603e-07	4.32704627162691e-06	5.81559347603115
USP14	0.416608825045205	5.30706874223301	5.24620616767221	4.36163459589782e-07	4.34653472584392e-06	5.81072297775269
GAPVD1	0.354803448099561	3.62834376656754	5.24068700526152	4.4761978499493e-07	4.45817118815994e-06	5.78577497544002
MPV17	0.327203748383894	4.72819476552719	5.23954422578583	4.50028208319196e-07	4.47961752260587e-06	5.78061172210518
PCDHB7	0.510544396523037	2.0378581393612	5.23898122524617	4.51219369541156e-07	4.48892969392246e-06	5.77806830166192
GTF3C1	0.342172217193601	5.08990555057723	5.2377808186447	4.53769363582716e-07	4.5117419338329e-06	5.77264599213368
ANKRD33B	0.467473311530543	1.21500510627471	5.23757702361068	4.54203669920626e-07	4.51350438038273e-06	5.77172552776333
PAPSS1	0.43856781361621	6.17771572783728	5.2373129139865	4.54767113861638e-07	4.51654737120843e-06	5.77053268435933
AFF1	0.502255503350103	4.95787762689749	5.23707184747216	4.55281991714431e-07	4.51910485727173e-06	5.76944395286828
HFE	0.460367478873251	3.37264015030672	5.23532461340418	4.59030777063894e-07	4.55154712918087e-06	5.76155399441979
ATF2	0.427128088987409	4.94767903618621	5.23530693890089	4.59068851630464e-07	4.55154712918087e-06	5.76147419176611
HMG20A	0.476179176282186	3.68367204210231	5.2348565339008	4.60040155128912e-07	4.55860332049016e-06	5.75944062177789
JARID2	0.421091500646461	3.83157837200353	5.2339726897424	4.61951988248585e-07	4.57496613742634e-06	5.75545045407814
ZNF639	0.330731358281832	3.84165535345687	5.23337130378744	4.63257254841215e-07	4.58530672928799e-06	5.75273574261169
C3orf38	0.371690132472053	4.16359156986363	5.23265192982667	4.64823318490262e-07	4.59821557711015e-06	5.74948872208981
HIPK3	0.496818829773465	5.45782605060372	5.23232285316887	4.65541427560565e-07	4.60272630998647e-06	5.74800348570949
A2M	0.692479789312195	8.55311651791232	5.23127400348675	4.67837428487248e-07	4.62282352662217e-06	5.74327012147717
KLF17	0.151796509441569	0.236304814706081	5.2309572567613	4.68532970460515e-07	4.62648096274538e-06	5.74184080846676
PAQR7	0.427685411116952	4.61801297407812	5.23085996813662	4.68746807710142e-07	4.62648096274538e-06	5.74140180828019
PPP4R1	0.452136387967694	5.44880694417646	5.23074573336924	4.6899801319476e-07	4.62648096274538e-06	5.7408863488146
RAP2A	0.455035836592183	4.51498303389931	5.23028820182155	4.70005451043635e-07	4.63189810825477e-06	5.73882192006538
NCK1	0.512547689057696	5.06086827642109	5.23025676726799	4.70074743943847e-07	4.63189810825477e-06	5.7386800890213
SSR4	-0.452238160105654	7.45612689559172	-5.22985375935377	4.70963996983409e-07	4.63805766855394e-06	5.73686179386284
SNX24	0.387321739313092	3.80926238857794	5.22956381387112	4.7160478501684e-07	4.64176480947909e-06	5.73555367832247
SECISBP2L	0.484337240925118	4.34632152076255	5.22928935717003	4.72212123545275e-07	4.64513875480755e-06	5.73431549072036
ZNF770	0.666301118754532	3.67565875760914	5.226569644406	4.78271774151501e-07	4.70072585204886e-06	5.72204831284032
TMEM71	0.628638485845148	2.08350111461761	5.22651318031279	4.78398376764697e-07	4.70072585204886e-06	5.72179368283152
PRRX2	0.975798241803163	4.30639065643857	5.22605321231704	4.79430922317257e-07	4.70823689315923e-06	5.71971948995935
USP25	0.459137136634859	4.16470525406601	5.22387612099437	4.84347580829121e-07	4.75386203006066e-06	5.7099038649862
ATG7	0.323371665884363	3.60439177137506	5.22306105192021	4.86200887814306e-07	4.7693862509114e-06	5.70622981826003
HEATR6	0.396772270211374	3.58216137675615	5.22268455869886	4.87059286238398e-07	4.77324351067162e-06	5.70453286003813
SLC12A6	0.48181771628746	3.79747549779055	5.22265016127404	4.87137785245375e-07	4.77324351067162e-06	5.70437782587465
PLEKHA3	0.301836285257181	2.7255041776287	5.2216366262987	4.89456322683608e-07	4.79328698828861e-06	5.69981001290927
COQ8A	-0.425226545345969	4.69420075264901	-5.22088656466287	4.9117905098892e-07	4.80747656427784e-06	5.69643004313093
HSPB2	0.492171721182456	2.19941919469929	5.21978342539957	4.93723439685087e-07	4.82968795400025e-06	5.69145966130049
RBMXL1	0.413627925555335	3.79445299463171	5.21863082649253	4.96395598306468e-07	4.85312378099291e-06	5.68626725251568
LRCH2	0.572260072125804	1.93734365979256	5.21697731940658	5.00253625504649e-07	4.88812098510636e-06	5.6788197408971
PUM1	0.423979549776978	5.77756780586502	5.21665920953111	5.00999188988968e-07	4.89268340348014e-06	5.67738715010492
ZFAND3	0.360352075424368	6.22244792584359	5.21476548265148	5.05459986038718e-07	4.93350299880703e-06	5.66886017742237
KLHL2	0.450160334635385	4.61202006898948	5.21433595081623	5.06477136950312e-07	4.94068447095029e-06	5.6669264200221
ATP11B	0.564087476417332	4.8946007975666	5.21410223917389	5.0703141256278e-07	4.94334512670175e-06	5.66587429649149
C11orf24	0.43048594973282	5.85578919274734	5.21391377749564	5.07478801929403e-07	4.94496131136426e-06	5.66502590451408
DLG5	0.629220217496254	4.14834293548029	5.21344716863236	5.08588137561736e-07	4.95302224484e-06	5.66292548287389
PLAT	1.14467195759756	7.31834591380369	5.21301667008779	5.09613714117663e-07	4.96025898347674e-06	5.66098773264711
KIF13A	0.476989922266549	4.18466791094677	5.21176476052031	5.12607578265552e-07	4.98663516164256e-06	5.65535333248769
ZNF644	0.432648809387638	4.06323355239656	5.20838863223581	5.20766883046689e-07	5.06320359879115e-06	5.64016352534822
SEC24B	0.418497197848495	5.0712767288559	5.20815418451423	5.21338153237683e-07	5.06595275744354e-06	5.6391089710362
POLH	0.410357937288411	3.5625379259179	5.20767711821727	5.22502485304304e-07	5.07445859483312e-06	5.63696321713661
MAP3K8	0.627156254262261	3.82131131462015	5.20674401795632	5.24787131157674e-07	5.09382931785384e-06	5.63276672562631
SH3D19	0.592811587476956	5.3532107037357	5.20460307985905	5.30065873624928e-07	5.14222468230946e-06	5.62314023303019
CSNK1A1	0.491090434223138	5.31422768857318	5.20376192098011	5.32153948403416e-07	5.159630690235e-06	5.61935884965441
SRGN	0.88257948674273	8.03769447301446	5.20292243781061	5.34245836126609e-07	5.17705443518054e-06	5.61558544657308
TCFL5	0.350887652082145	3.69853253719298	5.20207764161363	5.36359033618908e-07	5.19466534545748e-06	5.61178861300518
HUWE1	0.397239569267978	5.67760513482085	5.20087822465983	5.39373255317675e-07	5.22097849510642e-06	5.60639875711995
BRD3	0.460287852849529	4.2532959848333	5.20032961522954	5.40757433681879e-07	5.23149299064469e-06	5.60393375862353
MAP7D1	0.48084335391319	6.48902500549163	5.20003803544573	5.4149451393485e-07	5.23573908049672e-06	5.60262371716085
UTRN	0.579290317851184	4.42628305322705	5.1996651952609	5.42438434321232e-07	5.24197934410925e-06	5.60094865868018
BMPR1B	0.594134489467321	2.01199449705505	5.19950751571617	5.42838113160162e-07	5.24295623156177e-06	5.60024027858629
TMEM185B	0.413292742975209	5.12257093033719	5.19902598851205	5.44060439152401e-07	5.25187314517702e-06	5.5980771007912
CARM1	0.416150894440265	5.11322444632079	5.19864268427097	5.45035344856099e-07	5.25839319798255e-06	5.59635527785851
CDV3	0.381483856317155	7.01910220602979	5.19797074332534	5.46748476332943e-07	5.2720244348875e-06	5.59333710854571
UHRF1BP1L	0.53236934409796	3.31527433416878	5.19756152966644	5.47794341178871e-07	5.27921011896805e-06	5.59149917652667
RASA2	0.52666103366108	4.0787583144972	5.19656873067575	5.50339818613953e-07	5.3008320762712e-06	5.58704058561999
PPFIA1	0.415615472451309	4.35270705933201	5.19622555146055	5.51222381263499e-07	5.30642203541983e-06	5.58549953724959
NPC1	0.568466279396686	4.45358642723302	5.19589374910482	5.5207699398465e-07	5.31173695198711e-06	5.58400964782228
CDK17	0.492651165477993	4.01475868879066	5.19565834670541	5.52684093404323e-07	5.31466593432996e-06	5.58295266471949
GTF2E1	0.360767186699389	3.73049088200248	5.19403143687363	5.56897649479323e-07	5.35071606534048e-06	5.5756486194527
UBE2D1	0.432769101477871	4.4841654088808	5.19397572752615	5.57042483480973e-07	5.35071606534048e-06	5.57539854094865
SPATS2L	0.5875676905407	6.1721438442482	5.19366461994467	5.57851979162726e-07	5.35556200225167e-06	5.57400201947829
TBCCD1	0.386413429984944	3.85033757663181	5.19208734316363	5.61973650118396e-07	5.39218323629996e-06	5.56692277502436
RGS1	0.981617357459365	5.8508483134818	5.19067687388365	5.65684489365408e-07	5.42482465798317e-06	5.56059354623418
TCF21	0.627192147685701	2.4571031721716	5.18835835493151	5.71836158884702e-07	5.48082484380812e-06	5.55019235379396
CCR8	0.582510565436336	1.14270542020141	5.18822824546397	5.72183295477213e-07	5.48116011199367e-06	5.54960876621168
GPR137B	0.545784254353888	5.20969266151374	5.1879820492134	5.72840716284434e-07	5.48446572368505e-06	5.54850451725819
CD4	0.801434965020324	5.45043835298893	5.18707225997935	5.75276513693359e-07	5.50478490678022e-06	5.54442422966799
ANKFY1	0.436997474192072	3.80802698212217	5.18580545376656	5.7868493655501e-07	5.53438387852365e-06	5.53874364347162
PTPN21	0.443014447727216	3.68140795996873	5.18436927668344	5.82572807041269e-07	5.56853343431554e-06	5.53230480229572
UBXN4	0.431905933643692	6.6049407153947	5.18313135485793	5.85944346448104e-07	5.59530322770756e-06	5.52675585568648
SETX	0.443020752333131	4.78341585375668	5.18310704575507	5.86010742966809e-07	5.59530322770756e-06	5.526646900639
UBA3	0.388923946596894	5.26925544680444	5.18188703632214	5.893524184868e-07	5.62415169359224e-06	5.52117921859337
PDCL	0.370988068988598	4.56643004628851	5.18115937272879	5.91354341244405e-07	5.64019059093455e-06	5.51791852002115
ADCY3	0.532033446352117	4.23956381012923	5.17741781658437	6.01752804071991e-07	5.73625270722046e-06	5.50115773374446
HAND2	0.87230555997763	4.07155022549127	5.17544118328513	6.07317750794207e-07	5.78615973206483e-06	5.49230674716676
AP2M1	0.388747399300259	7.988658903428	5.17487894797016	6.08909765248701e-07	5.79818143600973e-06	5.48978961941504
ANKRD40	0.371244882768289	5.08861228625829	5.1742347937174	6.10738725699963e-07	5.80981882569335e-06	5.48690598810481
ZMYM4	0.39655971569302	4.6991908494711	5.17421548152434	6.10793641564435e-07	5.80981882569335e-06	5.48681953891219
PIK3R5	0.740941241272378	2.72323832568611	5.1731599124476	6.13802553208184e-07	5.83527830632512e-06	5.4820947460069
STAC	0.726516205633479	1.70776629114716	5.17198444823798	6.17170181658118e-07	5.86411862539767e-06	5.47683413072274
COL7A1	1.1783661327987	4.33182077226721	5.17185467274865	6.1754307885699e-07	5.86448832971871e-06	5.47625339380269
WDR44	0.482972968802989	4.27332004223886	5.17163625385486	6.18171178695543e-07	5.8672798522784e-06	5.47527600762229
PPM1M	0.430454011150862	4.6649441741256	5.17028735389296	6.22063944564808e-07	5.90103771075822e-06	5.46924059117562
ARPC2	0.441805705940223	7.50582303482583	5.17004955052008	6.22752682827927e-07	5.90394815325171e-06	5.46817670195609
KLF9	0.634331285499943	5.97159168412405	5.16994931170188	6.23043221594363e-07	5.90394815325171e-06	5.46772826244224
OXR1	0.551781566050805	4.40030336303211	5.16718662485652	6.31102825281048e-07	5.97709520448216e-06	5.45537132182437
TSTD1	-0.554185478226038	6.51672413924809	-5.16603971261816	6.34478401430182e-07	6.00582547208224e-06	5.45024284508994
SIGLEC10	0.839677052042926	3.37340536743721	5.16587702372997	6.3495864384692e-07	6.00713298885133e-06	5.44951544137809
NLRP3	0.640789841737168	2.14443118028197	5.16546312180533	6.36182036881871e-07	6.01546601271339e-06	5.44766490682935
TMCC1	0.420796182646022	4.26699913170155	5.16413160371593	6.40133237307911e-07	6.04956916786308e-06	5.44171249847547
NADK2	0.323927641859338	4.1214022691014	5.1619970145095	6.46517314112889e-07	6.10661512560958e-06	5.43217240855336
NFAM1	0.665178003294827	3.18514383631113	5.160130578631	6.52150071994314e-07	6.15650705061729e-06	5.42383315676155
ZBED6	0.744340606036171	2.40229439085173	5.15984448270714	6.53017691712374e-07	6.16138508800515e-06	5.4225550743402
USP37	0.434962014170732	1.83878557782496	5.15926709984814	6.54772090935439e-07	6.17462037848301e-06	5.41997587881916
ZFP90	0.368321130193579	3.84127593498289	5.15851200405825	6.57073390560398e-07	6.19299606272143e-06	5.41660315293316
CCDC81	0.242824790737722	0.73296473342801	5.15775409236299	6.59391175189615e-07	6.21150732036183e-06	5.41321821580463
ARID1A	0.457336736172218	5.23577136796356	5.15720202033446	6.61084476689554e-07	6.22411920975436e-06	5.41075281780095
AMPD3	0.455931571696771	3.48221856839431	5.15474172687393	6.68682140531008e-07	6.28763278899761e-06	5.39976820939398
SLC46A3	0.585188700644771	4.9712622817074	5.154732704428	6.68710158400394e-07	6.28763278899761e-06	5.39972793350115
KPNA6	0.404944555899758	5.24845693326956	5.15467005960927	6.68904724064442e-07	6.28763278899761e-06	5.39944829058895
ZNF449	0.34520269272276	2.53986558113673	5.15413880290417	6.70556942624937e-07	6.29979098745386e-06	5.39707689169986
MAP3K7	0.373792058159313	4.46780516543304	5.15354414679673	6.72411038248584e-07	6.31229433943739e-06	5.39442270756794
ZNF106	0.483551992839528	4.15578842600317	5.15348145567098	6.72606794754106e-07	6.31229433943739e-06	5.39414290558824
DLAT	0.408082858615651	4.7068351906308	5.15287083054543	6.74516404249216e-07	6.32683415716452e-06	5.39141770524383
FECH	0.407528006416634	3.76823034915135	5.15266371736764	6.7516530545494e-07	6.32953956138991e-06	5.39049341993275
SAP130	0.332024455451309	4.59320348163146	5.15246964518332	6.75773898706448e-07	6.33186440095332e-06	5.38962735764506
SPART	0.616428393752411	4.47831358169903	5.15172597299317	6.7811092775414e-07	6.35037321623197e-06	5.38630888540658
UBTD1	0.491352763971128	5.38699534172936	5.15060940170308	6.81634565477854e-07	6.37996872879831e-06	5.3813270979633
SWAP70	0.535541206756778	5.07860624289755	5.15038441159585	6.82346732081802e-07	6.38323189591069e-06	5.38032335991758
RHOA	0.388607083643389	9.58351688506096	5.14991739178919	6.8382730972854e-07	6.39367610837243e-06	5.37823996926449
CLOCK	0.439019692687465	3.77881101701082	5.14640794123161	6.95053505437988e-07	6.49518068227016e-06	5.36258866088174
XPO1	0.388711242121381	5.58725900089401	5.14442038226325	7.01490612069958e-07	6.55184769007255e-06	5.35372812148492
CD84	0.791191403541965	2.7121314543585	5.14222135207314	7.08680106749036e-07	6.61547793429364e-06	5.34392779144914
TRAK2	0.429406806790491	4.7384412459202	5.14181128224583	7.10028682859484e-07	6.62444774006303e-06	5.34210059233857
C2CD2	0.414529679994701	3.71307412845219	5.14169986398506	7.10395529047137e-07	6.62444774006303e-06	5.34160415075677
ESF1	0.458189438866356	4.3450024602173	5.13990549837736	7.16328927432584e-07	6.67623122971802e-06	5.3336101683202
MAML1	0.390831348914769	4.20227170734192	5.13862269212082	7.2060024557519e-07	6.71247730082481e-06	5.32789647166562
NFIX	0.533483731692156	5.67530887384914	5.13832827959832	7.21584026755924e-07	6.71604001102127e-06	5.32658528932258
AC092835.2	0.233099149707926	0.714050363156393	5.13827934174577	7.21747679298202e-07	6.71604001102127e-06	5.32636734729407
AJUBA	0.612693366445276	3.69863595932156	5.13495856100004	7.32937306714036e-07	6.81654987743208e-06	5.311582021148
MKRN2	0.34005536174861	5.08701029836288	5.13304622079955	7.39457363548214e-07	6.87354782770941e-06	5.30307079524971
RNF149	0.42597014251151	5.99766424935463	5.13250690643599	7.41306299768384e-07	6.88708852784818e-06	5.30067090052437
RFX8	0.554021498068614	1.27520483215749	5.13166411783083	7.44204635381353e-07	6.91035917115874e-06	5.29692094969418
CCDC170	0.54247309676382	1.77657871573723	5.1294052973773	7.52027074535321e-07	6.97930412355481e-06	5.28687267602833
HTRA4	0.561891769788357	1.30761630353474	5.129184740704	7.5279514252849e-07	6.98274163109232e-06	5.28589171391338
PAG1	0.591921455246304	3.06923071763258	5.12876713875569	7.5425149007983e-07	6.99255644895023e-06	5.28403444606108
TLR6	0.533893539994581	1.95445417406318	5.12662842725959	7.61753050193678e-07	7.05837562445952e-06	5.27452436840315
ZYX	0.557029096788227	8.04482345525169	5.12634967105449	7.62736113993433e-07	7.0637570810183e-06	5.27328505665822
SAR1A	0.323089720460189	5.85983330146523	5.12613501029876	7.63493978049029e-07	7.06704837140901e-06	5.27233073848719
PTGIS	1.16555985776133	5.16421892730386	5.12536681727691	7.66212095901812e-07	7.08847112325601e-06	5.26891582227315
MC5R	0.282268515273885	0.354246920540451	5.12424825746294	7.70186740393857e-07	7.12148971804936e-06	5.26394406768547
C19orf12	0.369675303668163	4.17628406071769	5.12196764876496	7.78352699598776e-07	7.19320792223943e-06	5.2538097502572
TXLNB	0.415440155947082	0.901069010448406	5.1196752201194	7.86645707382563e-07	7.2660241851291e-06	5.24362627859508
TCEAL9	0.454953892015563	7.57938061735933	5.11868823130795	7.9024257342776e-07	7.29540975121874e-06	5.23924289826641
NEK7	0.575815560080962	5.50057536561212	5.11831858064542	7.91593792211747e-07	7.30404382419657e-06	5.23760137990922
TNFAIP8L1	0.459019407857005	3.73068992657	5.1180998431484	7.92394420460807e-07	7.30412202876153e-06	5.23663006739568
PSKH1	0.378027500829286	4.99828605906265	5.11808897528952	7.92434219761417e-07	7.30412202876153e-06	5.23658180904084
CRK	0.366539796201227	5.85383421551754	5.11673389356571	7.97411921797035e-07	7.34614687032221e-06	5.23056521053403
SLC25A12	0.483923224971081	4.00785659021386	5.11587960070872	8.00565639822003e-07	7.3709683487922e-06	5.22677273502717
PHETA2	0.463456404559285	5.3851560789785	5.11577683736534	8.00945817500741e-07	7.3709683487922e-06	5.2263165677725
CEP57L1	0.289603840118446	2.1150270316411	5.11525165598318	8.02891489549253e-07	7.38500349135428e-06	5.2239853897897
UHRF1BP1	0.40569243208613	3.014896901941	5.11482580983495	8.04472517634354e-07	7.39567169483855e-06	5.22209527191952
AASS	0.527449869404171	2.65894482914971	5.10986573779585	8.23111821182413e-07	7.56306670232443e-06	5.20008859535073
AUTS2	0.518245557769212	3.50452626062334	5.10888046565607	8.26863955192248e-07	7.5935691366217e-06	5.1957190603623
GUCY1A1	0.781701498341626	4.03448873840261	5.10751011285773	8.32110190189954e-07	7.63775370075557e-06	5.18964279008595
ROR1	0.607753218415055	2.77947946451545	5.10679230172016	8.34871132212502e-07	7.65909206401219e-06	5.18646043251469
B4GALT5	0.572193252166534	6.72278677851165	5.10641732214024	8.36316964681594e-07	7.66834965161572e-06	5.18479812296293
ADD1	0.380335555282326	6.10939836912203	5.10210382137282	8.53124657832523e-07	7.81837988876893e-06	5.16568260527574
ZNF217	0.63304733258548	4.99778372036807	5.101765522555	8.54456633757835e-07	7.82650184254243e-06	5.16418392278316
FILIP1	0.563262537190915	1.70953760508564	5.09929846279994	8.64231375660686e-07	7.91038185678791e-06	5.15325694416618
SNTB1	0.557846803545024	4.0659053160554	5.09922722798248	8.64515222004442e-07	7.91038185678791e-06	5.15294149278805
PHC2	0.401288267779467	7.18468201223349	5.0988544358621	8.66002147999923e-07	7.91986026913054e-06	5.15129069915655
C8orf34	0.123932229841048	0.314574266992195	5.09827705421367	8.68310006599064e-07	7.93683259025141e-06	5.14873412165965
CLIP4	0.606809297599313	3.8475164135253	5.09772308176709	8.70529909159686e-07	7.95298370183919e-06	5.14628139961198
PTGIR	0.54648880448863	3.29042480405296	5.09741513811914	8.71766296469344e-07	7.96013749334645e-06	5.14491805975629
HOXB4	0.575043682716635	3.02034817744628	5.09651521659632	8.75389242791351e-07	7.98906430050589e-06	5.1409342437736
SCPEP1	0.594905475395848	5.83689371272212	5.09588563693645	8.77932521300083e-07	8.00676254518182e-06	5.13814750105843
DLG1	0.387798805819287	4.32922895220597	5.09580952203677	8.78240484197288e-07	8.00676254518182e-06	5.13781060687772
IL17D	0.464542159646739	1.78482893153027	5.09443673507424	8.83812856167856e-07	8.05338346728146e-06	5.13173512028207
GLT8D1	0.349702874674899	5.74501129331367	5.09260329229514	8.91308675039581e-07	8.11364750748251e-06	5.12362282678547
PATL1	0.505163640022547	5.53327650689411	5.0925930679222	8.91350648780327e-07	8.11364750748251e-06	5.12357759387665
MAN1A2	0.432591814470997	4.38854594427649	5.08997284401266	9.02170863993803e-07	8.20788507816953e-06	5.11198787774532
CST2	1.31473140861711	5.17030495462798	5.08953524113471	9.03990329307323e-07	8.22017928136058e-06	5.11005271485205
TMEM167B	0.347590688989304	5.49357243564393	5.08866441138054	9.07621670489907e-07	8.24892800835004e-06	5.10620210887231
SIKE1	0.387538811669033	4.12002925948555	5.08853354683357	9.08168595421363e-07	8.24946294082081e-06	5.10562349875532
EIF2AK2	0.466685903190307	4.69564774017269	5.08842555797273	9.08620156475166e-07	8.24946294082081e-06	5.10514604051588
CLSPN	0.458135006927932	1.50613918516353	5.08801734178281	9.1032910410869e-07	8.26070735867932e-06	5.10334123560264
LPAR1	0.677378944594919	4.0554161813262	5.08685197535425	9.1522495786262e-07	8.30084454292859e-06	5.09818951189725
ARHGEF6	0.683058431541641	3.57671853511228	5.08389433501921	9.27765432005934e-07	8.40999906217812e-06	5.08511864456704
DNAJC5B	0.568877208286395	1.44074104414707	5.08376382060218	9.28322642550391e-07	8.40999906217812e-06	5.08454198519518
HIPK1	0.493276019402497	5.01127950866055	5.083601918908	9.29014307586721e-07	8.40999906217812e-06	5.08382666092458
IL13RA1	0.426327814550494	6.98062832386793	5.08356413026639	9.29175817565098e-07	8.40999906217812e-06	5.08365970320776
PADI2	0.76231106382499	2.9751731756821	5.08329508289303	9.30326523680201e-07	8.41607595533264e-06	5.08247102523689
RCAN1	0.51892122718604	4.55721173495537	5.0828817870782	9.32096870683877e-07	8.42774920305777e-06	5.08064513459862
HEPH	0.882643472289347	4.81858204545137	5.0819353971629	9.36163046836644e-07	8.46015797190151e-06	5.07646451546908
PGM1	0.363019851152885	6.29246920778553	5.08099026954241	9.40240983332382e-07	8.49263962259943e-06	5.07229005102488
ZNF624	0.337013216400995	1.81759833162997	5.08010095252088	9.44093858271644e-07	8.52305607063846e-06	5.06836262036318
FXR1	0.350866907086028	4.93237289146572	5.07931014906287	9.47532804102395e-07	8.5497063243751e-06	5.06487067862485
GAREM2	0.406053979964432	2.61964645367608	5.07866903766014	9.5032971083806e-07	8.57053897925295e-06	5.06204002760809
A4GALT	0.716901765043799	5.07196184774684	5.07467419177929	9.67939007129202e-07	8.72486705656143e-06	5.04440788285655
DYM	0.263414927395671	4.22289887008087	5.07195532445031	9.80104497666729e-07	8.82999223936896e-06	5.03241346888506
TUBA1B	0.491386090987582	7.43378073411585	5.06951719592698	9.91139955756758e-07	8.92483409391431e-06	5.02166162366125
UBLCP1	0.369059371629176	5.29850709040056	5.0691808785864	9.92671629455444e-07	8.93404466509899e-06	5.02017880836746
RAPGEF1	0.412334875116088	5.63377629786741	5.06845862069635	9.95968742443392e-07	8.95912661299361e-06	5.0169946381902
STX11	0.626278875523846	2.97755305520113	5.06762079657596	9.99806734090673e-07	8.98779620082165e-06	5.01330140286373
FNBP1	0.607986545332402	4.62258338869194	5.06753956507503	1.00017961025147e-06	8.98779620082165e-06	5.01294334829064
OSGIN2	0.436262177502886	4.34984381649898	5.06741743073408	1.00074049636986e-06	8.98823650933932e-06	5.01240500904721
INVS	0.351094649283334	2.89612894282622	5.06645865662827	1.00515415997534e-06	9.02326272750866e-06	5.0081792961422
RNF152	0.445338133385558	2.6450385219281	5.06624556039224	1.00613769999564e-06	9.02747668585762e-06	5.00724017417051
PDGFB	0.629228044315806	5.23385861906202	5.06610670107207	1.00677910409843e-06	9.02861812505836e-06	5.00662823253535
CHPF	0.566861051550638	7.94022683189725	5.06398404242486	1.01663340447223e-06	9.11233585968753e-06	4.99727540788307
CD68	0.513788028212907	2.10555648707884	5.06368329408419	1.01803715813203e-06	9.1202624794083e-06	4.99595049191182
NDNF	0.929425268511727	2.92711095638957	5.06124987116096	1.02946464829638e-06	9.21793460450597e-06	4.98523245694755
M6PR	0.538529379213162	5.94702007429144	5.06046929214324	1.03315659240906e-06	9.24031102240425e-06	4.98179520374988
TAF12	0.340908926348665	4.85442978341156	5.06044521172105	1.03327069088469e-06	9.24031102240425e-06	4.98168917272184
JMJD1C	0.509042966461728	4.64400948206183	5.06038787989204	1.03354239125246e-06	9.24031102240425e-06	4.98143673045927
ZNF496	0.291373623086927	3.63982404187913	5.05829381206093	1.04351401311521e-06	9.3247137691043e-06	4.9722176400285
CHMP2B	0.465497734669776	6.21777397778504	5.05703216119873	1.04956680268551e-06	9.37403025857322e-06	4.96666462371936
FEZ2	0.387817183297086	4.18523233188769	5.05618236759221	1.05366289005548e-06	9.40582953049524e-06	4.96292493455254
MARCHF7	0.40889100749405	5.24556066761764	5.05489686977294	1.05988861309755e-06	9.45659764094505e-06	4.95726873283286
ATP6V1B2	0.437299697194816	5.65414342674731	5.05334267646377	1.06746332240087e-06	9.51934407213653e-06	4.95043170346464
KLRD1	0.301967950125862	0.67015439129446	5.05307022985275	1.06879655268924e-06	9.52639526328447e-06	4.94923334933341
ZFYVE26	0.359234114924602	3.20736161044219	5.0527920258601	1.07015962448523e-06	9.53370514781134e-06	4.94800972122733
WDR86	0.602173344491411	1.88958994032874	5.05143894223679	1.07681320431606e-06	9.58811513924228e-06	4.94205915447738
FTL	0.501783886100213	13.4093788650201	5.05100824044379	1.07893952417358e-06	9.60217896855751e-06	4.9401652718089
ZNF728	0.216098207896406	0.355728750940433	5.05001346266427	1.08386620026218e-06	9.64113810050842e-06	4.93579149457004
COPS2	0.334882693917984	4.93734228139448	5.04883577703711	1.08972695876909e-06	9.68836236406405e-06	4.93061435192761
KLHL28	0.44920188204515	2.98915923923026	5.04846270904174	1.09158993902166e-06	9.70001403809786e-06	4.92897452168826
GSDMC	0.728509030692539	1.38340446302469	5.04788792201401	1.09446628901907e-06	9.72065430899635e-06	4.92644820742529
ESM1	0.905477216736921	3.78750138093044	5.04703033905532	1.09877148393934e-06	9.75395777881238e-06	4.92267934324216
HIC1	0.614822081414851	3.43516276423388	5.04554842552503	1.10624967522958e-06	9.8138326357097e-06	4.91616782986341
FSCN1	0.821997721782346	6.66260831371242	5.04547250391086	1.10663412601545e-06	9.8138326357097e-06	4.91583426955151
PTGS2	1.17256749557618	3.88560876175096	5.04494269600807	1.10932057107051e-06	9.83269051359267e-06	4.91350667210385
PSMC1	0.364495204362934	3.41979932402621	5.04364803619886	1.11591192883946e-06	9.88612389429472e-06	4.90781963100786
TTBK2	0.388581505112956	2.3301364621165	5.04065221159035	1.13131027902637e-06	1.00174872362199e-05	4.89466408489521
TDO2	0.667853270502301	1.9649516703975	5.0397871321625	1.13579496236327e-06	1.00521289032947e-05	4.89086635526719
MMP13	1.09316150265892	1.8244187887279	5.03945457598438	1.13752356259046e-06	1.00623557861592e-05	4.88940655156012
IGFBP4	0.64743633881719	10.252521954608	5.03866375629834	1.14164443829143e-06	1.00915299469809e-05	4.88593542311808
PABPC5	0.429539157463508	1.21892664100176	5.03860119246396	1.14197106923236e-06	1.00915299469809e-05	4.88566083038215
HOXD8	0.463568841107699	2.36155621614924	5.03759235967237	1.14725048170991e-06	1.01330841088251e-05	4.88123341455759
SLC25A24	0.607702136675133	4.7813211738104	5.03676303193386	1.15160823877031e-06	1.01652195405755e-05	4.87759428094388
CSF2RA	0.767353820923137	3.46414591861634	5.03658763898394	1.15253190780368e-06	1.01652195405755e-05	4.87682470494351
STRA6	0.928044174575761	3.73188136185969	5.03656986435451	1.15262555414806e-06	1.01652195405755e-05	4.87674671588041
CAPRIN1	0.39245083288445	6.6133049020449	5.03553482447382	1.15809145319806e-06	1.02082971017594e-05	4.8722056662825
GOLGA2	0.412091575434281	5.86370871305892	5.03113049744333	1.18163258426804e-06	1.04064697937305e-05	4.85289029618646
CCNYL1	0.432537090798848	4.02862207991408	5.03110713496873	1.18175868606975e-06	1.04064697937305e-05	4.85278787278109
AMMECR1L	0.36150306815701	4.80910421960519	5.03099108846079	1.18238525474502e-06	1.04067682646956e-05	4.85227911866303
EVI5	0.421104330739492	3.62591999678586	5.02994188847455	1.18806483808042e-06	1.0451518282492e-05	4.84767976870461
HILPDA	0.758037191603967	4.6856411354991	5.02733187805926	1.20230853526901e-06	1.05715250730038e-05	4.83624145397976
RNF168	0.368889289607937	3.97163757133547	5.02718534119282	1.20311312846275e-06	1.05733050163551e-05	4.8355993912135
SCARA3	0.758172484083229	4.81022904692646	5.02574990468787	1.21102238133406e-06	1.06374897417933e-05	4.82931065539782
[truncated: 15,560 more rows]
