# Supplementary material for: Identification and prognostic analysis of biomarkers to predict the progression of pancreatic cancer patients
Source: Mol Med. 2022 Apr 15;28:43. doi: 10.1186/s10020-022-00467-8 (PMC9013045; doi:10.1186/s10020-022-00467-8)
Supplement: Supplementary file 6 — Additional file 6. The upregulated and downregulated genes in the KRT19hi group compared with the KRT19low group. [file 10020_2022_467_MOESM6_ESM.csv]

	logFC	AveExpr	t	P.Value	adj.P.Val	B
JUP	1.32481912993922	8.50763487928695	12.2225389894138	2.33134476837324e-25	4.09360827878658e-21	46.8259057941534
PKP3	1.59895993677763	6.68751638391777	11.1900415382934	2.28256991455102e-22	1.81945474862406e-18	40.1143799584584
KRT19	2.32912754774528	10.8431864046761	11.1434421481401	3.10858491136863e-22	1.81945474862406e-18	39.8132864714391
KRT15	1.72855586679996	3.10999195649604	10.8784422419406	1.7928637683172e-21	7.87022372697042e-18	38.1050734829738
TRAF4	0.925501961280409	6.05770945191096	10.7815036351942	3.39688713938384e-21	1.19291882560882e-17	37.4820588975361
PITX1	2.18516105522963	4.36321851383765	10.6105402645686	1.04554959355558e-20	3.05980088554042e-17	36.3859775028138
ITGA3	1.47087056581358	7.20476430314081	10.5580956415426	1.47502604421484e-20	3.69999747290977e-17	36.050470668755
KRT16	3.03566590076509	5.55123977785907	10.5142113698611	1.96669731844232e-20	4.31665477681608e-17	35.7700018194451
CRYBG2	1.7209004357105	3.56401623077637	10.186470148839	1.67128049569601e-19	3.26066824710292e-16	33.6838558946794
STYK1	1.4593008982096	3.50198361968457	10.1646229996297	1.92640140843238e-19	3.38256823306642e-16	33.5453599352585
PHLDA2	2.01568632611055	6.73552077246289	10.1475234417933	2.15285008070867e-19	3.4163486115941e-16	33.4370126321069
MMP28	1.68232413421681	5.58028595063523	10.1350379999376	2.33476754593822e-19	3.4163486115941e-16	33.3579307478763
KRT8	1.28416269000477	10.2172743766086	10.1138084993488	2.67991681597593e-19	3.55166185999667e-16	33.2235215697837
EZR	1.13454751034411	9.3479418691458	10.1053179806956	2.83178233612127e-19	3.55166185999667e-16	33.1697862128264
SH2D3A	1.48310027726227	4.58609413455389	10.0907504353345	3.1125787732573e-19	3.643584711975e-16	33.0776172322844
P2RY2	1.27992331284637	2.85907280847671	10.0450525567948	4.18626767492824e-19	4.59416713150406e-16	32.7887105335826
KCP	1.6312939640893	2.6405167990615	10.0058669010452	5.39599280612594e-19	5.57342574604502e-16	32.5412494602994
MROH6	1.76954216049559	4.66829019571859	9.96108674788532	7.20968346894268e-19	7.03304622395359e-16	32.2587749711415
KRT18	1.24892617761158	9.77497150376914	9.86588239813899	1.33340592070605e-18	1.23227760850935e-15	31.6593734477591
CSTB	1.10742225461498	8.32619197508714	9.81913721591381	1.80228687895744e-18	1.5301626124359e-15	31.3656561093669
PPP1R13L	1.32075680699078	5.45308751519612	9.81676612397015	1.83002533522148e-18	1.5301626124359e-15	31.3507681824902
FAM83H	1.23810611364099	6.15037348526903	9.80313773865159	1.99790164637703e-18	1.59459795494246e-15	31.2652163417308
EPS8L1	2.00342749678886	5.82961544385941	9.76958010554147	2.47951811679462e-18	1.89295037446943e-15	31.0547044595125
ARHGAP27	1.16783182772591	4.7719818847943	9.73614256815189	3.07421246413733e-18	2.24917069407447e-15	30.8451537731751
PLCD3	1.3879364942829	5.06513207516248	9.72087792788385	3.3909888664424e-18	2.38169494023449e-15	30.7495610832636
GJB3	2.03316969152404	5.59230065647125	9.70647750764896	3.71954464415247e-18	2.51198016948743e-15	30.6594208607548
S100A10	1.26277134967315	10.0970441659604	9.69083704357318	4.11237001208426e-18	2.51899545293684e-15	30.5615632293557
BIK	1.47919687695104	5.92248621379484	9.68918356698097	4.15623928760054e-18	2.51899545293684e-15	30.5512206614409
EPHA2	1.69528124004331	6.9217487911405	9.68903105182352	4.16030913691943e-18	2.51899545293684e-15	30.550266698889
GIPC1	0.982407040351373	7.07275612404315	9.6516634480464	5.28700894211378e-18	3.09448633381919e-15	30.3166721708877
EPS8L2	1.1377149626202	6.37687187186904	9.63582994305251	5.85163632080129e-18	3.31448006957903e-15	30.2177745241165
OCIAD2	1.06699019526111	7.30000411300292	9.61855613252985	6.53625201939614e-18	3.58656403776803e-15	30.1099365504094
SEMA4B	1.19640979594611	6.4609022146499	9.60524511584606	7.11769293252336e-18	3.78725970309629e-15	30.0268778237258
NTF4	1.22561482840678	1.22545752951656	9.57670249497585	8.54375003281813e-18	4.41234431841922e-15	29.8488947134206
BAIAP2L1	1.23296986049515	6.35514919005482	9.57013616331355	8.91012668450888e-18	4.47008327009404e-15	29.807972079648
S100A6	1.50496829994666	12.8040457916287	9.55130134373143	1.00500690003636e-17	4.81349334364592e-15	29.69063797963
C19orf33	2.37702019787956	8.63929497622139	9.54680715513444	1.03428500402887e-17	4.81349334364592e-15	29.6626513937053
INF2	1.18689135045819	6.42561189974518	9.54568849224488	1.04170366796825e-17	4.81349334364592e-15	29.6556857985028
RHOD	1.61273094727636	6.45410135699715	9.48787990981496	1.50658890663401e-17	6.78312682348376e-15	29.2960758606892
ANXA2	1.29779504544979	9.16992871713676	9.4838230510946	1.54607121187015e-17	6.78686610230698e-15	29.2708651718456
JPT1	1.16435130931711	7.00867161683268	9.42499993738224	2.24885341711222e-17	9.63112613440815e-15	28.9057048245299
PTK6	1.9053648439296	5.60221610930086	9.41968388867788	2.32622725307479e-17	9.72529150874769e-15	28.8727399360937
PLEC	1.25453379039159	7.44832811169308	9.40350429146792	2.57839013929618e-17	1.05288261525353e-14	28.772447044003
SSH3	1.00589662989648	5.93422704884787	9.36850820747066	3.22064322631905e-17	1.28525623661219e-14	28.5557077955406
TINAGL1	1.36996982320458	6.92769528626669	9.30924629120415	4.69083201515774e-17	1.83036265231455e-14	28.1892910475451
CAPN1	0.785467385739251	7.10971046339331	9.29983813097747	4.97903229440909e-17	1.90058321864194e-14	28.1311914044243
CIB1	0.836175825547123	8.76497847294458	9.27680654687262	5.76104260267098e-17	2.15230100128297e-14	27.989044057352
TRIP10	1.13250155141528	6.55199435311772	9.26347815100206	6.26818494269192e-17	2.29298040434849e-14	27.9068374740938
LPCAT4	1.3364810091961	6.41613065758351	9.25874857168874	6.45861782271454e-17	2.31442592549071e-14	27.8776760790159
GPRC5A	2.32075788738301	7.46812343820054	9.23598583510548	7.45873611373416e-17	2.61124052470689e-14	27.7373974560701
EVPL	1.75612608431941	4.92882804094778	9.23334449955337	7.58433092773229e-17	2.61124052470689e-14	27.7211274533882
TBX6	1.3377677048063	2.97944988003004	9.21263719694754	8.64464542621387e-17	2.91906401997864e-14	27.5936304686154
SLC16A5	1.52741507653905	4.91163922314584	9.15709910547256	1.22731689996543e-16	4.06612404650811e-14	27.2521639116414
CHMP4B	0.626114645564808	8.97817819588617	9.12790040549202	1.47521280670702e-16	4.796900309809e-14	27.0729288537177
FA2H	1.63981003633293	5.56390737655069	9.10063106150317	1.7514368141465e-16	5.59154163992697e-14	26.9057188045709
BCL2L1	0.822347527648875	7.66965478282035	9.08692605606705	1.90909561141904e-16	5.97898920230695e-14	26.8217493273373
BLACAT1	1.60953175368347	3.32033463032491	9.08429827765454	1.94089859634089e-16	5.97898920230695e-14	26.805654270841
ITGB4	1.80326312660058	7.81859788724504	9.07766568671012	2.0235315975646e-16	6.12606746924773e-14	26.7650372337793
ALDH3B1	1.34606799973318	5.39684066205526	9.07214303668374	2.09499733685063e-16	6.15289389022273e-14	26.731225378913
SLC16A3	1.48521193267111	5.91209796189756	9.07157602363162	2.10247527429446e-16	6.15289389022273e-14	26.7277543153586
PLEKHN1	1.44778443090902	3.38630409256394	9.05179352974051	2.38066232628603e-16	6.85279504709122e-14	26.6067010967735
FOXL1	1.6877683226604	4.38642329098111	9.02255810251707	2.86007318536925e-16	8.10000404224172e-14	26.4279772822926
ALS2CL	1.45404229622368	4.86194067345712	9.01343286082453	3.02850936184297e-16	8.44088823565091e-14	26.372235049506
ADAMTSL5	1.18879537245804	2.70334157013221	9.00075090682291	3.27908275165711e-16	8.99647094317924e-14	26.2948003461992
PRSS22	1.61417884544642	6.00682514184897	8.97635619364022	3.82043280751334e-16	1.03204584103272e-13	26.1459604489891
SFN	2.31519247165331	8.08294372845604	8.93073773868923	5.08200197325839e-16	1.35204352497643e-13	25.8680259227629
KCNN4	1.97599248078797	6.38822173184265	8.91276137484768	5.6859793944312e-16	1.49015092816145e-13	25.7586472477572
ID1	1.4008801892709	7.77663932770195	8.88867534335741	6.60839177327454e-16	1.70642281098423e-13	25.6122226043285
SIRT7	0.828340190707164	4.49491387936439	8.83017705582925	9.51480562841473e-16	2.42131118883093e-13	25.257218906938
ARRDC1	0.984896079493087	6.21131694696609	8.81118546684055	1.0708066075963e-15	2.68604188896906e-13	25.1421575737925
ANXA11	0.782565324470112	7.29851686952605	8.79608571127013	1.17619164233311e-15	2.90883789404606e-13	25.0507426886591
RPS6KA4	0.814480057503945	5.95816135602332	8.77170763342691	1.36848576353133e-15	3.32290351226272e-13	24.9032834629235
NAGS	1.06609869814715	3.10631554094332	8.77018672881781	1.38146794461632e-15	3.32290351226272e-13	24.8940889760318
VILL	1.72548435535979	5.76430283214377	8.76065082714577	1.46569835696843e-15	3.47786452027145e-13	24.8364546257474
PLEK2	1.7839147788341	6.57575312989052	8.73530570415475	1.71518399161688e-15	3.96307162158505e-13	24.6833887021332
LEMD1	1.80718039247818	3.49645882343824	8.73529269523461	1.71532230332287e-15	3.96307162158505e-13	24.6833101821217
ATP6V1FNB	1.33509527331366	2.57300781262759	8.72360991157681	1.84411392424806e-15	4.20529823323008e-13	24.612812970481
IGSF9	1.53906232196519	3.59725562248007	8.70381532926579	2.08460979490261e-15	4.692777357525e-13	24.493451188982
RASSF7	1.23580073637615	6.7984331762864	8.70074290156901	2.12463276830461e-15	4.72233250362793e-13	24.4749339221089
GJB4	1.67068528914822	3.35957314123953	8.69279223156392	2.23177907968052e-15	4.89847610751379e-13	24.4270278357974
CTTN	0.73337378041998	7.47457648454764	8.68584080743437	2.32984468325483e-15	5.05058553003351e-13	24.3851567633932
VPS37B	0.805058107709197	5.6269277382286	8.67419247964797	2.50385225647954e-15	5.30862225176701e-13	24.3150241162463
KRT7	2.18321684102064	8.78122573162764	8.67245799289157	2.53084362401308e-15	5.30862225176701e-13	24.3045842444973
RNF223	1.24723801641374	2.2253030593815	8.67190073037905	2.53957667947166e-15	5.30862225176701e-13	24.3012302582235
TMEM44	0.813122197295913	4.199655055538	8.66616773876175	2.631175980429e-15	5.43539047533562e-13	24.2667301600852
B3GNT3	1.52526981415184	7.07803135313342	8.65422186105413	2.83271329856751e-15	5.78367590808685e-13	24.1948711478371
ALDOA	0.847247610632312	9.24095391561718	8.63797956433785	3.13152617466493e-15	6.32028368976338e-13	24.0972308528558
TMPRSS4	2.05688323988935	5.97365536824078	8.63069059636822	3.27560119861767e-15	6.53594107346904e-13	24.0534371531642
TMBIM1	0.895390498626231	8.36394403811642	8.62702542505298	3.35051482710912e-15	6.61030223024822e-13	24.0314215986287
EFNB1	1.22520454099284	6.95446040430058	8.61993050344669	3.50039625627099e-15	6.79158554123444e-13	23.9888152392283
CABP4	1.04453122290442	2.5174328836796	8.61851489517389	3.53108827995647e-15	6.79158554123444e-13	23.980315923709
ELMO3	1.04650850526644	6.18201887156813	8.61726376526717	3.55843652710045e-15	6.79158554123444e-13	23.9728046031409
TNFRSF12A	1.17932684721405	7.68211173053871	8.61438944428364	3.62206484841433e-15	6.83869211540937e-13	23.9555499032639
MALL	1.45962804555829	3.61286347392761	8.60254060288498	3.89650376755593e-15	7.04931239766646e-13	23.8844451298902
BLVRB	0.838640829496356	7.14140885224478	8.60212926250802	3.90639304001941e-15	7.04931239766646e-13	23.8819773883467
EIF6	0.65913557010032	8.23865021705384	8.60182696454882	3.91367663976223e-15	7.04931239766646e-13	23.8801638519084
SPINT1	0.975433104038698	8.0177806992407	8.60119020994277	3.92906280734085e-15	7.04931239766646e-13	23.8763439376806
CKLF	0.900840361026036	5.56341889400157	8.60097194829696	3.93435056080251e-15	7.04931239766646e-13	23.8750346042966
PLCB3	0.999257490266929	5.71791289675138	8.59398025286957	4.10752530047125e-15	7.2852562374722e-13	23.8330990990157
RHBDF1	1.00239843297413	5.29373923932451	8.59185124926012	4.16174528552877e-15	7.30760854685997e-13	23.8203322780099
ADAP1	1.54438672276887	4.53016688224443	8.58872174668535	4.24273745378134e-15	7.37606207435115e-13	23.8015681674103
STN1	0.64065671722238	6.01150919295127	8.58630326003437	4.30639843114899e-15	7.4133382404456e-13	23.7870691138015
PPARG	1.45750534374341	4.76574509485757	8.58247103147609	4.40921973555919e-15	7.51664945016347e-13	23.7640979288041
PERM1	1.13777923428316	2.25503277911093	8.57877787035189	4.51061450632046e-15	7.59194836509987e-13	23.7419642730745
XDH	1.51366237492109	3.53865262495527	8.57772783446974	4.53986319457535e-15	7.59194836509987e-13	23.735671959049
NET1	1.07275480908497	7.09831653812541	8.55890640197345	5.09724044871655e-15	8.443626890473e-13	23.6229380526128
HMGA1	1.27060747408372	8.4223530683201	8.54109739697807	5.68698630818512e-15	9.2516699139311e-13	23.5163611538551
TMEM92	1.50309711489383	4.48434582841366	8.54099925166441	5.69041716899914e-15	9.2516699139311e-13	23.5157740605223
PKM	0.869515306992096	9.18629554806462	8.52888247476901	6.13015390816015e-15	9.81994252215317e-13	23.4433142016697
SMAD3	1.00171427375936	5.56592397078416	8.52830866008818	6.15179496233754e-15	9.81994252215317e-13	23.4398837630706
GSDMB	1.43648488151811	4.81453994719564	8.52231427789628	6.38245233256337e-15	1.00963495952685e-12	23.4040531893515
ST14	1.11299684177674	8.15779655529581	8.5121438112751	6.79359772946941e-15	1.06066150262632e-12	23.3432843573536
GRB7	1.15498202948229	5.44315923488087	8.51137249243452	6.82583004708552e-15	1.06066150262632e-12	23.3386769236004
S100A11	1.34080359148335	11.6927835641769	8.50652146513274	7.03205495824833e-15	1.08312151764809e-12	23.3097035040307
RHOF	0.850840933085476	2.07318863122296	8.48949856870469	7.8058612597817e-15	1.18832349225068e-12	23.2080859215405
NECTIN4	1.80345814472253	5.65541314966569	8.48857001158341	7.85042001828573e-15	1.18832349225068e-12	23.2025453545094
PRDX5	0.614296205497071	9.84277871777687	8.47971966091228	8.28799439259901e-15	1.24383669692005e-12	23.1497491931358
LAMB3	2.03732734651818	8.29456804269402	8.47063959459277	8.76207974332969e-15	1.30384201875531e-12	23.0956064471646
MGAT4B	0.795757511358425	6.86896056840904	8.45534589673129	9.62216927657401e-15	1.41979554896944e-12	23.0044675776229
MST1R	1.68534476710393	5.53526297515689	8.45218984291226	9.8098243135901e-15	1.43542254268607e-12	22.9856684381637
ADORA2B	1.09807508681861	3.35997359728727	8.44148409352621	1.04738373875021e-14	1.50766682966816e-12	22.9219211512075
PLK1	1.04320656260442	3.86631849013137	8.44146165416985	1.04752749712122e-14	1.50766682966816e-12	22.9217875717843
TSPO	1.26762816401251	8.58242565842969	8.42482908027975	1.15965374018713e-14	1.65547642471104e-12	22.8228163768969
STXBP2	0.729220379856077	5.32212580200932	8.41345029679955	1.24314276039933e-14	1.7603503007945e-12	22.7551548601519
LAD1	1.51129099301805	8.13107693237741	8.40208471169217	1.33248429641714e-14	1.87176734086308e-12	22.6876103349506
CLIC3	2.14841138888858	5.58704174934626	8.39893151390827	1.35838012623108e-14	1.89299973305488e-12	22.6688780367811
TMC7	1.21135495903513	3.49289902237687	8.3956700060086	1.38569077601143e-14	1.9158538847232e-12	22.6495054279842
MISP	1.45874326593065	7.14633799054726	8.38700789350308	1.46089704976257e-14	2.00405400756102e-12	22.5980699449016
PPP4C	0.613485046798812	7.09580130897468	8.38568936954227	1.47269445621883e-14	2.00457689587182e-12	22.5902425458543
CGB7	0.970982282486	1.06431123027119	8.37718728342361	1.55106866254014e-14	2.0902708928315e-12	22.5397825834562
EPB41L1	0.903169756394099	5.86337574690003	8.37630242727582	1.55945946216144e-14	2.0902708928315e-12	22.5345322038608
TK1	1.26433056685863	5.73575150030615	8.35654970002866	1.75894449825731e-14	2.33282014390518e-12	22.4173890178458
OVOL1	1.38473315306171	2.88888188758126	8.35580082869758	1.76698604214015e-14	2.33282014390518e-12	22.4129501726422
SH3RF2	1.30674687455589	4.04888634260314	8.342892280781	1.91147443476072e-14	2.50474474626593e-12	22.3364630576283
F11R	0.920167855599647	6.94148873781668	8.34043367118183	1.94029415479022e-14	2.52367593066382e-12	22.3219007835958
SLC2A1	1.68868733173259	7.24129066159565	8.33771009165685	1.97272320896517e-14	2.54698873722202e-12	22.3057712498614
TRIM16	0.983852730661871	4.00411736107903	8.32799713181416	2.09281170285466e-14	2.68231245915511e-12	22.2482677579683
SLC22A18	1.24366413074916	4.71720701890576	8.30107578104719	2.46489280878182e-14	3.13630817604348e-12	22.0890367041708
GPR39	0.921552311757133	3.01150900247659	8.28884088402446	2.65499965211852e-14	3.3538948842841e-12	22.0167449742848
S100A16	1.31133911033523	9.16353399733036	8.27647579443754	2.86189731627487e-14	3.58943249831931e-12	21.9437310266838
RARG	0.93581683539857	5.31825278375438	8.27199063272837	2.94083162686434e-14	3.62979045481258e-12	21.9172585605815
LBX2	0.777095614237681	1.69572365000238	8.27136176610835	2.95207025245325e-14	3.62979045481258e-12	21.9135473434221
MICALL2	1.12850465321905	5.05087329404681	8.27113735311675	2.95609109310438e-14	3.62979045481258e-12	21.9122230139081
CHMP1A	0.581163475395839	7.20818142020648	8.26537169932283	3.06127797766906e-14	3.73284583402021e-12	21.8782035046534
RRAS	0.975697727888293	8.00565812313589	8.25561291123584	3.24783735751213e-14	3.91584406153349e-12	21.8206466162663
CCDC120	0.71929559409919	4.17116471046495	8.25520097946288	3.25595553837855e-14	3.91584406153349e-12	21.818217715169
CLIC1	0.799487879848476	9.89653785861169	8.23641787755694	3.64830253386692e-14	4.35786014912716e-12	21.7075220654825
IQGAP3	1.31080048071613	3.69347331229692	8.23134553921126	3.76206599736529e-14	4.46338627349576e-12	21.6776479119899
GALE	1.13659728745646	5.88919069502457	8.22681463011701	3.86665637806976e-14	4.55668586191456e-12	21.6509694162682
H1-0	0.860870384096666	8.78718794451316	8.22531578852713	3.90188590031765e-14	4.56403300058512e-12	21.6421454937704
BICDL2	1.32648964884629	4.81649701030218	8.22434489011424	3.9248760355849e-14	4.56403300058512e-12	21.6364300358709
POLD4	0.834722517508056	5.43437978302614	8.22207389244434	3.9791773485768e-14	4.59673520155658e-12	21.6230623503468
LSR	1.06121413215965	8.47835301169707	8.21415131273264	4.17450963710805e-14	4.79086370705754e-12	21.5764407224356
SDC4	1.09529308163714	9.1146180635316	8.19468534586045	4.69575316856515e-14	5.35407336927503e-12	21.4619746609836
UNC13D	1.33588778546577	4.93789355175215	8.16814568232995	5.51176571094308e-14	6.243941556029e-12	21.3061072970113
MEAK7	0.699056632245769	3.54910961559956	8.16263757787154	5.69797548715891e-14	6.3415688433417e-12	21.2737864448494
PCDH1	0.972699350911247	6.57106421069991	8.16255260500258	5.70089642975287e-14	6.3415688433417e-12	21.2732879111658
SLC23A3	0.870413246239063	1.54379167288735	8.16239574564974	5.70629236999823e-14	6.3415688433417e-12	21.272367627379
TGFA	1.2308725365361	4.8825638521697	8.14523606279352	6.32820633089644e-14	6.98848899145978e-12	21.1717406395181
GTF2IRD1	0.716314853279374	4.50070528095439	8.13873013850058	6.58117549219955e-14	7.22242877922075e-12	21.1336137217737
MYO19	0.648959503569878	3.56681834583503	8.13428403112476	6.75979303424481e-14	7.37237303654066e-12	21.1075658962266
CBLC	1.30238157520363	6.30479214384198	8.12414290230931	7.1853815985462e-14	7.78815527709091e-12	21.0481773479942
SERINC2	1.41345242737843	7.67598531312266	8.120657409452	7.33770419433864e-14	7.90446306431854e-12	21.0277732842262
TM4SF1	1.35080670776595	8.88260974582096	8.1191096559391	7.40636595909178e-14	7.92977926071296e-12	21.0187140055984
MFSD10	0.934610719600249	6.84936853456176	8.11469220772064	7.60585575558833e-14	8.09401340681064e-12	20.9928621737607
SLC39A4	1.39535393230011	4.94312638409153	8.11118959455581	7.76780969247452e-14	8.21656448133494e-12	20.972368662343
CD151	0.732559943818554	8.66776546912947	8.105316827553	8.04705913593918e-14	8.46097672862012e-12	20.9380165405114
MMEL1	1.01434961374112	2.28520942378095	8.10224626502051	8.19700182846967e-14	8.56733066107732e-12	20.9200600935902
TRADD	0.793261155701732	5.73274416067399	8.10038399468337	8.28928631983745e-14	8.61251943727963e-12	20.9091711597946
SDCBP2	1.45561919032244	6.61511769209061	8.09350155939411	8.63936714789802e-14	8.92344986764361e-12	20.8689385164662
NAPRT	1.21475368343022	6.27809092691312	8.09204748537608	8.71518396128306e-14	8.94911784655961e-12	20.860440421541
KIAA1522	0.919716806145797	6.83142408019344	8.07364236831879	9.73378653394664e-14	9.92035331316975e-12	20.7529347297887
POLR2H	0.644241362864309	5.82007663740914	8.07295510037308	9.77402541818081e-14	9.92035331316975e-12	20.7489225023829
PFKP	0.999721557371408	6.88419574044542	8.06595621472941	1.01933077629035e-13	1.02864535062542e-11	20.7080723097689
LRRC8A	1.03168770075007	6.85234758917559	8.04997272670753	1.121884097995e-13	1.12566645009681e-11	20.6148426229656
PSORS1C1	1.07138631483273	2.19788782552482	8.0446081798533	1.15854557698684e-13	1.15584669240408e-11	20.5835708588481
C6orf132	1.19006491703138	4.54731752550757	8.04081646285452	1.18517191896057e-13	1.17235357509894e-11	20.5614734173069
ERBB2	1.09641220442582	6.272037203414	8.04023782681077	1.18928821900132e-13	1.17235357509894e-11	20.5581016512039
SYT8	2.28491995600031	5.09559027978342	8.03942129612842	1.19512096328213e-13	1.17235357509894e-11	20.5533438402795
FAM110A	0.825863663974101	4.41221985752198	8.03729697900322	1.21042878404399e-13	1.18077327883491e-11	20.5409667782559
RNF7	0.479861946276474	6.24284325193735	8.03570168994144	1.22205201284626e-13	1.18552548583246e-11	20.531673017816
MAL2	1.26433244064848	7.94452733142997	8.0321430929337	1.2483798489091e-13	1.20441218499972e-11	20.5109445632229
MIX23	0.566650038104528	4.48777297483549	8.01044342527169	1.4215279352912e-13	1.36396770578023e-11	20.38463775714
PPP1R1C	0.730827938195721	1.55603761052969	8.00494073068345	1.4690920639932e-13	1.40194497563351e-11	20.3526333938113
WNT7A	1.79347481554982	3.04908068831769	7.97818273860017	1.723822209023e-13	1.63385131659418e-11	20.1971507876057
LMO7	1.02826071721957	5.59420930759983	7.97751438049638	1.73071555832631e-13	1.63385131659418e-11	20.193270254316
RNF39	1.35492950664321	3.78481970912529	7.97334974413869	1.77428843793716e-13	1.6660283787026e-11	20.1690934951736
MVP	0.772051540100659	7.98439909535255	7.9682382806201	1.82925539528405e-13	1.70850507903153e-11	20.1394282001777
RHOC	0.807363588790799	7.96974207012725	7.96525705173478	1.86208989246969e-13	1.7299701810516e-11	20.1221301962001
CATSPER1	0.968660231991738	1.95506539706487	7.96273160925665	1.89036075118868e-13	1.74699181211169e-11	20.1074791659619
IGF2BP2	1.25762661231086	4.6904084840542	7.95978311699341	1.92390575375356e-13	1.76867255715099e-11	20.0903766093163
SRC	0.807225500903489	6.18645848463585	7.95890875651567	1.93396623368637e-13	1.76867255715099e-11	20.0853055009131
ACY1	0.873963047385124	2.75242097929145	7.95626823645335	1.96466572407949e-13	1.78743862430631e-11	20.0699926142918
PSORS1C2	1.05992479911447	1.46668625220532	7.94932894699248	2.04766437366151e-13	1.85334735758364e-11	20.0297616531941
C1orf116	1.08288269358789	6.03499612037019	7.94714772463025	2.07446376887114e-13	1.86102039910888e-11	20.0171192728223
AHNAK2	1.64146781442319	4.63602721184529	7.94691534762197	2.07733924611504e-13	1.86102039910888e-11	20.0157725097262
SMIM22	1.14892496949556	6.61810781146274	7.94471304282448	2.10478774931943e-13	1.87603898935532e-11	20.0030097577103
PKMYT1	0.984213328426379	2.60060448415873	7.93745162827111	2.19786069649647e-13	1.94910282675664e-11	19.9609402971203
PRICKLE3	0.633273222112356	3.82492474649299	7.93246284909798	2.26415511671232e-13	1.99780400474129e-11	19.9320479480348
NGEF	1.20971990387242	3.8760562271857	7.91768394969961	2.47239507180184e-13	2.17063925328842e-11	19.8465065512178
UBALD2	0.787491907817256	7.33970696141064	7.91179151663571	2.56061408899421e-13	2.23690660640046e-11	19.8124216410529
TENT5C	-1.13985755312988	4.28214672114601	-7.90913430682262	2.6014098630664e-13	2.26129484087044e-11	19.7970548661521
CDK18	0.838693278184024	4.4976157683882	7.90494833304342	2.66698601125291e-13	2.30687721042314e-11	19.772852115602
CGN	1.16894101389636	6.1836136567155	7.90057100461631	2.73731119317795e-13	2.35610035495155e-11	19.7475494505802
TOR4A	1.07753043657076	5.60126001802562	7.89065524223726	2.90348000999583e-13	2.48693685343984e-11	19.6902569937649
SPC24	0.923080504247625	3.0329624660359	7.87202458478095	3.24316469649356e-13	2.76440431581215e-11	19.582702869701
CDC42BPG	0.829255140104555	4.52244195949251	7.85983801998675	3.48635241464681e-13	2.9573363308591e-11	19.5124156701744
TICAM1	0.752853964633561	5.94999283150358	7.85404385786734	3.6082271248894e-13	3.04600288874678e-11	19.4790154813363
ITPKA	1.5187727499955	3.5151171719104	7.83387413383453	4.06631230706775e-13	3.41628601912931e-11	19.362839840178
NMU	1.88589695250104	4.22640085634614	7.82772636530984	4.21706085610827e-13	3.52606531297167e-11	19.3274577491557
HS3ST1	1.28238035792114	4.22342628867824	7.82395603542203	4.31223622924607e-13	3.58855715399677e-11	19.3057650632447
PRR15	1.35458698324525	5.53511569047379	7.82178173437925	4.36808630204332e-13	3.61788808384805e-11	19.2932574506485
MLPH	1.28765235666754	6.28625507063183	7.8158431491773	4.52430296903915e-13	3.72968243349101e-11	19.2591044025887
TFAP2A	1.16823845274137	2.70993614957441	7.81173129398806	4.63569492854727e-13	3.80365267525054e-11	19.2354642663602
PRELID2	0.75075333315179	2.5043299630402	7.81042390345987	4.67167839396972e-13	3.81534887998671e-11	19.227948989528
RIPK4	0.905896594885675	5.02863233097507	7.78289775568719	5.49686125973326e-13	4.4684901323915e-11	19.0698613550981
POC1A	0.807562641078342	3.5946654372857	7.78112942452262	5.5545514543221e-13	4.47995459771557e-11	19.059714738731
TMEM134	0.580363423485588	4.47092860031017	7.78090269290322	5.56199158438404e-13	4.47995459771557e-11	19.0584138422006
BEAN1	1.1611291656292	2.23712009123245	7.76637055836909	6.06001772801415e-13	4.85880599480367e-11	18.9750725599731
ABHD17C	1.22176677082872	5.9769246310681	7.76079928049461	6.26244062439645e-13	4.99828158744442e-11	18.9431415501423
LAMA3	1.46871500782401	5.71591547308977	7.75961554902708	6.30630398969415e-13	5.01051546402894e-11	18.9363585925536
RCE1	0.529504690714146	4.87451006339849	7.75741566596619	6.38863027244953e-13	5.0530612141415e-11	18.9237542727307
ESRP2	0.945135785169448	4.70174582700729	7.75463710964811	6.49413409831312e-13	5.11347536467624e-11	18.9078369082115
CRABP2	1.97804740754651	6.89053008453225	7.75319830542082	6.54944241402053e-13	5.13400264945475e-11	18.8995956003987
SMAGP	0.995682686054598	4.96353401975956	7.75119519568337	6.62722006741436e-13	5.17188254061016e-11	18.8881232556288
MYEOV	1.96113008982711	5.03367372465548	7.74694980378959	6.79509688250249e-13	5.24846020735583e-11	18.8638135404919
FOXQ1	1.52255450752855	5.96506698464211	7.74652709681667	6.81204076900793e-13	5.24846020735583e-11	18.8613934161912
VAMP8	0.706071354339294	8.79821653415601	7.74645294178719	6.81501752535526e-13	5.24846020735583e-11	18.8609688630331
TONSL	0.866129756609008	3.11157224811868	7.74410086413039	6.91010642248508e-13	5.2984523437736e-11	18.8475037525378
NIBAN2	0.706665191361542	8.29488378060237	7.74215489072187	6.9897692342009e-13	5.33623295579711e-11	18.8363650058908
C11orf80	0.773536598634228	4.16226529668805	7.74133151508512	7.02374902067288e-13	5.33896143090888e-11	18.8316524175703
SERPINB5	1.85084992274848	5.1744771362935	7.73974677744757	7.08961017883119e-13	5.35987242538251e-11	18.8225828650289
FLNB	1.10444622909197	7.22893412988802	7.73920398598727	7.11230864578919e-13	5.35987242538251e-11	18.819476644193
SEC14L2	0.941612486121064	4.19552187876639	7.73505246735545	7.28831238064488e-13	5.46903748255314e-11	18.7957223617532
HK2	1.42790488242063	5.69041744389231	7.73405083766338	7.33141790782902e-13	5.47797306568382e-11	18.789992140706
TRIM29	2.11842406937525	5.3023185304984	7.73264045605695	7.3925423303409e-13	5.50023943976508e-11	18.7819241073203
MYH14	1.13522927341383	6.85894460142961	7.72183936667506	7.8776767079168e-13	5.83646098372621e-11	18.7201607887749
SDC1	1.32473276832961	8.4009619615335	7.71749247280665	8.08169399514871e-13	5.94632296761246e-11	18.6953161141182
BCAR1	0.737290935724233	5.79317287157308	7.71724025230473	8.09369092351146e-13	5.94632296761246e-11	18.6938747584328
PARD6B	0.898337068726087	3.50085455496718	7.71041846162705	8.42494094346969e-13	6.16389741776601e-11	18.6548992863425
NXNL2	0.657661092524616	1.17280932768473	7.70041284262294	8.93520037871867e-13	6.51009059958179e-11	18.5977640662042
RAC1	0.602655268581861	8.77505533515227	7.69791423105957	9.06732306938497e-13	6.57905478410457e-11	18.5835019119132
ERO1A	1.01111234966434	6.27083646847304	7.69612785391074	9.16296732905792e-13	6.62109231814519e-11	18.5733066127933
FBXL19	0.662507608284143	4.57068307517112	7.69237159544933	9.3673495730864e-13	6.74103652269771e-11	18.5518725170139
DTX2	0.83403005705664	4.57956026113226	7.67530250489077	1.03543961583235e-12	7.42093233240828e-11	18.4545373858435
MELTF	1.44605156543129	4.62905224298135	7.67379723038536	1.0446226452726e-12	7.45631261314697e-11	18.44595881002
KIF18B	0.884312287895527	2.61553370714034	7.66904846231834	1.07412420371824e-12	7.63584894457025e-11	18.418900991945
RALY	0.511468205962752	6.3218025476754	7.65949515940938	1.13599370917767e-12	8.01846291326218e-11	18.3644927723555
UBE2C	1.35024990717317	5.50371255801808	7.65933219264608	1.13707914197977e-12	8.01846291326218e-11	18.3635649318451
PML	0.709254737665779	5.19383019022182	7.65107896550921	1.19341228559731e-12	8.3820505291213e-11	18.3165885595595
PPP1R14B	0.709613301398292	7.27363041166786	7.65028410772613	1.19898127806745e-12	8.38761444684717e-11	18.3120656547086
ZWINT	0.842056326880244	4.72479698905806	7.64848247630468	1.21169936912809e-12	8.44294810417466e-11	18.3018148657501
TUFT1	0.899580507869896	5.40102388844153	7.64013250102862	1.27240826555714e-12	8.83091570550113e-11	18.2543214972164
TNFRSF10B	0.957241847899452	5.99263385775628	7.63935783813111	1.27819074414932e-12	8.83612254981018e-11	18.249916645055
IL1RN	1.65515232512785	5.48780824527974	7.63746119349541	1.29245824669913e-12	8.89971543285885e-11	18.2391329728328
EFHD2	0.847156065437752	8.00848159686424	7.63527603324945	1.3090915266087e-12	8.979038326454e-11	18.2267105557583
LGALS3	1.26618529707023	9.08300855171798	7.63014311421627	1.34900053719064e-12	9.21677059631532e-11	18.1975374057089
COASY	0.444763185396416	6.08609196779087	7.62898315630776	1.35818475792304e-12	9.24355277688787e-11	18.1909460961581
PAK4	0.762187031570333	5.26606899706229	7.6267991914449	1.37564497147683e-12	9.29675455718434e-11	18.178537359786
GNA15	1.14092739076323	5.18711045649867	7.62668164106347	1.37659102731814e-12	9.29675455718434e-11	18.1778695185949
SLC39A11	0.714450532760255	5.20416516142596	7.59307878309758	1.67518758673921e-12	1.12699689025111e-10	17.9871725843891
RAPGEFL1	1.4536474856849	4.98042843900314	7.58149151359923	1.79234342499016e-12	1.20121214501535e-10	17.9215127650453
TNK2	0.904894449804138	4.84387517776597	7.57662770768636	1.84390206595072e-12	1.23106754281478e-10	17.8939668440594
EHD1	0.737672279774081	5.73049827240389	7.57322934680121	1.88079415179447e-12	1.25094183755148e-10	17.8747256945196
DVL1	0.791160727512746	6.42334433896213	7.56967366405907	1.92017570235663e-12	1.27231566632755e-10	17.8545984752905
ESRRA	0.609151474171174	6.02232697443757	7.5686726983416	1.9314084302335e-12	1.27494739197256e-10	17.8489332927965
COL17A1	2.41819985020804	6.12077352891821	7.56621034250344	1.95931805441916e-12	1.2885268059006e-10	17.834998668673
CLDN4	1.3944148003796	8.08956877966474	7.563944305025	1.98535476899446e-12	1.30077777570051e-10	17.822177049424
OSBPL3	1.00724119769633	4.52791144474226	7.56169352882203	2.01155482421915e-12	1.31304428098379e-10	17.8094437055725
GUK1	0.629461831897649	7.48057494067488	7.5581546337207	2.05344228216268e-12	1.33542196416646e-10	17.7894269522819
CARD19	0.692180802681458	4.95700154483947	7.55141965176043	2.13555676362211e-12	1.38369893772844e-10	17.7513455654228
TJP3	1.41503304728004	5.56743631531802	7.54719593726538	2.18870152956973e-12	1.41291949109246e-10	17.7274723446717
RNPEPL1	0.673994546754352	6.04514245064493	7.54645450857418	2.19816455686401e-12	1.41383045618956e-10	17.7232823513984
LDHA	0.975567039997676	8.41235625474927	7.54466790282893	2.22113397038388e-12	1.42339019656827e-10	17.7131866682338
RDH13	0.785177366041522	3.5172671003496	7.52951818120514	2.42569147610917e-12	1.54882605923639e-10	17.6276280771661
UNC93B1	0.956569719629921	6.41853681803942	7.52476897262349	2.49357281104202e-12	1.58640018076402e-10	17.6008247883947
SLPI	1.67524978685218	9.69853298072679	7.52228268608531	2.52985544639164e-12	1.60367262755202e-10	17.5867962785053
TMC4	0.919673512035949	7.00752960146767	7.51840252626993	2.58752471552096e-12	1.63432901006592e-10	17.5649077696043
DOK4	0.846025939466261	5.96036684281075	7.5168488396713	2.61097931275415e-12	1.64323246425269e-10	17.5561448293104
C3orf52	0.958229666790833	3.41443093170368	7.5152495884804	2.63534132406292e-12	1.65264136818646e-10	17.5471258667218
AUP1	0.448812143859022	7.58660524952437	7.51145281384127	2.69408299367139e-12	1.68346630910591e-10	17.5257179192762
ESPN	1.4630960046993	2.89050813347014	7.51066443377603	2.70644175579934e-12	1.68519187198868e-10	17.5212733663785
SEMA3B	1.15836825369699	5.42111616925276	7.50910079986403	2.73111960115117e-12	1.69454873062238e-10	17.5124589666334
CLTB	0.924060611233251	8.34086223941441	7.50648124206435	2.77296198595097e-12	1.71445209546877e-10	17.4976942964762
CKS1B	0.780386624565262	4.84509369637132	7.50136954181704	2.85644516097783e-12	1.75186712684248e-10	17.4688907058783
CEP170B	0.808704339286408	5.83855823134296	7.5012731969362	2.85804227181798e-12	1.75186712684248e-10	17.468347914819
KRT17	2.56337248079754	8.4322534036236	7.50094988283791	2.86340831142885e-12	1.75186712684248e-10	17.4665264429882
PADI1	2.46984835067401	4.03359615087103	7.49800267748527	2.91278460026194e-12	1.7758883609722e-10	17.4499244707447
RNF181	0.479340968894563	7.34687877505695	7.49702715518063	2.92931282666322e-12	1.7797856028851e-10	17.4444299697919
SFTA2	2.08527627307997	6.08607731970151	7.49151228175731	3.02450996553248e-12	1.83128863740637e-10	17.4133750689954
CDH3	1.55304451381256	5.49351666964298	7.48515869721058	3.13798155330596e-12	1.89346453932988e-10	17.3776118348888
ABHD11	0.831265107218364	6.08644376619802	7.48337327463569	3.17061895719302e-12	1.9066061051148e-10	17.3675648051924
TNNT2	0.943842137465891	1.1978552554154	7.47802899149853	3.27033124811527e-12	1.95985482544901e-10	17.337498524552
FAM222B	0.588526933530298	4.94412801926477	7.47518906902165	3.32457286164817e-12	1.98558417951293e-10	17.3215259677667
CNKSR1	0.838321802620997	4.75982232719526	7.46925579918606	3.44078307921605e-12	2.04802407077812e-10	17.288165604981
PEDS1	0.645992981295991	4.54444883729598	7.45583525220367	3.71866288966129e-12	2.20594600268792e-10	17.2127577549769
NR2F6	0.709697227164319	6.24193967126507	7.44659975267458	3.92266115807031e-12	2.31912482405914e-10	17.160905721729
LRRC1	0.683727768800133	4.61929378401031	7.43624261019525	4.16461432153261e-12	2.45390815006011e-10	17.1027959113659
ELMO1	-0.94842719143848	3.29249576673819	-7.43553525172215	4.18166694282171e-12	2.45571537956543e-10	17.0988287342584
HJURP	0.987054175417455	3.09076501486508	7.42563059501098	4.42781935865665e-12	2.59160267062174e-10	17.0432996541671
GDPD3	1.09245458938814	4.00529576971292	7.4243993321048	4.45940281598742e-12	2.60141707793764e-10	17.0363994381545
MET	1.30184464930005	5.99552526596367	7.42224678943027	4.51515409440135e-12	2.62521823654283e-10	17.0243376363534
AOX1	-1.37514790800422	3.23953916638729	-7.41936510684496	4.59087007765889e-12	2.66043193708292e-10	17.0081929382298
WNT7B	1.30599057365689	3.83182590916531	7.41455915656778	4.71994750985618e-12	2.72623547123568e-10	16.9812747444573
SAMD10	0.80049444857498	4.02651805487706	7.41313506291194	4.75887991722157e-12	2.73971057267192e-10	16.9733001214281
PDZD7	0.538081423091868	1.1887013095392	7.40706220670871	4.92849568570569e-12	2.8280867890623e-10	16.9393023769682
SH2D4A	1.05098408566424	5.00636576219143	7.40207241921337	5.07232186326032e-12	2.89445656974583e-10	16.9113788700969
RTKN	0.593126864855545	5.21388101134023	7.40190815861773	5.07712639376795e-12	2.89445656974583e-10	16.9104598132471
STK39	0.791358785922889	5.96938136381938	7.39885068570752	5.16738125620474e-12	2.93637694102586e-10	16.893354846944
LRFN4	1.15137912206158	4.60711052502416	7.394594180432	5.29567673110419e-12	2.9995737974664e-10	16.8695480706065
PPDPF	0.86846981017929	9.82094143704521	7.39102185422841	5.40577622901163e-12	3.04373721197272e-10	16.8495734612197
GSTP1	1.049929452178	9.84412028009837	7.39094033501077	5.40831488202909e-12	3.04373721197272e-10	16.8491177066554
APRT	0.580920367968624	7.47990082220232	7.38917733291664	5.46350708684074e-12	3.06205151548501e-10	16.8392618249
VASP	0.864747320722008	7.7344466275519	7.38878914352761	5.4757342437627e-12	3.06205151548501e-10	16.8370918574274
CDCP1	0.99451035550622	5.90601516173772	7.38323893153585	5.65354058012913e-12	3.15144504909484e-10	16.8060728633053
SHARPIN	0.57751368651142	6.42445735224001	7.38112072393125	5.72289346513288e-12	3.18000906184393e-10	16.7942378570048
AATF	0.45758814715265	5.60731494012789	7.37923913469347	5.78520387306306e-12	3.20449194975124e-10	16.7837263957835
TSPAN1	1.59429761228915	8.37885053306539	7.36950974799662	6.11825507349848e-12	3.3783157495459e-10	16.7293958115557
CAPN2	0.705200072680898	7.4558293509677	7.36746123817742	6.1907568192144e-12	3.40763319713434e-10	16.717961375928
MACC1	1.11185489634273	4.14033303669837	7.3600632903286	6.4597280417266e-12	3.54457389639617e-10	16.6766812035115
LY6E	1.30367322293206	8.81459808394859	7.35059085631929	6.82103883027911e-12	3.73117198818913e-10	16.62385739061
PROSER2	0.925917441840726	3.74939006294538	7.34906132807202	6.88122370377206e-12	3.75240394455073e-10	16.615331212617
RTN4R	0.946529538550834	2.88328104114902	7.34614206292711	6.99755294870017e-12	3.80402576551784e-10	16.5990607058005
DNTTIP1	0.77138636481944	6.51328059723946	7.34307976611387	7.12167028064379e-12	3.85954964376001e-10	16.5819966800929
SLC25A39	0.509336736399655	7.1734458906308	7.33879549997199	7.29897304994556e-12	3.94346670104597e-10	16.5581297858995
ANXA3	1.30753804468499	5.97568619635794	7.33774904256886	7.34293885757595e-12	3.95505102454528e-10	16.5523012740882
TRIM47	0.867956449371639	6.10503922814638	7.33149556333769	7.61117927424578e-12	4.08699378827161e-10	16.5174800868447
TMSB10	0.844498136979446	13.1458194029169	7.32737675305865	7.79311881723341e-12	4.17193211316468e-10	16.4945539389806
IQANK1	1.12256901993533	4.16061308016287	7.3247938123166	7.90939997225847e-12	4.22131167516372e-10	16.4801802394218
S100P	2.6300591322485	8.42032515927531	7.32237675063745	8.01976527878852e-12	4.26724419788629e-10	16.4667320659105
ZNF341	0.481146268588793	2.66391514258656	7.31749331772758	8.24741051642269e-12	4.35791014791901e-10	16.4395685497543
C11orf91	0.673175755152626	1.10246455873848	7.31736059516652	8.25368577968394e-12	4.35791014791901e-10	16.4388304304544
S100A5	0.816047543716946	2.01147042384405	7.31712963884841	8.26461688739125e-12	4.35791014791901e-10	16.4375460138008
HTATIP2	0.731128431336598	6.29575111372742	7.31202734995621	8.50978855013536e-12	4.47375380694092e-10	16.4091761605391
ZNF488	1.07669519155178	1.98750761851127	7.30250113069657	8.98692066023789e-12	4.71048775740648e-10	16.3562364275384
FAM136A	0.408931287172972	5.49847178544303	7.29556813387331	9.35069203356869e-12	4.88657147075693e-10	16.3177310137321
GPR87	1.94780418545472	3.12890797721381	7.29327582150115	9.47413924040109e-12	4.9299079832814e-10	16.3050039460497
SHB	0.803414673308365	5.31014470959657	7.2929876588073	9.48977104817537e-12	4.9299079832814e-10	16.30340419883
EBP	0.70643745310178	6.25798176729264	7.28971364656121	9.66917378153745e-12	5.00828974719812e-10	16.285230750103
ACP6	0.700376853319668	3.13204993766876	7.28852850803695	9.73493709538312e-12	5.0166800671534e-10	16.2786533338376
KCNK1	1.1203658077055	5.74465042135015	7.28839248431251	9.74251325758477e-12	5.0166800671534e-10	16.2778984504362
PFDN2	0.666041412583937	7.97373926282768	7.2846427030816	9.95367499529572e-12	5.11042629363736e-10	16.2570914559093
LHB	1.14190137757999	1.97650046553848	7.28147163243328	1.01357712400139e-11	5.18051873261727e-10	16.2395001047601
AP1S3	0.978865510736817	3.74050684523245	7.28123997262927	1.01492023692713e-11	5.18051873261727e-10	16.2382151442843
PTPRH	1.15152520707419	5.62619145080994	7.27886010595801	1.02882039024443e-11	5.23624847313097e-10	16.2250158687933
PPP1R3G	0.750424823337137	1.63512641000121	7.2754317669578	1.04917554281708e-11	5.32441426483386e-10	16.2060055848881
SLC52A2	0.736408732579984	6.34365237742976	7.2740231622333	1.05765372082998e-11	5.35197166687424e-10	16.1981962007007
SPAG5	0.739600269642223	3.34953390725508	7.27286719132892	1.06466186027126e-11	5.37195333462731e-10	16.1917880370284
ITGB6	1.80598951960638	6.51884293302068	7.27172830187872	1.07161129380486e-11	5.39152513120905e-10	16.1854750979287
ASF1B	0.91698822960438	4.21738562395251	7.26853296753584	1.09134912947059e-11	5.47514267553545e-10	16.1677659749795
KLF5	1.38593695642537	7.13161754781965	7.26567210013993	1.10932535281961e-11	5.54947118807965e-10	16.1519140653494
CACNB3	0.788090657245041	4.08108159055134	7.26205619329531	1.13246478631875e-11	5.63584996370094e-10	16.131883307953
IL17RE	1.03762928563752	4.39937671603601	7.26197163306934	1.13301158220083e-11	5.63584996370094e-10	16.1314149402195
OTX1	0.648688234142346	1.29034500449665	7.25740437441492	1.16293571418572e-11	5.76835825010932e-10	16.1061218538326
CCDC110	-0.591451647485215	1.25856373928166	-7.25517584435594	1.17781881542701e-11	5.82572410706557e-10	16.0937835452127
NT5C	0.699488972893772	5.96067848566753	7.25427997500394	1.18385469814275e-11	5.83913051817094e-10	16.0888241168923
LFNG	1.02401305348187	6.40305072891138	7.25141469943005	1.20336521956642e-11	5.91873666396826e-10	16.072964493364
CELSR1	1.02559065764014	3.96911901522007	7.24188672888697	1.27055597290207e-11	6.23175763357191e-10	16.0202503228194
TRPM4	1.02702320736491	5.33634795794347	7.23896036401182	1.29192666027409e-11	6.31892485452721e-10	16.0040674876067
STAMBP	0.481116785490444	4.3906655871371	7.23799733005476	1.29903685117334e-11	6.32964021052089e-10	15.9987426676337
MSLN	2.48213549985863	7.75720565763645	7.2376882480366	1.30132702089985e-11	6.32964021052089e-10	15.9970337681605
MBOAT2	0.977032820021343	4.7986330892195	7.23667644580609	1.30885198360626e-11	6.34865524313322e-10	15.9914398376872
SNRPA	0.531510091344582	6.41071158823975	7.23534436821905	1.31882445830311e-11	6.37757697426812e-10	15.9840758497892
C1QTNF12	1.13810399429738	2.63670104337418	7.2349118312094	1.32207871668865e-11	6.37757697426812e-10	15.9816848568906
CCNB2	1.02578167115772	3.91823219504699	7.23308692141221	1.33589623884432e-11	6.42657590626502e-10	15.9715979061213
DRD4	0.898606085227992	2.03892251291217	7.22955203469268	1.36306796928378e-11	6.53937444608029e-10	15.9520631834352
PPP1CA	0.491655047225326	7.73635533057282	7.2269296461387	1.38357751893046e-11	6.61968328471386e-10	15.9375744958797
TTLL12	0.736988592511741	6.02725942716678	7.21611487358092	1.4714280814353e-11	7.02087110921803e-10	15.8778529087959
ADAM8	1.25654196786752	5.66181415768457	7.21270371147337	1.50026374946748e-11	7.13905993953917e-10	15.8590257401772
SLC35F2	0.994494483245741	4.73370150478826	7.21200325760144	1.50625360816927e-11	7.14819110968761e-10	15.8551603330888
NUTF2	0.499343655520542	6.32458967825796	7.20874207056118	1.53445369352037e-11	7.26239148369926e-10	15.8371663692036
PROM2	1.733622064235	5.43091671388499	7.20262844202596	1.58873124509523e-11	7.4990677238245e-10	15.8034456180275
CDC6	0.825625349553572	2.97635754638297	7.19648647519879	1.64516863014675e-11	7.74464235301525e-10	15.7695841812463
ARHGEF16	0.97370919589904	5.2126579111049	7.19407889966318	1.66782749103384e-11	7.81793823942984e-10	15.7563151902481
KLB	-0.693809850722766	0.655131616550573	-7.19388735404018	1.66964339642701e-11	7.81793823942984e-10	15.7552596188141
ARHGEF5	0.685417830398241	3.8470966695962	7.19279736127414	1.68001405207567e-11	7.84557626074379e-10	15.7492531668429
LIPH	1.35528560277528	5.90660657507138	7.18317726112447	1.77434534359155e-11	8.2641193337199e-10	15.6962626372242
BBC3	0.90360199936009	4.18914915757981	7.18043604357008	1.80216927202153e-11	8.37150535646194e-10	15.6811702117378
OTUB1	0.461151120366225	5.99842595703882	7.17838090226262	1.82331151679297e-11	8.44736858136354e-10	15.669857198682
FAM83A	1.99750560128761	3.5566301273187	7.1686459592311	1.92683415979586e-11	8.90349500311986e-10	15.6162928674611
DNM2	0.694015688195171	5.99204496795866	7.16466279654701	1.9708455167722e-11	9.06043658884571e-10	15.5943878395775
RAB25	1.16882239827734	7.83613490236024	7.1646383758245	1.97111838768669e-11	9.06043658884571e-10	15.5942535606059
HROB	0.604200658642655	2.14895334626364	7.16255503584904	1.99453493288002e-11	9.14413547948834e-10	15.5827990966347
PDE4C	1.27383983623687	2.59590312169175	7.15683547756578	2.0602434803371e-11	9.42078522688518e-10	15.5513616039476
PERP	0.862173345653777	8.02755414545489	7.15394770115628	2.09422668143845e-11	9.5513055323059e-10	15.5354941855314
TAGLN2	0.727859440247636	10.3518297268213	7.15317823101079	2.10337475013394e-11	9.56817545015591e-10	15.5312667811831
TNNI2	1.78267134603082	4.31739290547654	7.15038499175762	2.13691572172383e-11	9.69563389089112e-10	15.5159230497868
KRTCAP3	1.27023004150744	6.28141441728025	7.13874118032149	2.28251431600742e-11	1.03295538337047e-09	15.4519969977814
TXN	0.696362117569773	9.01972730358991	7.13663006926395	2.30994181878232e-11	1.04268042149097e-09	15.440412836808
GPRC5D	0.958601474569106	2.21139214333551	7.12961232494057	2.40347528012145e-11	1.08211852419622e-09	15.4019183446315
SLC22A18AS	0.981787329154389	2.97289249670951	7.12242332724432	2.50316673682739e-11	1.12412032562537e-09	15.3625060494667
TTC22	0.774611894860587	4.13009925764035	7.12149917482351	2.51627466198547e-11	1.12712415280109e-09	15.3574411476136
MPZL2	1.22115232538038	5.84140209189721	7.11734543457246	2.5760316916792e-11	1.15095522835102e-09	15.3346806597853
USP43	0.646530655420848	2.80528886407465	7.11545689601198	2.60366192758656e-11	1.16034771031707e-09	15.3243347989856
ACTN4	0.776640644260631	8.69054925308653	7.10800709388309	2.71553788098438e-11	1.20714252284063e-09	15.2835377742321
TNKS1BP1	0.661775682704013	7.04765137637285	7.10633832058691	2.74124151874761e-11	1.21549140979013e-09	15.2744023739847
PLEKHA7	0.91639908259372	4.24244833342503	7.10406006609626	2.77672089024994e-11	1.22812196755412e-09	15.2619323885887
ATG16L1	0.574548754237223	4.71694298788723	7.10338057731608	2.78739007256479e-11	1.22974327347149e-09	15.2582136459713
CDK1	0.936781840014748	4.02173811050434	7.100670120868	2.83035312842277e-11	1.24556818501191e-09	15.2433816682832
RHPN2	1.12334532105961	5.4683922313068	7.096636615044	2.89550027784641e-11	1.27105223446763e-09	15.2213155758798
FHL2	1.02283329314207	6.04453349621397	7.09541119903073	2.9155840785801e-11	1.27423680023633e-09	15.2146130668225
SULT2B1	1.32069896016229	3.37689449493522	7.09530879659846	2.91726860125863e-11	1.27423680023633e-09	15.2140529976417
TFG	0.500901794773337	6.28950219663656	7.08157595155559	3.15209678171451e-11	1.37339125037531e-09	15.1389845221868
PDE1C	-0.452690282328306	0.880412307425831	-7.07959138268045	3.18754025496474e-11	1.38539651824074e-09	15.1281428429467
LEXM	0.431423768811336	0.75119100420517	7.07835355403386	3.20984614812333e-11	1.39164662999747e-09	15.1213814506582
CORO2A	1.17361917883664	5.17613778462647	7.07188136547047	3.32900836380753e-11	1.43975511970681e-09	15.0860390876636
MED15	0.581009810904265	5.49289245465551	7.06950127150253	3.37391834277148e-11	1.45559292827333e-09	15.073046736949
GSS	0.513186034898676	6.73357675215464	7.06890879137102	3.38519046068999e-11	1.45687645341312e-09	15.0698129102836
PRSS8	1.61827101677971	7.35502627814733	7.06433584344237	3.47345159591472e-11	1.49120627317033e-09	15.0448582845722
DHRS3	0.863594319054179	7.38105243694535	7.05085343807422	3.74710201349242e-11	1.60476498182716e-09	14.9713369321445
CCDC153	0.727000464811235	2.0823454815375	7.04839682165581	3.79920615339562e-11	1.62312070188501e-09	14.9579490983697
TUBG1	0.463099966575576	5.46946417954341	7.04095513323984	3.96144405404185e-11	1.68832514914856e-09	14.9174099694159
TPX2	1.10056814459069	4.76934030537058	7.03565772191852	4.08108013839517e-11	1.73510135956612e-09	14.8885665043169
AFAP1L2	0.897475635738851	4.68557622180824	7.02448502563124	4.34521212334248e-11	1.84293670709591e-09	14.827772936112
GPRIN3	-0.822250568126484	2.77135825422874	-7.02309320859623	4.37927511218568e-11	1.85290823361129e-09	14.8202034808471
CACNB1	0.807830517518546	2.94578167658491	7.02247845212682	4.39440425816374e-11	1.85484000887253e-09	14.816860369366
GPR155	-0.602202865618615	2.47769776601819	-7.01517195370795	4.57821360602114e-11	1.92779023280876e-09	14.7771394013197
NUAK2	-0.726480297175281	3.57538620351519	-7.0140638683555	4.60674418244632e-11	1.93516318420036e-09	14.7711174419152
TRIM54	1.47646336453717	3.22715476473551	7.01176125284682	4.66659318163232e-11	1.95562552926687e-09	14.7586054393631
PLAAT3	0.973213710889794	6.78765178037754	7.01032490754862	4.7043140800968e-11	1.96657629275274e-09	14.7508017618757
KYAT1	0.647725313978549	3.2320387538623	7.00991537982783	4.71512397772598e-11	1.96657629275274e-09	14.7485769582489
SMCO2	0.571653680241574	1.24056530353269	7.00691180390697	4.79515880635353e-11	1.99521785499435e-09	14.7322619365918
HSF1	0.555509801713668	6.02079024468704	7.00556243191627	4.83154971522857e-11	2.00280457661536e-09	14.7249336066759
LYPLA2	0.558084036357545	7.05746912027103	7.00539055814759	4.83620445631821e-11	2.00280457661536e-09	14.7240002310687
SLC52A3	1.01790226323825	3.92147325710064	7.00408751586373	4.8716380606312e-11	2.00811913339424e-09	14.7169243637569
CDK2AP2	0.60066126757959	6.66407652552463	7.00407753628	4.87191042101456e-11	2.00811913339424e-09	14.7168701748068
PYCARD	0.868355758774666	5.89852820433924	6.99894885863996	5.01388701577448e-11	2.06179958103007e-09	14.6890272928933
B4GALT4	0.714533812563143	5.0726544325437	6.99818119721297	5.03548633732052e-11	2.06584356535072e-09	14.6848607514789
TMEM223	0.452496868826232	4.72662380214527	6.99322810579946	5.1770724098059e-11	2.11897935766391e-09	14.6579836469416
MRGBP	0.552741851654768	5.04210362951453	6.98847796810852	5.31654296814472e-11	2.16834070207657e-09	14.6322178969925
TSPAN15	0.997441600088973	7.19323151237468	6.98828221415349	5.32236939800103e-11	2.16834070207657e-09	14.6311562977014
SLC25A37	0.882546464877826	4.95068396447102	6.9862889731993	5.38205603939591e-11	2.18758152767946e-09	14.6203476450776
TSPAN33	-0.971376249516102	4.27639050600456	-6.97625832129767	5.69258620983752e-11	2.30845545631725e-09	14.5659812944051
RAD51	0.761254512746079	2.76369137105399	6.97036222059233	5.88329622081888e-11	2.38029489265804e-09	14.5340448749024
INPP4B	0.943668239159066	3.90739389552825	6.96864467158864	5.9400261460139e-11	2.39772227811168e-09	14.5247445844031
ARL14	1.83141520610266	5.71954905294859	6.96668128159345	6.00553715889543e-11	2.41860612323497e-09	14.5141146857284
MKRN2OS	0.806513112044099	2.80620790834217	6.9644114790038	6.08216042214366e-11	2.44385937877392e-09	14.5018279635234
SKA3	0.770388979256655	2.584501938783	6.96227636388271	6.15511661171829e-11	2.46752722797172e-09	14.4902723882623
AK4	1.13987268388231	3.82384543150932	6.95776318716105	6.31218246428825e-11	2.52472920023775e-09	14.4658529726557
PLPP2	1.13679558421904	5.52796972855701	6.95490721363667	6.41361015079587e-11	2.54851588729671e-09	14.4504048076861
CORO1B	0.568143112183392	6.43828575945997	6.95490008123038	6.41386545385133e-11	2.54851588729671e-09	14.4503662324878
PCLAF	0.855453646024428	3.25202866586293	6.95486295299459	6.41519461350389e-11	2.54851588729671e-09	14.4501654269784
S100A14	1.92293323319869	8.34735086814961	6.94891252538525	6.6317630493109e-11	2.62860332692664e-09	14.4179908003783
NOL3	0.774667148388304	5.29684247031549	6.94775490124741	6.67472538585542e-11	2.63967349212242e-09	14.4117332117924
CDT1	0.867962809028524	3.37548334561636	6.9463997315716	6.72536794038037e-11	2.65372439696941e-09	14.4044085334188
ZDHHC7	0.742764586094628	6.65743855905375	6.94013831922592	6.96431951519661e-11	2.74184947011967e-09	14.3705761933231
TRIP6	0.945371762377995	6.59935163961533	6.93613476895511	7.12147299389513e-11	2.79744841834015e-09	14.3489528601621
TALDO1	0.524669474712594	7.60222872960128	6.93541269190688	7.15018696677185e-11	2.80245832476667e-09	14.3450536482797
VGLL1	1.63468076891728	3.13842254211031	6.93391296982993	7.21018990068048e-11	2.81675876460484e-09	14.3369558951436
ARHGAP32	0.760982556601868	4.26486958198968	6.93369986094575	7.21875644439989e-11	2.81675876460484e-09	14.3358052939818
SH3D21	1.07354916132926	3.30543611509006	6.93058730950917	7.34502441682427e-11	2.85967369700704e-09	14.3190025367929
CTNNA1	0.639909531009014	7.59057136648218	6.9208508041372	7.75423687156281e-11	3.01231515990645e-09	14.2664688432035
NUCB2	-0.637836675889736	4.77862814230989	-6.91869564041564	7.84781015455037e-11	3.04193594931015e-09	14.2548462609007
GRTP1	0.982398924553634	4.29754177947368	6.91691450800894	7.92598325583782e-11	3.06547004381622e-09	14.2452423495991
OIP5	0.756524975468968	2.34421687228522	6.91584247537717	7.97340388237682e-11	3.07703294001439e-09	14.2394626021144
WFDC2	1.52543401074728	7.77921008423652	6.91280265677636	8.10939464037205e-11	3.12265044934853e-09	14.2230765294814
NDUFB4	0.435760059067473	7.14788702921996	6.90994321763831	8.23940196915531e-11	3.16576934740477e-09	14.2076665409042
AGRN	0.99995767302907	6.99427767303783	6.90729384857374	8.3616911577961e-11	3.20034916802749e-09	14.1933919035964
ATIC	0.554679592055462	6.25096855246852	6.90720433965823	8.36585379648395e-11	3.20034916802749e-09	14.1929096896726
ANKRD10	0.68773487187037	6.79517275630334	6.90609555462741	8.4175878912229e-11	3.21313969091267e-09	14.1869365965675
RELA	0.494212479529997	6.16271808369501	6.90304829641404	8.56139812211028e-11	3.25555291132564e-09	14.1705236516265
AMN	1.55927726479184	3.95742696397949	6.90295622500187	8.56578076788226e-11	3.25555291132564e-09	14.1700278069815
CCDC9B	1.03919333448799	4.75543278572442	6.90186354292458	8.61796217967206e-11	3.26831097004021e-09	14.1641435268986
TMEM41B	0.492043622164836	4.81408001842306	6.89966726285079	8.72379613391877e-11	3.30131759300603e-09	14.1523177939071
CARS1	0.418590190233335	4.46930570112958	6.89917875215985	8.74751003509756e-11	3.30317266035007e-09	14.1496877312189
FXYD3	1.40901222192585	7.97239079864892	6.89794821843749	8.80752617869597e-11	3.31869854445756e-09	14.143063208463
ANLN	1.15048971126796	3.83273092779424	6.89693687257856	8.8571557690028e-11	3.33025263700043e-09	14.1376191798356
CD58	0.87253662675128	5.45107104464133	6.89636490919938	8.88534557033949e-11	3.3337133091793e-09	14.1345405292654
OASL	1.40098292204041	4.43016380869351	6.89519872360434	8.94309653083197e-11	3.34822669477353e-09	14.1282638703993
MTFP1	0.680996308731325	3.44535352877173	6.89394469015518	9.00561076402083e-11	3.36445785969025e-09	14.1215150736986
CLDN7	0.941929074981491	7.49347283540158	6.89072866679691	9.16790709714868e-11	3.41781912354212e-09	14.1042107036668
EMC8	0.411340998785133	4.59834478063912	6.88739391301026	9.33924008117258e-11	3.47431602934978e-09	14.0862723691529
ACAT1	-0.519595585010602	4.47885988843125	-6.88491542524054	9.46862094783506e-11	3.51500032184008e-09	14.0729432919747
DHRS1	0.607447733879176	4.56894478287142	6.88172049804734	9.6380107766283e-11	3.57033399212693e-09	14.0557653292228
ELF3	1.2416788842628	7.73900213932224	6.88124286217577	9.66358960851498e-11	3.57227305128241e-09	14.0531976476837
PRXL2B	0.81113984867143	6.16272046208536	6.87713821651687	9.88618222769887e-11	3.64687970033959e-09	14.0311360532051
RAB39B	-1.03652259587099	1.52642600300131	-6.87464011991017	1.00241186659778e-10	3.69001047496655e-09	14.0177130167943
HPCAL1	0.679715677698726	5.17830226361296	6.87338566453695	1.00940992326331e-10	3.70799766581182e-09	14.0109735012909
ZNRD2	0.44009438645445	5.09658528825288	6.87156410891418	1.01965739782059e-10	3.73782134620706e-09	14.0011885186089
APH1A	0.503862834370445	7.91356063846865	6.87008445383244	1.02805687644581e-10	3.76076056114834e-09	13.9932412450884
VMP1	0.875968778910496	7.16373544843661	6.86016817108711	1.08613503794771e-10	3.96495740775964e-09	13.9400059908537
MZT2A	0.753293578579002	4.81716936361379	6.85699486157911	1.10539484343715e-10	4.02689378753381e-09	13.9229795280669
SPTBN2	0.863832838583287	4.35426601704385	6.85126090102331	1.14105342827728e-10	4.14344736794414e-09	13.8922253488115
HSBP1L1	0.621361216245149	4.49907763520876	6.85109392764038	1.14210862012926e-10	4.14344736794414e-09	13.8913300069641
PLEKHH3	0.644164553249025	4.47897403480273	6.85038735122103	1.14658450101801e-10	4.15110871203612e-09	13.8875413541617
CDR2L	0.857167755983606	5.81150557958125	6.84410739263659	1.18713281365918e-10	4.28906688786864e-09	13.8538782131153
SMS	0.531601075734711	7.06924564292961	6.84135681939959	1.20533467945459e-10	4.34588739970085e-09	13.8391396316539
FUT3	1.49693685541026	5.81381351673232	6.83439036895178	1.25267463044808e-10	4.50731840902416e-09	13.801826149625
INAVA	1.3786612396057	5.33378869304998	6.83185225550371	1.27037371443426e-10	4.55374394466718e-09	13.7882370503693
AGPAT2	0.848469557509511	7.90417531861403	6.83179667863108	1.27076401440112e-10	4.55374394466718e-09	13.7879395235937
MPZL3	0.759103253501023	4.50497913148045	6.82994299730332	1.28384979170615e-10	4.59126649543144e-09	13.7780167768903
RNF126	0.64032923443948	5.23818695235659	6.82932132865485	1.28826803183561e-10	4.59770292093528e-09	13.7746893367689
PCYT2	0.613879409525942	4.51356006801095	6.82464772523103	1.32196687787559e-10	4.70840089424288e-09	13.7496798006314
CEP55	1.01073972443836	3.83630843631953	6.82311077296719	1.333237690698e-10	4.73893129776643e-09	13.7414573795802
CDC25C	0.712419265925245	1.98572036397948	6.82224549668552	1.33962456161645e-10	4.75201367220673e-09	13.7368287776405
WASF3	-0.710544638142927	2.66333670860932	-6.82027166147946	1.35430710262612e-10	4.79441097076855e-09	13.7262714610563
TMEM184A	0.929958122323733	3.95972192100375	6.81718418943782	1.37759213774631e-10	4.86703025084255e-09	13.7097612641914
BRI3	0.519311667594033	6.23364940257319	6.81627554292141	1.38451977641442e-10	4.88168328394796e-09	13.7049031204063
METTL5	0.390853515232525	5.05771151562893	6.80696873185434	1.45748251288108e-10	5.12864437749077e-09	13.6551652327716
PPM1J	0.594297363724717	1.87957041003762	6.80480079022161	1.47501527643712e-10	5.17995864779188e-09	13.6435848884767
SLC50A1	0.666073739310628	6.54584860816441	6.80017912764467	1.51308867178161e-10	5.30305868020226e-09	13.6189048320339
ABLIM3	0.946506748090824	4.73433450875139	6.79921889403018	1.52111976166407e-10	5.32058603487241e-09	13.6137783296358
TNIP2	0.529646718417645	6.12863352223774	6.79562646693231	1.55153991688228e-10	5.41620067605088e-09	13.5946027895778
CAPNS1	0.51734375612588	8.68584358835699	6.79380138203633	1.56722329993206e-10	5.45871025597384e-09	13.5848631710587
ORAI3	0.502243587115961	4.51944377837757	6.79348765788375	1.56993489336909e-10	5.45871025597384e-09	13.583189126455
TRIM7	1.01973434823146	2.35246507495433	6.79192879243758	1.58347724381875e-10	5.48887294756209e-09	13.574871625923
ITPKC	0.688640672627345	6.29411085342509	6.79177017272367	1.58486165750554e-10	5.48887294756209e-09	13.5740253550656
SCML2	-0.500448996333712	0.850421301744557	-6.78430630912399	1.6513713824256e-10	5.70795868189195e-09	13.5342170358146
OSBPL7	0.905522886225664	4.66138775483415	6.78079960209802	1.68356148813547e-10	5.80082939694507e-09	13.5155229215155
EFNA4	1.00650817805571	5.34131347177929	6.78066092832427	1.6848470826596e-10	5.80082939694507e-09	13.5147837731283
NEK2	0.966088358682258	3.24683500146984	6.77858374995443	1.704219999414e-10	5.85604676510969e-09	13.5037132111849
C11orf86	1.64462643928028	2.44457652446606	6.77673485814389	1.72164829040733e-10	5.90437936157466e-09	13.4938609947391
CAPN8	1.75426208369068	5.86343808731248	6.77559850539845	1.73244694504376e-10	5.92983156101822e-09	13.4878064743188
ARHGAP8	0.636390958876245	1.40571360463503	6.77182826762518	1.76875534722868e-10	6.04232979416117e-09	13.4677227873844
TMEM54	0.797296264813196	7.55322272994865	6.77050862492323	1.78164015119572e-10	6.07452804171759e-09	13.4606947237538
SFXN3	0.691173284764971	6.22475983506991	6.76925278835943	1.79398781263801e-10	6.10477364381993e-09	13.4540072182073
FRMD5	0.763963935573687	2.32436961359819	6.76842464277369	1.80217640981848e-10	6.11065974065493e-09	13.4495976239297
APOL1	1.14103126901507	8.32165773780564	6.76837406737253	1.80267768418433e-10	6.11065974065493e-09	13.4493283373001
SFR1	0.599406847235424	4.06962316733858	6.76665750649305	1.81977293961123e-10	6.15672313037255e-09	13.4401892778656
SF3B6	0.464742951521476	7.3229832019634	6.76612056210201	1.82515309567967e-10	6.16305061673834e-09	13.4373308364286
LAMC2	1.65809341575925	8.03716911312793	6.76492820578099	1.83715654428997e-10	6.19167596184021e-09	13.4309837622502
F2RL1	1.0140534427053	6.34379865504145	6.76376880850813	1.84890275679801e-10	6.21932634226366e-09	13.4248127612814
PAQR4	0.751449415303833	4.38644042678937	6.76318945692113	1.85480003781457e-10	6.22723400841034e-09	13.4217293399676
BEST4	0.770087207134439	1.70200135727929	6.76081395912273	1.87917484741102e-10	6.29085318406131e-09	13.4090880976316
SDR16C5	1.57309576731087	4.76702144831611	6.76064557168543	1.88091458604259e-10	6.29085318406131e-09	13.4081921203955
FBXL6	0.684593603583509	4.71152453030188	6.76000252584393	1.88757299283101e-10	6.3011205667528e-09	13.4047706407632
ADAMTSL3	-0.850429018713936	1.97146230812376	-6.75709885872312	1.91792925478433e-10	6.39030735953664e-09	13.3893233574552
MTX1	0.422429884101475	4.19261822157437	6.75572756813844	1.93243204516871e-10	6.42643452293889e-09	13.3820295500551
SPRR1B	2.41391422698448	3.84254105802824	6.7542428871585	1.9482558627284e-10	6.46680996099207e-09	13.3741336046189
EPHX4	0.937026783595679	2.46983614655027	6.75189157044065	1.97357784907284e-10	6.53850065129622e-09	13.3616307316065
CERS4	-0.79916561767633	3.63284273091887	-6.75136131398386	1.97933297504036e-10	6.54521802424364e-09	13.3588115028737
CDCA5	0.840578724267159	3.59184709722227	6.74814049647683	2.01464689757e-10	6.64947084105858e-09	13.3416900866815
ZNF185	1.04007436532851	4.82235392347677	6.74236822092241	2.07949517648475e-10	6.85062960673467e-09	13.3110174750976
KPNA7	1.07022651022461	2.65613503595138	6.73747440886051	2.13608162281874e-10	7.01571049635557e-09	13.2850249051529
CARD11	1.14565878635612	5.6428626395262	6.73734518675881	2.1375961703686e-10	7.01571049635557e-09	13.284338716384
TMEM139	1.10205860482794	4.22551247089974	6.73552294900167	2.15906666864082e-10	7.0729573945269e-09	13.2746631841602
SH3BP2	0.649572125659199	4.29986813074746	6.73400779690397	2.17708055460484e-10	7.11868853972187e-09	13.2666193560362
MRPL14	0.532045593045528	7.17129820805533	6.73267579830939	2.19303911875779e-10	7.15754161454798e-09	13.2595487553116
NPAS2	0.697129133920469	3.967161768078	6.7310080000454	2.21318340095223e-10	7.20988633345458e-09	13.2506968015214
SLC2A4RG	0.596243416910621	6.63857974193445	6.72564669149534	2.2791817991176e-10	7.41113948346405e-09	13.2222500342374
HSPB1	0.832250502856031	10.237494264236	6.7246068443322	2.29220507293218e-10	7.43970958883849e-09	13.2167342160478
CHMP4C	0.839702046910755	5.54953904871297	6.72249223400841	2.31891539566257e-10	7.51251576244264e-09	13.2055189194911
MVD	0.69926522421711	5.20115772815128	6.72176330088942	2.32819364477144e-10	7.52868364798191e-09	13.2016533456722
ZBTB7A	0.517326570038459	5.67594530857455	6.71980900262226	2.35324979148062e-10	7.59571931775886e-09	13.1912908100422
ORC6	0.644397716171348	2.14296768362445	6.718481011009	2.37042738712549e-10	7.63712559459386e-09	13.1842502373272
MAPK3	0.601710985091048	6.78320208572136	6.71117567483406	2.46715351876507e-10	7.9342030468857e-09	13.1455344402026
FOSL1	1.33406032460429	5.17551812092336	6.7051653715571	2.54963879653427e-10	8.18448037081267e-09	13.1137005272936
SYTL1	0.848975499446547	4.76487457978955	6.70443803411123	2.55980316049346e-10	8.20211381297529e-09	13.109849286399
DCST2	0.669895652931455	1.39566290837093	6.70325556552714	2.5764131071646e-10	8.24029831488218e-09	13.1035886600778
ESRP1	0.882785988114827	5.82738239559398	6.70152354635246	2.60093426006955e-10	8.30360084955659e-09	13.094419595233
CKLF-CMTM1	0.522250619265513	1.45939264599622	6.69683432526709	2.66848145293249e-10	8.5037869023669e-09	13.0696025557627
GAN	0.540471100550516	2.35655455693397	6.69372533435205	2.71421507004426e-10	8.63385913313536e-09	13.0531543291818
MUC1	1.6635028579469	8.74932553392325	6.69214338965681	2.73778106205396e-10	8.6930737194585e-09	13.0447867308763
SPATS2L	0.726237696589882	6.1721438442482	6.69156355308783	2.74646916335804e-10	8.70491914068662e-09	13.0417200147007
SCNN1A	1.46975111115712	6.62842552287852	6.68818229677	2.79767634084311e-10	8.84168694059541e-09	13.0238399160658
TTC7A	0.610633578012328	5.27273552452027	6.68805049721253	2.79969129162882e-10	8.84168694059541e-09	13.0231430678608
FRMD8	0.560004531599005	5.90617664636103	6.68739886568802	2.80967444700466e-10	8.85728431148203e-09	13.0196978932145
SAPCD2	0.93657866259362	3.34463140806019	6.68500474253673	2.84665488763078e-10	8.95778013833494e-09	13.0070418774668
BID	0.557621038458611	4.85978993542668	6.67975090775977	2.92949546497292e-10	9.20196974408934e-09	12.9792780352179
TUBA4A	0.727405364904159	6.48837254018939	6.67769271224309	2.96259150856858e-10	9.28931148195637e-09	12.9684050513164
TIMM23	0.408757732605379	6.96414808107371	6.67381652341058	3.02592371256515e-10	9.47097940622664e-09	12.947933420253
CAPS	0.950668353557303	4.97137921389136	6.66526744614939	3.17035505162914e-10	9.90538511593523e-09	12.9028074593909
PRR13	0.551495553443639	6.91274618955328	6.65920515879275	3.27686551004622e-10	1.0204951875516e-08	12.8708287746366
LMNTD2	0.942611901358327	2.87529033753564	6.65893750926915	3.28164827043281e-10	1.0204951875516e-08	12.869417317489
AAMP	0.435801183166292	7.30963906147293	6.65882443337199	3.2836709434857e-10	1.0204951875516e-08	12.8688210187777
EHBP1L1	0.727390112699426	6.21110828091779	6.65796629109833	3.29906122995434e-10	1.02346671619732e-08	12.8642958554316
NTRK2	-0.984867049054466	2.32224090127485	-6.6569547264039	3.31729427200697e-10	1.02730811502946e-08	12.8589621097622
TUBB4B	0.631783659707594	8.76482459359709	6.65289108738574	3.39154477632481e-10	1.04845307618816e-08	12.837540352033
CYTH2	0.570714042545946	5.28739096906906	6.65193788810607	3.4091970880145e-10	1.05205785006057e-08	12.8325166242655
SCEL	1.58940598045327	3.70213867653755	6.65140001203312	3.41919791087025e-10	1.05329291433282e-08	12.8296819993783
DCST1	0.442032446507627	0.726193413118367	6.65082243781153	3.42996900669418e-10	1.05476052169077e-08	12.8266383161111
RIOK3	0.732067068338262	6.27870885294194	6.65045976986385	3.43674941262884e-10	1.05499795343269e-08	12.8247272200259
CNIH4	0.478890356169594	4.77238536534039	6.64950204301618	3.4547184816605e-10	1.05813880938321e-08	12.8196807314272
DGUOK	0.49348829257553	6.71858564027569	6.64927279342193	3.45903341070653e-10	1.05813880938321e-08	12.8184728255608
CENPK	0.691848023943725	2.27282694776198	6.6468847130479	3.50429847600269e-10	1.07012133808924e-08	12.8058916142506
EXOSC7	0.453848992311674	4.66133971282995	6.64514151131393	3.53770782808789e-10	1.07691473559648e-08	12.7967095435652
MSLNL	1.10357245354892	1.369552535792	6.64497187227162	3.54097573996988e-10	1.07691473559648e-08	12.7958160704506
DDIT4	1.00341272844696	8.60020459994808	6.64476608480316	3.54494400122309e-10	1.07691473559648e-08	12.7947322252023
RHBDL2	1.05309439541251	3.95219464066454	6.6409904620144	3.61853234021936e-10	1.09737149157015e-08	12.7748502624695
LGI2	-0.825133734132022	2.20152273992478	-6.63674521730516	3.70307066930304e-10	1.12107272210849e-08	12.7525033914947
ANXA8	1.48144745995244	2.5032468442466	6.63613782433085	3.71532399175833e-10	1.12284636783622e-08	12.7493067871504
LTBR	0.613148940564655	6.51734394812479	6.63533361988063	3.73160914109356e-10	1.12583032488766e-08	12.7450746670825
RALB	0.575106224659431	6.7484562057071	6.63443571229989	3.7498748116258e-10	1.12940054575193e-08	12.7403497973113
E2F7	0.685718997426309	1.4080894708699	6.63170755100731	3.8059140252694e-10	1.14431582824838e-08	12.7259963153682
UGT1A10	1.70010778763413	3.34515244769072	6.63065259187398	3.82780428062037e-10	1.14893017715236e-08	12.7204468803773
OPLAH	0.89709238459544	4.07466941597391	6.62648221246259	3.91555895349381e-10	1.17326449939245e-08	12.6985144742343
HAS3	1.19976371048528	2.81112690742708	6.62504116012331	3.94634010243984e-10	1.18047335364125e-08	12.6909377689078
KCTD5	0.549769381179154	5.49025919164361	6.62079539675795	4.03842173569349e-10	1.2059633887252e-08	12.6686203087018
S100A2	2.22366156821813	5.31107823125433	6.61997884331343	4.05637198113982e-10	1.20926715818055e-08	12.6643291544148
GALNT5	1.42031224981259	4.45548530642299	6.61371317967964	4.19674791609295e-10	1.24899485862163e-08	12.6314123795296
SUMO1	0.459227084619277	7.36278693673608	6.61324997844882	4.20731324599781e-10	1.25002052938199e-08	12.6289796858492
SMOX	0.762309837959398	5.37123523225971	6.6114657000266	4.24825672448312e-10	1.25887781774375e-08	12.6196097620283
ACSL5	1.29187104431697	6.59109020745306	6.61132665002102	4.2514638984113e-10	1.25887781774375e-08	12.6188796213609
H2BC5	1.1094002175415	5.65920867548971	6.61063288769695	4.2675010937905e-10	1.26149918696746e-08	12.6152368675606
TP53I3	0.762785298266369	6.1342506172084	6.60922773141188	4.30016570192457e-10	1.2690186480688e-08	12.6078594842434
MEX3D	0.614784507823778	4.85674929510997	6.60534705197496	4.39166057811065e-10	1.29384181096624e-08	12.5874899457271
ADM	1.31425885226115	5.16901992701181	6.6050384603297	4.39901794604959e-10	1.29384181096624e-08	12.585870468405
MRPS6	0.57103487575066	4.43347008954637	6.60247701398289	4.460557413433e-10	1.30974795355301e-08	12.5724298495278
ANKRD18A	0.569838157833415	1.23644620620774	6.59870858299331	4.55263815293842e-10	1.33455381181045e-08	12.5526615450789
KIFC1	0.882318879528085	3.83234158472198	6.59816402621804	4.56609804539567e-10	1.33626859298504e-08	12.5498054893093
ITGA6	0.911607723827854	7.14727253422012	6.59483834430136	4.64915346512391e-10	1.35789538925511e-08	12.5323662477808
PTTG1IP	0.594632741047354	8.89398261376596	6.59458803207759	4.65546457276368e-10	1.35789538925511e-08	12.5310538723219
DKK1	1.84170960620481	4.27217191630771	6.59317844543488	4.69116213759789e-10	1.36603840753037e-08	12.5236640343096
UBE2T	0.786576565373034	4.83167464979503	6.59127662588531	4.73975264284934e-10	1.37615142640761e-08	12.513695144548
MUC5AC	2.38220255618862	4.75655699307981	6.59083115834012	4.75120550813126e-10	1.37615142640761e-08	12.5113603590069
BATF	1.13512407473763	5.53688499073652	6.59068574114512	4.75495004266978e-10	1.37615142640761e-08	12.5105982186377
POU5F1	1.35924710508299	3.42050871217802	6.59059683540661	4.75724082139883e-10	1.37615142640761e-08	12.5101322632397
NQO1	1.2618617301312	7.63562250677205	6.58999047728026	4.77289346244536e-10	1.37840849189273e-08	12.5069544383716
SF3B4	0.504284794001085	7.06209853246223	6.58917846463041	4.7939343137224e-10	1.38221170139001e-08	12.5026990872402
PPIA	0.472059883460718	7.92785692989444	6.58750348503761	4.83762509989995e-10	1.39252228080563e-08	12.4939223569499
CPTP	0.679087486721138	5.44063280411732	6.58312103319204	4.9538009838907e-10	1.42362997505952e-08	12.4709650975237
SLC25A10	0.731740309902617	4.10789043265009	6.5822505861886	4.97720063581308e-10	1.42801741771637e-08	12.4664063999317
RP11-295K3.1	0.773261758859083	1.6813147382882	6.57988634348599	5.04130732108682e-10	1.4440508197547e-08	12.4540262431625
STX4	0.445592797694503	5.78376203979152	6.57854761655278	5.07796661645353e-10	1.45218266805061e-08	12.4470173026909
EPHA1	0.759076831573948	4.30175267003004	6.57809292633659	5.09047729542625e-10	1.4533933468356e-08	12.4446369557433
KARS1	0.389683698561316	6.96616893200376	6.57719765172479	5.11519925336437e-10	1.4580809040556e-08	12.4399503973918
CFL1	0.568556652690004	9.19785838162331	6.57543230241213	5.16429396618129e-10	1.46968942872248e-08	12.4307103246069
MRPL52	0.512204829628681	5.57489706809478	6.57185186594113	5.26529475711276e-10	1.49600826278548e-08	12.4119744438714
NMRAL1	0.405268290540283	5.33956982073714	6.56628308368477	5.42625970947613e-10	1.53925192631165e-08	12.3828461043215
H2AX	0.720853009900744	6.06752031807053	6.56124836286175	5.5759493500583e-10	1.57916281673667e-08	12.3565241042764
ZFYVE21	0.486943225131146	4.44865651363968	6.55958574576184	5.62626814481386e-10	1.59084770297563e-08	12.3478344668162
FANCA	0.622738637239734	2.07496128136922	6.55544383849097	5.75357322935997e-10	1.62422817257768e-08	12.3261926629565
GAPDH	0.695587893351121	11.2000274616891	6.55012347389006	5.92126462235097e-10	1.66888419749375e-08	12.2984054734838
PLBD1	1.17915526834051	6.79526850299842	6.54141578802921	6.20615242110468e-10	1.74415133028846e-08	12.2529565101645
OCEL1	0.532422893705898	5.26015387995634	6.54135519129616	6.20818145355821e-10	1.74415133028846e-08	12.2526403596455
BAIAP2	0.730716898426568	4.44177471937163	6.54043110446059	6.23920473397565e-10	1.75006702753799e-08	12.2478193541386
SQOR	0.588713425823673	5.97750555702254	6.53676171207387	6.36390521455435e-10	1.78219795314769e-08	12.2286800393949
RNF207	0.89890517682026	3.41954687357397	6.5357775118703	6.39776716711396e-10	1.78882792495787e-08	12.2235476240655
CAPG	1.10838193380573	8.26884143516721	6.53381996276134	6.46564545265807e-10	1.80493272660132e-08	12.213340776707
CKS2	0.896248485317816	6.39028250226593	6.53301334378494	6.49382073673448e-10	1.80992060819557e-08	12.2091355291965
PSMB10	0.638430235685352	6.18130669369537	6.53080469299558	6.5715887488466e-10	1.82620067214317e-08	12.1976225093346
SLC1A2	-0.632388823983777	0.775565502929924	-6.53076392555268	6.57303277404454e-10	1.82620067214317e-08	12.197410023393
TACSTD2	1.69728603009807	8.54583088982487	6.52811842586138	6.66740949773944e-10	1.84744730724128e-08	12.1836230124445
DLGAP5	0.908747115311438	3.17994002981652	6.52803107284895	6.67054839564309e-10	1.84744730724128e-08	12.1831678305211
CHMP2A	0.46755196087396	7.77689456723404	6.52342660189767	6.83807706404179e-10	1.89086291602378e-08	12.1591799501096
CAMK2N1	0.838109812992561	7.62012998520537	6.52238427280476	6.87657178484322e-10	1.89851767248525e-08	12.1537511655571
BCL10	0.745937931652819	5.43626662191857	6.51426844576729	7.1836822863597e-10	1.98019273573297e-08	12.111499410262
ZFYVE19	0.521510506851877	4.61645830287115	6.51284231431805	7.23902487867666e-10	1.99116919245656e-08	12.1040781487405
DTYMK	0.555123155248895	4.97374426498079	6.51265866260732	7.24618209453694e-10	1.99116919245656e-08	12.1031225393004
COPS7B	0.447670084153728	4.50275723691809	6.51215766221869	7.26574233391909e-10	1.99342452564508e-08	12.1005157280033
APLP2	0.619597207126251	8.43138156368482	6.51154182290126	7.28985732390826e-10	1.99692051092832e-08	12.0973115529743
RAB5IF	0.538318399610024	5.69106452332537	6.5105256691366	7.32982002590833e-10	2.00474002858138e-08	12.0920249699948
NOP10	0.527988227117522	8.58774867457008	6.50898611895043	7.39077744102634e-10	2.01656570718856e-08	12.0840163539849
HELLS	0.506434764156416	2.13909377576666	6.50885412927602	7.39602662696869e-10	2.01656570718856e-08	12.0833298081195
ARPC1A	0.554969655109186	7.52913164457467	6.50808429985595	7.4267156350476e-10	2.02119609706881e-08	12.0793257004867
IFITM10	1.01004610506905	3.24195575585535	6.5076138382168	7.44553206488236e-10	2.02119609706881e-08	12.0768788343987
SLC17A9	1.15626749544286	4.38733291108391	6.50756365710099	7.44754185775682e-10	2.02119609706881e-08	12.0766178493093
ZNRF1	0.466566218230339	3.72537555427512	6.5056852057147	7.5231603636517e-10	2.03856748187284e-08	12.0668491653854
RECQL4	0.777474919812748	3.58125172465101	6.50249619195351	7.65326949549304e-10	2.07062802883455e-08	12.0502689863456
SEC11C	-0.752680768379219	5.18491616138812	-6.50208160784484	7.67034591942462e-10	2.07205544614118e-08	12.0481138637113
WFDC3	1.09420077843613	2.19477628720078	6.50174125941382	7.6843926343717e-10	2.07266129442293e-08	12.0463447013593
TUBA1C	0.786078987589178	5.91713525922763	6.49550874493817	7.94613787157049e-10	2.13707774940021e-08	12.0139575275296
GNG5	0.499516899783588	8.08781128982344	6.49547547535695	7.94755834818802e-10	2.13707774940021e-08	12.0137846935701
SLCO4A1	1.2367904030249	4.37211970174592	6.49138643566171	8.1240588412571e-10	2.17923231351775e-08	11.992546441649
CTB-60B18.10	0.937984281275156	1.57045257667563	6.49126982492492	8.12914838746013e-10	2.17923231351775e-08	11.9919408917596
UHRF1	0.754639355829707	2.72758727097362	6.49054123832401	8.16101906890373e-10	2.18305054633674e-08	11.9881575526662
FAM25A	0.782253558459989	0.845936203273647	6.4903761688687	8.16825678537069e-10	2.18305054633674e-08	11.9873004309271
CDC20	1.06888670730811	4.83113365826342	6.48916407933031	8.22159637053503e-10	2.19396672751101e-08	11.9810070750012
FTSJ1	0.459145962287002	5.77226949068347	6.48694847348708	8.31998381358634e-10	2.21685274328927e-08	11.9695051673326
PSMG3	0.623454563183414	5.8905926414063	6.48571639344391	8.37519629011473e-10	2.22818290391098e-08	11.9631100924097
TSPAN7	-1.25062605054927	4.14162044812911	-6.48543016572687	8.38807433195001e-10	2.22823293789274e-08	11.9616245424214
NPHS1	-0.873957675527225	1.21922316595187	-6.48487476238809	8.41311878287476e-10	2.23118460342303e-08	11.9587420590539
UBE2E3	0.481752915984575	6.17124123913584	6.48462070554471	8.42459930559523e-10	2.23118460342303e-08	11.9574235818674
TROAP	0.845844777664566	2.85226613203263	6.483257054068	8.48648485595404e-10	2.24418957207375e-08	11.9503471892165
HDGF	0.561968524585186	8.27026907340532	6.48263645494463	8.51479684950684e-10	2.24829049444347e-08	11.947127017896
GRHL2	1.03111047652921	4.10188897958461	6.48181578981837	8.55237860945748e-10	2.25482306311507e-08	11.942869032022
MYRIP	-0.716471346694893	1.38548854553242	-6.48064440701953	8.60630396764847e-10	2.26563855124347e-08	11.9367919348383
SYNGR2	0.619876346034801	7.89032204060006	6.47781833025536	8.73778451697466e-10	2.2968077594844e-08	11.9221331091041
MGLL	0.949497101320024	6.15935912707454	6.47587443212211	8.82936712959827e-10	2.31366913645383e-08	11.9120524091634
ACSF2	0.655300297049196	4.17322643025989	6.47563128406758	8.84088874441541e-10	2.31366913645383e-08	11.9107916184314
CDO1	-1.03198112768513	3.22830981771998	-6.47561923310038	8.84146016607163e-10	2.31366913645383e-08	11.910729131548
CDIP1	-0.622955054964385	4.5921254888671	-6.47248208365574	8.99145669038569e-10	2.3494194646798e-08	11.8944647569404
CAPN5	1.14222729628264	6.15949809101604	6.47067839882362	9.07882628682939e-10	2.36872378559342e-08	11.8851158444517
TNFRSF21	0.871602450257546	7.71745677026549	6.47028132484053	9.09817218420153e-10	2.37024933801772e-08	11.8830579336802
SERPINB1	0.664099085107638	7.96860707586765	6.46982734829286	9.12034010955416e-10	2.37250447383202e-08	11.8807052096382
ORMDL2	0.502933567246828	5.39544538438169	6.46348759329734	9.43552029253941e-10	2.45067790577137e-08	11.8478601565865
TMEM159	0.772089999101269	5.92169749157135	6.46322572784884	9.44876668493205e-10	2.45067790577137e-08	11.8465039074913
RNASEH2A	0.516505992336707	4.8642091778396	6.46259022021702	9.48098974889338e-10	2.45540853983509e-08	11.8432126375698
CIAO2B	0.456539183312001	7.58403086687283	6.45937425058956	9.6457179669199e-10	2.49439118970761e-08	11.8265603040291
KIF20A	0.853614265423337	3.26681348627317	6.45849390649881	9.69129940651935e-10	2.50249303351578e-08	11.8220027592439
PCGF1	0.409699329232826	4.47262528484426	6.45319526739558	9.97015376549275e-10	2.57071850173696e-08	11.794579757348
VDAC1	0.560294545266292	8.07687938476771	6.44833704223961	1.02327543643047e-09	2.63455914784203e-08	11.7694482866184
ADRM1	0.494517670523217	7.4254693225952	6.44523085771996	1.04042038363322e-09	2.67330914955748e-08	11.7533861870203
GFUS	0.800507990529954	7.2426637198781	6.44506009622105	1.04137106799779e-09	2.67330914955748e-08	11.7525033165499
SMURF1	0.665259154548168	5.65658457548256	6.44121729041164	1.06299251168261e-09	2.72483000184451e-08	11.7326390702852
E2F1	0.78631009190496	3.85908077624768	6.44062134452303	1.06638488044446e-09	2.72954112474114e-08	11.7295591589307
ALKAL1	1.11460161948486	2.02518102315257	6.4350676053837	1.09851519882459e-09	2.80768971996521e-08	11.7008653029077
CTSV	0.960884147809482	2.41323441500479	6.43285454318682	1.11158206289681e-09	2.83695776779143e-08	11.6894355903377
RHOV	1.42080342712409	4.75837549344808	6.42817386601607	1.13972418578257e-09	2.9045597936366e-08	11.6652694867913
EFNB2	0.833395937432113	6.15722185666584	6.42647421607369	1.15011554946037e-09	2.92308028478178e-08	11.6564969689135
RNF149	0.514914929726273	5.99766424935463	6.42644077972038	1.15032090482613e-09	2.92308028478178e-08	11.6563244059907
BUB1B	0.732889646720778	2.88541449283088	6.42484793285612	1.16014553076413e-09	2.94378545876985e-08	11.6481044662882
STAP2	0.854162684995891	5.75599331921548	6.42331051143051	1.1697065073572e-09	2.9637628517583e-08	11.6401717464377
LPAR2	0.787074029970372	4.95577065624496	6.41882833918822	1.19802468089444e-09	3.03114054349069e-08	11.6170515334423
DOCK5	0.770310671103044	3.75663439692877	6.4185308822974	1.19992766612812e-09	3.03158703446672e-08	11.6155175266368
STEAP3	0.989121982126705	5.22093072545254	6.4160161750217	1.21613473977428e-09	3.06811923788743e-08	11.6025507571392
ALG3	0.50218675643647	5.55577763460417	6.41500912272407	1.22268527619862e-09	3.08021962191845e-08	11.5973589017962
EPN1	0.533997122839193	5.16615835119707	6.41456815652385	1.22556451985522e-09	3.08304977136645e-08	11.595085660653
PLEKHM1	0.514443008910153	4.2893785886934	6.41186766161317	1.24334306945252e-09	3.12329913541012e-08	11.5811663512045
PRSS12	0.957024032329973	3.59622892202956	6.40789281138136	1.26997334012702e-09	3.18563741132719e-08	11.5606851697546
SEPTIN9	0.626649061898487	6.7235182137491	6.40702120953929	1.27588732441673e-09	3.19590663757964e-08	11.5561951259072
SESN1	-0.681355486980957	4.2918541439604	-6.40535808373637	1.28724715185576e-09	3.21715800045314e-08	11.5476286090968
MXD3	0.720306283570865	2.62941075276096	6.40522067860103	1.28819011867586e-09	3.21715800045314e-08	11.5469209171055
SLC35A2	0.55702276804018	5.80617050137063	6.40497642819665	1.28986800633237e-09	3.21715800045314e-08	11.5456629520341
COA4	0.40751547951013	6.04171210941763	6.4028684878187	1.30443813564214e-09	3.24888357783551e-08	11.5348076442625
SMUG1	0.439736234583172	4.4198522944673	6.39826131104744	1.33684851729581e-09	3.32488995965965e-08	11.5110896830156
COMT	0.484090490506469	6.28258487369482	6.39346729296925	1.37141347440665e-09	3.40603241826116e-08	11.4864211098461
ZDHHC3	0.622386698571911	5.45251632834897	6.3925262845403	1.37830056266303e-09	3.41830220053675e-08	11.4815803126804
AP1S1	0.546970028919766	7.01551478639536	6.38369488203101	1.44461515492971e-09	3.57771473983227e-08	11.4361708261828
TNNT1	1.70566385831733	2.79011019609507	6.3829346091157	1.45046845426175e-09	3.58715149132143e-08	11.4322634651561
ARHGDIA	0.496964905717471	8.23342802142953	6.38090216805791	1.46623078678314e-09	3.62094343044497e-08	11.4218193214134
PDLIM7	0.962793024125391	6.83472851500278	6.38064251544369	1.46825657638637e-09	3.62094343044497e-08	11.4204851887269
PPL	1.02506485302441	6.04598223074238	6.37957589043173	1.47660719896523e-09	3.63642998690469e-08	11.4150050697988
CNOT11	0.452751729948141	6.23597553021682	6.37576800737601	1.50680167200696e-09	3.70559251523391e-08	11.3954455371651
CCNB1	0.797905227392669	4.90110483288673	6.37363409389807	1.52398689610735e-09	3.74261341381105e-08	11.3844876807965
BCAR3	0.798404716631654	4.68397679653635	6.37290912363938	1.52986907948507e-09	3.75181161545786e-08	11.3807654072548
ADGRF1	1.24586688509886	3.07562299252677	6.37204025911296	1.53694817431147e-09	3.76391534068831e-08	11.3763046734535
SETBP1	-0.716211694913179	2.58045775235725	-6.36694599548327	1.57910611116598e-09	3.86177217353251e-08	11.3501584534422
B3GNT7	1.20679981098741	5.44464713687957	6.36539534949454	1.59216270324607e-09	3.88828719141833e-08	11.3422023797091
MTMR11	1.06025950125865	5.8769405399017	6.36414284548291	1.60278630902663e-09	3.90879511113871e-08	11.3357768995559
LRRC2	-0.564096591457227	0.989010687681708	-6.36219548810978	1.6194420727e-09	3.94393666498464e-08	11.3257883147114
HES1	0.73904133792395	6.81762301130109	6.36024843091818	1.636265274338e-09	3.97938808200844e-08	11.3158031779886
ANO1	1.05887502699284	6.30609029532032	6.35979038472883	1.64024782426522e-09	3.98355623046652e-08	11.3134544468717
NCALD	-0.75491142841466	3.52512452232287	-6.35896965022611	1.64740765798588e-09	3.99541865560416e-08	11.3092462171064
ZDHHC15	-0.465680474991651	1.18513608309861	-6.35745475231373	1.66070390220491e-09	4.02211031983668e-08	11.3014796286946
PIMREG	0.657659312774193	2.27392429959909	6.35596905546651	1.67384624641234e-09	4.04525288543442e-08	11.2938638716096
C8orf74	0.396944722275356	0.510990360655873	6.35573216667736	1.67595116870443e-09	4.04525288543442e-08	11.292649670539
LMNB2	0.547288653484176	5.60024567336155	6.35559504947549	1.67717073899212e-09	4.04525288543442e-08	11.2919468732802
MCU	0.797952306049146	5.59612924836928	6.35435963235469	1.68819838437356e-09	4.06626549125038e-08	11.2856151428299
NFKBIB	0.553201020736277	5.67586810166232	6.35185993021137	1.71072971905725e-09	4.11489084067484e-08	11.2728060828502
TNFRSF10A	0.925294522548583	4.4893439534806	6.34957356825588	1.7315966513165e-09	4.15938517106244e-08	11.2610929881179
MAFF	0.796704040055019	5.31280434178568	6.34898279840897	1.73702896027201e-09	4.16673381330824e-08	11.2580668869486
SBNO2	0.666929025067412	6.11516049297817	6.34789824976867	1.74704533653613e-09	4.18158363509711e-08	11.2525119606135
AP1M2	0.750648088064676	7.14288376569194	6.34779709389048	1.74798245239551e-09	4.18158363509711e-08	11.2519938827753
TMC6	0.877678932264042	4.94894719697999	6.34662628017674	1.75886496633199e-09	4.19924279347421e-08	11.245997843647
CMTM1	0.703617558342257	2.37091518603105	6.34648878398787	1.76014732957288e-09	4.19924279347421e-08	11.2452937356077
BLOC1S4	0.462086733339381	5.19100820767578	6.34184017867754	1.80404742187587e-09	4.29813686305542e-08	11.2214941841644
LY75	0.859928466232738	3.51743929364311	6.33907856936212	1.83063476585815e-09	4.35557125388932e-08	11.2073606934992
NUP62CL	0.721936099804415	2.77410225896296	6.3385177348123	1.83608103032077e-09	4.36261797177298e-08	11.2044908999585
PHKG2	0.477247816553974	3.97217097474339	6.33793911291666	1.84171671155797e-09	4.37009509976303e-08	11.201530255246
PLP2	0.598199832071209	8.6542512913401	6.33665006234056	1.85433302458425e-09	4.39409360036097e-08	11.1949351568533
CD300LG	-0.540772628122998	0.410123018624677	-6.33422749368283	1.87827355835312e-09	4.44482552710546e-08	11.1825429779595
SRI	0.558139592011871	6.568429126222	6.33272927345592	1.89323110380353e-09	4.47419178353784e-08	11.1748806108875
SCRIB	0.727508843641882	5.71751434094092	6.33155220867949	1.90506440625628e-09	4.49610563299113e-08	11.1688615307997
ANKFN1	0.623770204428438	0.93931581345468	6.32751817171473	1.94617337901972e-09	4.58316340720364e-08	11.1482382631603
ECH1	0.482109359941298	7.65173957441718	6.32742118913618	1.94717233428664e-09	4.58316340720364e-08	11.1477425592222
GHR	-0.785942073351396	1.89527590550525	-6.32335202096801	1.98954325790207e-09	4.67527411555971e-08	11.1269482503118
METRNL	0.792763182344319	6.00778267279031	6.32315371914623	1.99163109427568e-09	4.67527411555971e-08	11.1259351008077
ACTG1	0.486061085357658	11.9732324134526	6.32259611377181	1.99751342839518e-09	4.67701079591508e-08	11.123086330227
MELK	0.93857662585131	3.31078444510725	6.32257863411387	1.99769810179185e-09	4.67701079591508e-08	11.1229970303117
GPR35	1.19528352696846	4.28756682484339	6.32138543730905	2.01034400956348e-09	4.700350261508e-08	11.1169016041634
PLXNB2	0.602775573786878	7.8367907005813	6.32043234327969	2.02050169104496e-09	4.71249122706615e-08	11.1120332584004
PEX13	0.488227666668458	4.4113028468673	6.32039466178705	2.02090431914164e-09	4.71249122706615e-08	11.1118407931299
ADCK5	0.732395976823468	4.1445082572486	6.32002026057651	2.02490909390048e-09	4.71556747742687e-08	11.1099285081088
IL20RB	1.47373592093746	2.91934463999991	6.31487829278356	2.08070521224019e-09	4.83908646645371e-08	11.0836726898233
SH3BGRL3	0.737487143153341	9.14201516775425	6.31406846050432	2.08962937971182e-09	4.85341299978306e-08	11.0795387646138
SEMA7A	1.29402428325759	5.29722506373403	6.3127592592978	2.10413606340515e-09	4.88065061259326e-08	11.0728564320792
VSIG2	1.76641241613055	7.05763961126361	6.31136637463664	2.11967862068023e-09	4.91021594993722e-08	11.0657479256252
ARNTL2	0.817628385676704	4.23030649740024	6.3060985692267	2.17948599494492e-09	5.04210732348326e-08	11.0388729140802
LDLR	1.03195772071486	6.31573169746834	6.3049488910248	2.19275742184411e-09	5.06367818369546e-08	11.0330094251746
FAM83E	1.3356141309341	5.75353406951836	6.30479173146603	2.19457776513027e-09	5.06367818369546e-08	11.0322079459639
PARP3	0.666679144891395	5.19988037094538	6.30342857081348	2.21042934348437e-09	5.09356021551733e-08	11.0252566542624
CD82	0.753692708782676	7.02260241670807	6.30245234262494	2.22185051396106e-09	5.11316817492034e-08	11.0202790652003
MVB12A	0.513943717391562	4.92112186705195	6.2999574060615	2.25130350258923e-09	5.17416730392204e-08	11.007560098634
ACOT4	0.589637171854616	2.88871064836311	6.29695779016113	2.28722228255236e-09	5.24984785089371e-08	10.9922725247992
SMIM5	0.925961247200004	2.51873696089757	6.29621943398889	2.29614966920305e-09	5.26345849106218e-08	10.9885101890515
YDJC	0.630131718901777	5.27264139422155	6.29450398619135	2.31702330225009e-09	5.30438228998818e-08	10.9797701019667
TMEM219	0.426615598862577	7.53016480922065	6.29296528566111	2.33590475156586e-09	5.33656630541817e-08	10.9719318083485
F12	0.991209602682524	3.41120761968687	6.29286341423262	2.3371601394536e-09	5.33656630541817e-08	10.9714129078361
TAF1D	0.520421983655543	4.92606874877741	6.29108206488876	2.35921957211414e-09	5.3799398008769e-08	10.9623401402942
CDH1	0.807100424504752	7.87185173174429	6.28659752078325	2.41566358126076e-09	5.50150931561058e-08	10.9395066437685
AXIN1	0.487114591104039	4.6768413647024	6.28433966489536	2.4445815803558e-09	5.56015647272895e-08	10.9280144416985
EXOC3L4	1.10323444052465	3.1262871363929	6.28362138583949	2.45385218169932e-09	5.574022051547e-08	10.9243590387028
RP11-33O4.2	0.364939737557118	0.605738323317611	6.27738305199241	2.5358340990646e-09	5.75280503171517e-08	10.8926225656861
TMEM41A	0.458911173664287	3.8162714859387	6.27497149496619	2.56824167369687e-09	5.81880716754109e-08	10.8803595192611
KIF4A	0.751294817110918	3.09427471595351	6.27401089439508	2.58126361832152e-09	5.83170819602681e-08	10.8754755846532
TMEM170B	-0.555593131207994	1.8046803601621	-6.27387797056891	2.58307063891318e-09	5.83170819602681e-08	10.874799803802
SELENOP	-0.94873557840882	5.00579031801781	-6.27381703688463	2.583899411418e-09	5.83170819602681e-08	10.8744900217594
PRC1	0.748172757710205	3.98802937030883	6.27350604176655	2.5881333938808e-09	5.83376563070001e-08	10.8729089767827
SPINT2	0.758702247557229	8.66950837764239	6.27184567104641	2.61085373326628e-09	5.87743342338751e-08	10.8644687809531
SNTG2	-0.438152452186355	0.603946521145098	-6.27084100456508	2.62469647706264e-09	5.90103014606182e-08	10.8593624265239
PXN	0.534318029684075	6.32184274726822	6.2683641209838	2.65913270026611e-09	5.97080704398628e-08	10.8467755408984
SPAG17	0.497181562822374	0.885339811891453	6.26705197534102	2.67755489550437e-09	6.00449379440117e-08	10.8401088303903
MRPL28	0.469326847738422	6.23918952978701	6.26373793785298	2.72464296304024e-09	6.10229665663565e-08	10.823274905183
C15orf48	1.21538663941221	6.99888733607144	6.25839491967178	2.80227781715763e-09	6.26817785878609e-08	10.7961464947518
SERTAD3	0.609051108103107	5.96770571343979	6.25088533827685	2.91507659601711e-09	6.51219210552983e-08	10.758042505026
KCMF1	0.349186936049774	4.91653499311654	6.24946745578888	2.93686892902888e-09	6.54097513659631e-08	10.7508513590937
DDA1	0.491654381033525	5.25308394365141	6.24928998925882	2.93960776253501e-09	6.54097513659631e-08	10.7499513661374
EPHB4	0.744302464371141	6.12599862445742	6.24921276465376	2.94080034953685e-09	6.54097513659631e-08	10.7495597390467
ZBTB7B	0.56607821806079	5.91864391193646	6.24907937520707	2.94286141460851e-09	6.54097513659631e-08	10.7488832919265
CNNM4	0.711539061115251	4.77191369537446	6.24533785255545	3.00125484331122e-09	6.6567693121674e-08	10.7299129487517
RIN1	0.694928409291543	4.03360009405705	6.24525626591468	3.00254074562138e-09	6.6567693121674e-08	10.7294993669774
SYNE1	-0.672308366519924	2.52941849184915	-6.24303781292179	3.03771427369349e-09	6.72625787286053e-08	10.7182548261923
PHLDA3	0.741959888531548	6.60824027749788	6.24218625733637	3.05132284547235e-09	6.74209532104567e-08	10.7139392717248
NUDT8	0.821391036927485	4.09224360881527	6.24210989203463	3.05254614740663e-09	6.74209532104567e-08	10.7135522822573
TKFC	0.461122139975219	4.27155100597564	6.24117268482236	3.06759861833401e-09	6.76682966574458e-08	10.7088031280798
KIF23	0.731241328992411	2.73101921671128	6.2405320864133	3.07792916337857e-09	6.78109889332049e-08	10.7055572546131
TCF7L2	0.743406292166967	5.19515517672157	6.23960256882224	3.0929796965669e-09	6.8057181067692e-08	10.7008478219914
RASAL1	1.07948979815759	4.07090677509364	6.23916878470474	3.10002813283125e-09	6.81269011068634e-08	10.6986501926877
SIRT6	0.561904598673332	5.04034028869872	6.23818812757706	3.11602072851655e-09	6.83927599650276e-08	10.6936823634821
SLC10A3	0.486164084972936	6.21725122704875	6.23523666645756	3.16464359584384e-09	6.93732545560824e-08	10.6787338015056
MRPS5	0.370247622236724	4.70597481769376	6.23259703119046	3.20875985948215e-09	7.02526363748716e-08	10.6653683906768
TBL3	0.447400109347248	4.69763733574845	6.23233653263302	3.21314616807976e-09	7.02610629705013e-08	10.6640495893523
HKDC1	1.26718825671615	5.10030802164306	6.22981049353085	3.25598639307574e-09	7.1109284920419e-08	10.6512630720646
NAP1L2	-0.983812619495437	2.26075281036277	-6.22737042081659	3.29790089883147e-09	7.18647946614887e-08	10.6389148429682
CGB8	1.25534020938035	1.5246771067542	6.22720607488804	3.30074292365836e-09	7.18647946614887e-08	10.6380832649773
SH3GL1	0.453214324847519	6.59186096916249	6.22708383773271	3.30285832290115e-09	7.18647946614887e-08	10.6374647632716
LMO3	-0.70385620226223	1.45771911373207	-6.22604477686836	3.32089381767585e-09	7.21677902779334e-08	10.6322075833642
MAPK15	1.0978763569394	2.93589044401449	6.22485293137114	3.34170033830149e-09	7.25301807666698e-08	10.6261780707673
RRP1	0.475262604814285	4.83594927492666	6.22299339399881	3.37441886731567e-09	7.31499023348096e-08	10.6167721940792
ABTB2	0.850387530846904	3.96065865884016	6.22229460454092	3.3867951737347e-09	7.33276651733756e-08	10.6132380538144
BIRC5	0.92169816965875	3.86686955694404	6.22017809649793	3.42455328870379e-09	7.40538561531403e-08	10.6025353210677
TMEM141	0.645298572830432	7.21760361633743	6.2192408216837	3.44140582365259e-09	7.4326746442209e-08	10.5977964631515
TSR3	0.437463303238803	6.99671665613496	6.21894280119185	3.44678137630243e-09	7.43513933495016e-08	10.5962897681613
PSMD13	0.429580198852801	6.54608650998657	6.21616645639503	3.49725747440241e-09	7.53476613411435e-08	10.582255683514
DERA	0.476984474088675	5.45914602468687	6.21554994524753	3.50856419278043e-09	7.54986258100877e-08	10.5791398376339
CLDN23	1.13717013915198	4.96607908429499	6.21417055713098	3.53399207007382e-09	7.59527132906074e-08	10.5721691280861
MTX2	0.425950000708853	5.89639158464229	6.2112628969686	3.58818636631108e-09	7.69858711560278e-08	10.5574785642806
PDCD4	-0.518357358217706	6.22552404056691	-6.21112202948236	3.5908325346994e-09	7.69858711560278e-08	10.5567669617176
DHRS9	1.96452542066488	4.26339399037935	6.20841039377985	3.64214502016619e-09	7.799076147451e-08	10.5430709428384
ASL	0.631723414724953	5.78122152606195	6.20692399972892	3.67057684372032e-09	7.85038475016871e-08	10.5355650369443
LSM4	0.509099645210686	6.5294079226714	6.19937772806132	3.81831685093579e-09	8.15642647026539e-08	10.4974760487636
B3GNT5	0.725236075246965	3.64063978972981	6.1982113167559	3.84166753516124e-09	8.19633538880877e-08	10.4915913600028
DBNDD2	0.641135594493555	3.00946440891191	6.19698228970982	3.86642338061667e-09	8.23914176459321e-08	10.4853915341379
PSCA	2.68618573570989	6.72554840520586	6.19364158382621	3.93450792324447e-09	8.37406359081814e-08	10.4685433251188
BCL2L12	0.672603264823317	4.40695422883065	6.19242561680308	3.95958063299025e-09	8.41722473785422e-08	10.4624122734919
PDZD11	0.433939170138538	6.42369125335873	6.19219348793827	3.96438482232684e-09	8.41724704900084e-08	10.4612419395794
TLCD1	0.668787004624146	4.65455214236161	6.18865374211593	4.0383568435699e-09	8.56395021935313e-08	10.4433989370287
ELOB	0.501765047738354	8.97430258665578	6.18479537918296	4.12053044391269e-09	8.72767117788455e-08	10.4239573143854
RBM42	0.539986385012308	7.06232275523914	6.18439845139736	4.1290765405912e-09	8.73523553930613e-08	10.4219577051825
MDFI	0.918775934089833	5.43922786888407	6.18410423893574	4.13542233663267e-09	8.73813246798231e-08	10.4204755996739
HEXIM1	0.531000182137757	5.87157201138027	6.18260508289423	4.16790619321406e-09	8.79618567868337e-08	10.4129242515329
ANXA8L1	0.995893316027878	1.6545994454085	6.18167976971487	4.18808080524177e-09	8.82815256413447e-08	10.4082639741919
FGD6	0.813538830793026	3.97921089101525	6.17766293025357	4.27677665844653e-09	9.00430711578689e-08	10.3880386244134
ESPL1	0.579072217094388	1.96726071326568	6.17699577300792	4.29168559588496e-09	9.0155907909678e-08	10.3846802115975
CFDP1	0.40826954538735	5.94222740150415	6.17696363904895	4.29240497821577e-09	9.0155907909678e-08	10.3845184578618
IRF6	0.82373998286196	6.31384695772773	6.17504782309511	4.33550882109139e-09	9.09524484940784e-08	10.3748757306032
IFI27	1.31759540006235	7.81612772130437	6.1739070015261	4.361377577948e-09	9.13859533307744e-08	10.3691346350537
PRKAR2B	-0.847462157104901	3.40618555389129	-6.1713406819546	4.4201251472253e-09	9.25065285579607e-08	10.3562223234007
ZNF121	0.503681477248869	3.94570259320342	6.16900105081929	4.47435964767601e-09	9.34228003592985e-08	10.3444535906186
CST6	1.95055074885637	4.97592467480544	6.16899300635409	4.47454724654992e-09	9.34228003592985e-08	10.3444131305734
CLCF1	0.938151745512922	5.02836911371324	6.16865087954847	4.48253287464447e-09	9.3478378558055e-08	10.3426924178779
CREG2	0.86597695764792	1.89416459885737	6.16321171394934	4.61138368111643e-09	9.60513476354964e-08	10.3153446040027
GTF2E2	0.405100586816424	5.57020233888615	6.1626128580275	4.62579042625507e-09	9.62372678846122e-08	10.3123345392393
DUSP6	0.682672091367897	6.14050418842448	6.16140721445155	4.65492881606412e-09	9.67288699186626e-08	10.306275113007
OSBPL2	0.439988611230982	4.67830183879862	6.16056047282794	4.67550072656454e-09	9.704150976093e-08	10.3020199430094
VDAC2	0.417843462873213	6.28678180645291	6.15783584723888	4.74230374084404e-09	9.83118198175685e-08	10.2883303108416
FADD	0.470006747151746	4.57436456123546	6.15645136452739	4.77660675819342e-09	9.89061769659413e-08	10.2813755985048
PPM1G	0.404253244259674	6.78815960510438	6.1551688686018	4.80860002010943e-09	9.94513636667861e-08	10.2749340982124
OTUD7A	-0.315618484025174	0.686156452619432	-6.14811770609267	4.98829062926053e-09	1.03046347246101e-07	10.2395341825705
KIF13B	0.705866966900649	5.38532234876336	6.1475588306396	5.00281144245172e-09	1.03224872054066e-07	10.2367295027902
COX6B2	1.29010516664379	2.51687606128935	6.14611200456138	5.04059608941747e-09	1.03882425744227e-07	10.2294694651253
ACTB	0.588362965583848	12.5774544780873	6.1455128828629	5.05632432316841e-09	1.04084406553944e-07	10.2264634513857
MKNK2	0.463772643176732	6.86708018040089	6.14494123701959	5.07137613918666e-09	1.04272006590139e-07	10.2235954703843
MACROD1	0.671020703561059	4.7376365610915	6.14196865040863	5.15035776188641e-09	1.05772084141478e-07	10.2086846032777
SOX21	1.33916428351719	2.18794521098962	6.13705512799053	5.28356379879483e-09	1.08380954139064e-07	10.1840479735237
CENPU	0.754025925785182	3.46014994243115	6.13486622509796	5.34398787538117e-09	1.09492512373183e-07	10.1730768138165
WDR74	0.394546636942478	4.46711500536265	6.13393937552326	5.36977712914427e-09	1.09892676702383e-07	10.1684320457386
SPDEF	1.54468306677838	5.15036371873849	6.13281051689982	5.40135215699626e-09	1.10410177560765e-07	10.1627755521966
CXCL12	-1.18297824888254	5.00512163136242	-6.13139971781049	5.44106941617831e-09	1.11046731517142e-07	10.1557072553724
FSCN1	0.970438937355311	6.66260831371242	6.13125565206634	5.44514128573718e-09	1.11046731517142e-07	10.1549855254121
DPP3	0.481838023500178	5.74633978428224	6.12966556599156	5.49028247593737e-09	1.11837436189077e-07	10.1470203577243
EDNRB	-0.870411672236007	3.48865691119326	-6.1292032914332	5.50347479419688e-09	1.11914936719781e-07	10.1447049511429
SHKBP1	0.537559057291233	6.14392627632075	6.12908574031106	5.50683440548385e-09	1.11914936719781e-07	10.1441161877979
POLQ	0.475381018129555	1.27222584736951	6.12528710503695	5.61648898601287e-09	1.14011479890636e-07	10.1250943791848
C16orf96	-0.165986865618105	0.237797017738956	-6.12482293665734	5.63003404047967e-09	1.14083051274435e-07	10.1227705618196
TRIM15	1.35122060954245	4.17678676379012	6.12454658367723	5.63811360276686e-09	1.14083051274435e-07	10.1213870795384
TMEM179B	0.404961281973623	6.71431839127027	6.12449899226969	5.63950615104557e-09	1.14083051274435e-07	10.1211488308246
BCKDK	0.327022896963243	5.61973801782758	6.12277561096348	5.69016109566367e-09	1.14871180310038e-07	10.1125221695572
BARX2	1.04434772310251	3.76594521390823	6.122728569145	5.69155002390417e-09	1.14871180310038e-07	10.1122867162334
ACSL6	-0.578126285024854	0.595865830253387	-6.12079325079048	5.74898023939199e-09	1.15828497060191e-07	10.1026010920463
CDC42EP2	0.717188642180981	5.55348960528266	6.1206861329235	5.75217549043151e-09	1.15828497060191e-07	10.1020650606871
CDC45	0.773951527646925	2.91066426606005	6.11516612961267	5.91921248864549e-09	1.19055500673684e-07	10.0744504918651
GRID2IP	0.458155621969438	1.40459890173332	6.11466056873385	5.93474663343366e-09	1.19231368577187e-07	10.0719221617658
TNS4	1.7967935078329	5.24157028851352	6.11090411045855	6.05142875466468e-09	1.21436614289322e-07	10.0531402088564
ABCD2	-0.425006760695224	0.586621817601144	-6.11025920004234	6.07168584692802e-09	1.21704031719417e-07	10.0499164676768
CCNA2	0.765539552725131	3.95896758848603	6.10911646848564	6.10774331419408e-09	1.22149251947267e-07	10.0442047887212
PLLP	0.903195524269406	4.31092254740343	6.10911434786555	6.10781042255825e-09	1.22149251947267e-07	10.0441941899372
PTTG1	0.804707297641545	4.62208690004893	6.10695157287421	6.17663064624325e-09	1.23385048370177e-07	10.0333859598433
POLB	0.549469971722052	4.33032515738001	6.1067019083778	6.1846238532457e-09	1.23404329817206e-07	10.0321384488659
RAB39A	-0.541714039730797	0.743124838293841	-6.10576354143946	6.21475724181266e-09	1.23864838148682e-07	10.0274499602127
LRRC8E	0.412780971216128	0.906695653284341	6.10453746339341	6.25434685513365e-09	1.24512558309855e-07	10.0213246466548
CDCA4	0.570664692297796	4.27557647346383	6.10295380325044	6.30584891271733e-09	1.25395697687886e-07	10.0134140851204
ARPC1B	0.62836089099645	7.93401859842274	6.10031969862775	6.39243512233947e-09	1.26973719811265e-07	10.0002593867161
BTBD10	0.49218451975059	5.20451729719832	6.09885777933706	6.44099222300195e-09	1.27793652478747e-07	9.99296016466341
TRIM11	0.490001794492881	4.03854656698573	6.09605842708424	6.53498326545022e-09	1.29512157063251e-07	9.97898644118559
SEM1	0.492402998965968	4.84933044037205	6.09484721816278	6.57606650753621e-09	1.30179427064068e-07	9.97294165678389
FOXD1	0.990909391509098	1.81405596748089	6.09304830143447	6.63755219688818e-09	1.31248625028333e-07	9.96396523825521
EIF4EBP3	0.709772731729242	4.46899629781721	6.0917085488215	6.68370993621745e-09	1.3197989160288e-07	9.95728112324845
SLC29A2	0.739631686661778	4.80763311940572	6.09152949916669	6.68990242915156e-09	1.3197989160288e-07	9.95638790501117
TWF2	0.561786506947769	6.90109217568318	6.09132207866651	6.69708317205797e-09	1.3197989160288e-07	9.95535317555985
SNRPG	0.439678870243535	6.0842831237372	6.09087151791031	6.71270730140706e-09	1.32139492719066e-07	9.95310560549671
CAPN12	1.02705817338152	2.87244210732426	6.08668720415925	6.85952507553739e-09	1.34878388355388e-07	9.93223780868053
KCNA3	-0.692927096341014	1.15490762689912	-6.08370380076873	6.96612409847759e-09	1.36821222645602e-07	9.91736483111611
PIM3	0.688429659453037	7.25760602474791	6.07906160586934	7.13523120465448e-09	1.39986061142489e-07	9.894231825831
PPP1R14D	1.39306517483022	4.19637022227843	6.07561010360217	7.2635661981325e-09	1.42334031488928e-07	9.87703974313862
KCNK3	-1.31300457095511	2.81282087973733	-6.07540877008697	7.27112171795482e-09	1.42334031488928e-07	9.8760370886088
DEPDC1B	0.765684585526359	2.36152200095166	6.07133335988998	7.42572863102666e-09	1.45198629211801e-07	9.85574592832245
RETSAT	0.621412855149081	6.45809298178362	6.07109224433065	7.43497603282371e-09	1.45217735439768e-07	9.85454571036951
SLC7A2	-1.14132015941751	4.06190416807927	-6.06966137318762	7.49008640584932e-09	1.4613158577812e-07	9.84742380184625
CA9	2.06897643753651	5.7694194074145	6.06883044459574	7.52227346186574e-09	1.46596670052054e-07	9.84328850419316
P2RY12	-0.770095880998477	1.46153798448129	-6.05644091572297	8.01859430118336e-09	1.55858896403492e-07	9.78167316526259
WIPF2	0.452925574927394	4.96527818716521	6.0563773131844	8.02122324513239e-09	1.55858896403492e-07	9.78135707075467
LMNA	0.625591005007715	8.31564330821536	6.05630598917389	8.02417235313838e-09	1.55858896403492e-07	9.78100260433974
PLAAT2	1.51225250738672	3.77163420808613	6.05517704054907	8.07099399129041e-09	1.56595119881844e-07	9.77539231345721
IRF3	0.567681738269207	6.15022015086354	6.05374296580116	8.13085670580012e-09	1.57582464566384e-07	9.76826668967756
MDK	0.79745665377375	8.43705621825845	6.05336964740476	8.14651144223247e-09	1.57595767781167e-07	9.76641192807346
RRM2	0.897395204845309	4.11269578350961	6.05329861299085	8.1494935443533e-09	1.57595767781167e-07	9.76605901554029
GET4	0.439786720143898	2.19819630290604	6.05005288688293	8.28690028980385e-09	1.6007665807334e-07	9.7499365184115
DGKA	0.744094441812473	4.43503705594306	6.0496586556015	8.30374385467367e-09	1.60225756422214e-07	9.74797863846826
EREG	1.35073997734988	2.20068813128201	6.04850485477857	8.35323318510765e-09	1.6100375575994e-07	9.74224897048597
NUSAP1	0.815129550529677	4.53387827524333	6.04606817868518	8.4587002066247e-09	1.62788945541826e-07	9.73015101341132
PAK1	0.636255236554666	5.65781977899987	6.04593746288888	8.46439474227956e-09	1.62788945541826e-07	9.72950210716984
DPY30	0.413309242343862	5.3864140717704	6.04263818975471	8.6093761454321e-09	1.65396100369412e-07	9.7131267241661
CENPA	0.748347847673568	2.58647357020616	6.04008609088762	8.72319137379121e-09	1.67399472494426e-07	9.70046383049054
USB1	0.420945865046761	4.63735486277754	6.03975352051035	8.73813112196267e-09	1.67503105208016e-07	9.69881395532825
SPRR3	2.03732141764327	3.23802290092127	6.03856203013927	8.79186151496057e-09	1.68349287176873e-07	9.69290348355867
SART1	0.367659017941029	6.136578735043	6.03609960972318	8.90393297520233e-09	1.7030954151588e-07	9.68069089623679
ANK2	-0.932476705378421	1.98709540775194	-6.03527871058277	8.94160465244005e-09	1.70844000100321e-07	9.67662030169549
GREB1L	0.662981740731615	1.21225789463139	6.03002750898432	9.1863093465435e-09	1.75328701973867e-07	9.65058974755947
TOP2A	0.952201064638333	4.63728144731438	6.02944200377954	9.21399716514042e-09	1.75666206539306e-07	9.64768828073934
ELOVL1	0.525351625413623	7.28379870273181	6.02872769326937	9.24788681616425e-09	1.76121089593306e-07	9.64414877056279
RTP4	0.820620633794049	5.00818897001866	6.02628711183024	9.36460186095752e-09	1.78150643636569e-07	9.6320574195244
GJB2	1.46258130911899	6.47947281887953	6.02291989704407	9.52800416199507e-09	1.81063014156354e-07	9.61538053494309
DGAT1	0.627619393673963	5.80659459438967	6.02127053212752	9.60906007928639e-09	1.82405930737502e-07	9.60721392035389
GSDMD	0.576473834259641	5.94458828273244	6.01755954740524	9.79391062909431e-09	1.85714121745429e-07	9.58884483942558
GINS2	0.604288132456789	2.957478747204	6.01453746336556	9.94701675556912e-09	1.88413880486557e-07	9.57389126301876
PGK1	0.624664881067565	8.06207620717529	6.01325765920426	1.00125595563408e-08	1.894510056571e-07	9.56756015215896
PARP12	0.566650029854471	5.17998889363297	6.01096239382112	1.01311692230117e-08	1.91488913225901e-07	9.55620783878906
CYP4F12	1.09856624674109	3.12626610785365	6.00967920082321	1.01980782238893e-08	1.92546296272335e-07	9.54986244784804
SNCA	-0.816806661424212	2.38402770357985	-6.00679197857225	1.03502128629907e-08	1.95208794480402e-07	9.53558839096326
SPACA4	0.968633632157362	2.1305978609792	6.00355807419676	1.05232565686342e-08	1.98259508678807e-07	9.51960574524182
PTMA	0.516811752354798	9.54543497706285	6.00277673675303	1.05654887341071e-08	1.98841818523244e-07	9.51574505919535
RAB3C	-0.969745125956014	1.73639851343483	-6.0007301483065	1.06768980243553e-08	2.00723396584213e-07	9.50563417909234
SNRPA1	0.491681224749575	4.78686962425408	5.9991427997622	1.0764099829194e-08	2.02146341070393e-07	9.49779367327914
NIT1	0.387327158461995	4.99284535910926	5.99664678535142	1.09026331119119e-08	2.0452920385904e-07	9.48546769397736
GDF10	-0.521010595742714	0.913472397949766	-5.99500656021009	1.09946182690783e-08	2.06034687499195e-07	9.47736967013875
HES4	0.950322433249106	4.72147418224093	5.99301145150174	1.11075311219441e-08	2.07928719584453e-07	9.4675215055728
CTBP2	0.458069305340405	4.61273690903812	5.99269530525072	1.11255273553767e-08	2.08043807063961e-07	9.46596115736615
PLIN3	0.630981856270999	6.90703538894712	5.9914676436567	1.11956817582457e-08	2.0913295318408e-07	9.45990251597712
CDCA3	0.641848079291329	2.55143967959349	5.99005869907441	1.12767298445845e-08	2.10423059873602e-07	9.45295023319689
CMTM7	0.825042143773031	5.35013048383656	5.98796041263515	1.1398498331029e-08	2.12469460928385e-07	9.4425984690989
FGFBP1	1.63069347432436	3.86164274927651	5.98740410615269	1.14309975869249e-08	2.12849296531086e-07	9.43985436764746
MPG	0.445485345709172	6.03110477644823	5.98634942790301	1.14928610003066e-08	2.13774519390237e-07	9.43465240233048
ONECUT3	1.48419318885139	2.82319418191621	5.98547399190554	1.15444598085497e-08	2.1450705796648e-07	9.43033496911855
EPN3	0.97035428000132	3.8562303796879	5.9830250959969	1.16900080529989e-08	2.16981872518612e-07	9.41825983716814
TOB1	0.735737320659996	7.21670717999544	5.98066851000228	1.18317668656289e-08	2.19381197881285e-07	9.40664295408236
KCNN3	-0.565558033490225	1.355349097039	-5.97896715099118	1.19351565405847e-08	2.2106478237988e-07	9.39825791834101
YWHAZ	0.619530616885125	8.42295815661564	5.97802202646332	1.19929726090284e-08	2.21901586977797e-07	9.39360061581904
FAM160A2	0.55824059035263	5.5008954531823	5.97420710153676	1.22291450091464e-08	2.26033218121686e-07	9.37480670950355
MYL12B	0.551141272525744	9.87848407890808	5.96916407710487	1.25483504416165e-08	2.31631219897555e-07	9.34997485727328
AVPI1	0.675839745202021	5.73271374644814	5.9690073775005	1.25583986185131e-08	2.31631219897555e-07	9.34920349077186
ANO9	0.958275382709434	4.18936160588898	5.96675772100335	1.27035271024514e-08	2.34062153611694e-07	9.33813085236144
CYP27C1	0.847794264316638	1.61351912313552	5.96519706781174	1.28051710231599e-08	2.35687628926272e-07	9.33045105987458
KRT13	1.71887855080157	2.49734033048413	5.96337359651023	1.29249416379376e-08	2.37525908221506e-07	9.32147965596391
ZNF831	-0.686131422394344	0.898743228076927	-5.96326511650375	1.29321013873091e-08	2.37525908221506e-07	9.32094599605719
CCND1	0.746724555403405	7.2220514569587	5.96219557858963	1.30028998949818e-08	2.38576718135825e-07	9.31568482244808
PIEZO1	0.738190510645266	5.6647026181173	5.95998039416103	1.31507447312166e-08	2.40809909941653e-07	9.30479007789889
MRPL17	0.405681885958007	6.30255524487411	5.95996106670212	1.31520418949852e-08	2.40809909941653e-07	9.30469503318583
CENPF	0.806875456897042	3.25909225308114	5.95946935521815	1.31850853376067e-08	2.41163451503162e-07	9.30227706148792
ATP8B3	0.603338008505354	1.51402437910707	5.95679376869481	1.33663173969598e-08	2.44223899243722e-07	9.28912228912899
TRABD	0.615030088057151	6.01488813650408	5.95621203594505	1.34060431040873e-08	2.44695125638949e-07	9.28626266391245
ILDR1	0.722197020198459	4.11926316869121	5.95467011564095	1.35118990764234e-08	2.4637116914114e-07	9.27868393843049
BOP1	0.567154609137145	5.68400026282513	5.95257362991491	1.36571415717793e-08	2.4876115026854e-07	9.26838154491596
ELAC1	-0.491924835710301	2.53061025578336	-5.95212245753739	1.36885977551325e-08	2.49075738841836e-07	9.26616474210255
PPM1K	-0.657117285867589	2.86614159799955	-5.94896785866081	1.39105311568852e-08	2.52851984041146e-07	9.25066796508708
JPT2	0.538838074241713	6.44324969698925	5.94662706570328	1.40774856643577e-08	2.55622100083202e-07	9.23917248608258
MRPL11	0.384400531999169	5.57929698183573	5.94323812474189	1.43226811793121e-08	2.59704360950862e-07	9.22253494656308
CHTF18	0.701259672078125	3.15345688492555	5.94311205811049	1.43318825537551e-08	2.59704360950862e-07	9.22191616133931
CNKSR2	-0.610584709015615	1.28489486432236	-5.94206624382998	1.44084382229145e-08	2.608224399548e-07	9.21678322474547
CARD10	0.649034105776026	5.32708555088193	5.93962865227881	1.45884329197144e-08	2.63808747309232e-07	9.20482166934795
GTSE1	0.696209044286733	2.65371991089947	5.93853988162004	1.46695388709644e-08	2.650025031227e-07	9.19947999472028
SFT2D1	0.411315539340205	5.54636493782371	5.93646755605503	1.48251350794056e-08	2.67538074881072e-07	9.18931464924939
NSUN5	0.556297515676093	4.88865344707318	5.93561301817893	1.48897659355836e-08	2.68157263005486e-07	9.1851235854164
ITPR3	0.955687952729424	5.90409676869756	5.93561006420121	1.48899898303064e-08	2.68157263005486e-07	9.18510909838815
SLC19A1	0.488168062593069	2.62841436734527	5.93138622222289	1.52135295961844e-08	2.73703244036272e-07	9.16439925318511
OTULINL	-0.873803098846289	3.99374962533111	-5.92843892535472	1.54433561191775e-08	2.77344821399089e-07	9.14995422638514
IGF1	-0.874995703740753	1.16975422234288	-5.92838575695129	1.54475331925684e-08	2.77344821399089e-07	9.14969368607375
TJP2	0.62386068967339	5.79162206362538	5.92495174160847	1.57196765793581e-08	2.81942595563788e-07	9.13286932967059
NEGR1	-0.754144001462528	2.25498033946474	-5.92337035852112	1.58465738093804e-08	2.83928560733583e-07	9.12512380426544
BUB1	0.720967127583743	2.88243040336816	5.92214557863269	1.59455444836481e-08	2.85410617317408e-07	9.11912584803502
VPS9D1	0.602566613541174	4.92031208502712	5.92128228714693	1.60156678576616e-08	2.86373841051609e-07	9.11489865891599
BCL2L15	1.14858798550409	4.50974527785177	5.9205370319776	1.60764462081102e-08	2.87168177994106e-07	9.11124977624842
THOC6	0.441084554088742	5.80499896358251	5.91944435618726	1.61659665854086e-08	2.88473787879258e-07	9.1059004229244
NR1D1	0.81398709012491	5.57469463758684	5.91843673139104	1.62489514809841e-08	2.89660242695024e-07	9.10096803255948
BFAR	0.473957935980622	6.0879895644	5.91665365510149	1.63968236504586e-08	2.91999824014608e-07	9.09224112776431
PPP1R35	0.65118017621428	5.78479569501487	5.91532532220219	1.6507839288474e-08	2.93678976764251e-07	9.08574101215916
MIDN	0.601437160539468	6.84527738738346	5.91491739537726	1.65420793282636e-08	2.93990253972653e-07	9.08374504265945
TEAD3	0.703604695135216	5.86237117155218	5.90814410044316	1.71208772659932e-08	3.03969144503108e-07	9.05061701107946
SLC25A1	0.471315087784114	7.03916574898886	5.90793761672128	1.71388298600049e-08	3.03980518698814e-07	9.0496075019315
CDC37	0.417744223647104	7.80887615469707	5.90753378578833	1.71739939754006e-08	3.04296831699354e-07	9.04763322059268
INSIG2	0.554894497588765	5.25118762963835	5.90659255657562	1.7256227211324e-08	3.05445658874635e-07	9.04303201292361
MPST	0.690250249715443	5.10512146223491	5.90533644222736	1.73665721799403e-08	3.07089265767948e-07	9.03689224925677
DDX19B	0.318535130104074	3.92010854993549	5.90291496500018	1.75812431458617e-08	3.10572483297973e-07	9.02505876831325
RRP9	0.460110588005035	5.82501808877176	5.89817274497778	1.80092081645076e-08	3.1781274991014e-07	9.00189348176605
POR	0.496381154180285	6.32669049174414	5.89605963021465	1.82031773126303e-08	3.20913243406099e-07	8.99157513013691
DMGDH	-0.431801243399013	0.935094386666851	-5.89582793656304	1.82245691999896e-08	3.20968114927399e-07	8.99044391914444
EFNA2	1.24246487445038	2.84898105764556	5.89195781550143	1.85855518091531e-08	3.26997699616151e-07	8.97155300659518
KLHL30	0.690807238018144	1.53413521744473	5.89161266633815	1.8618083267574e-08	3.27242166261594e-07	8.96986866076552
COL7A1	1.31651196121609	4.33182077226721	5.88881847368592	1.88835058989132e-08	3.31575480079016e-07	8.95623528764911
TRIM31	1.53691994961683	4.55627979983839	5.88757101251928	1.9003196074617e-08	3.33139235125387e-07	8.95015009645182
EML2	0.538939388794523	4.86931184476183	5.88749505195245	1.90105082063692e-08	3.33139235125387e-07	8.94977958408894
ZNF843	-0.347806242183399	1.14714231274389	-5.88706336470959	1.90521157132345e-08	3.33301439831665e-07	8.94767400683131
BAD	0.613510933526699	6.21741284900664	5.88700520684425	1.90577279794403e-08	3.33301439831665e-07	8.94739034668489
PLAUR	1.00856061617856	6.37616004804995	5.88570966790947	1.91831686658489e-08	3.35161451346906e-07	8.94107195002654
PDXK	0.467219830533515	5.55988028416109	5.88341381569001	1.94074532705843e-08	3.38743013894822e-07	8.92987727281983
SNORC	0.735180906256732	1.81161639280571	5.88301863054028	1.94463175147254e-08	3.39084299147035e-07	8.92795062774833
FAM24B	0.502260433245257	2.72651058586116	5.88186714633237	1.95599944987236e-08	3.40728118455443e-07	8.92233729452113
ZCWPW2	-0.287062305393638	1.05276369018326	-5.88088217594237	1.96577489331062e-08	3.42091589213491e-07	8.9175362785898
ZDHHC12	0.561485237076156	5.79311809389637	5.87791959307308	1.99546652953653e-08	3.46914819724078e-07	8.90309908604069
MUC20	1.19429955478178	5.14488644310018	5.8773641912898	2.00108154821927e-08	3.47546893226331e-07	8.90039305750918
MOCOS	0.652968276523997	2.80090644429419	5.87423895437978	2.03296674478645e-08	3.52735801103808e-07	8.88516947662358
MRPS12	0.531859334055699	5.61529334183327	5.87288670057083	2.04691676513472e-08	3.5480564145114e-07	8.87858409348421
NADSYN1	0.491288632400483	4.11485404318523	5.87145959790129	2.06174056353978e-08	3.57022707644922e-07	8.87163530512466
MRPS34	0.437867129964253	7.49922866066825	5.87016912445608	2.07523559452965e-08	3.59005535018189e-07	8.86535276205326
DNAJC17	0.381702155272433	3.57389710989326	5.86972604881387	2.0798889361056e-08	3.59456395955494e-07	8.86319590566779
MAIP1	0.381128207320817	4.82876668282324	5.86775139695587	2.10075194709936e-08	3.62705048565562e-07	8.85358478943378
TES	0.668024805057211	6.3547388165767	5.86739622928321	2.10452611518086e-08	3.62999745151873e-07	8.85185633145919
RPN1	0.381291122463702	8.27585869607127	5.86610757050202	2.11827578333011e-08	3.65012801565196e-07	8.84558553839639
GALNT16	-0.762954144119319	1.75932854479635	-5.86395771407727	2.14141017832464e-08	3.68637463933357e-07	8.83512609731032
ARL6IP1	0.626182856889725	7.87762359201096	5.86217482409041	2.16078312444467e-08	3.7139206480554e-07	8.82645396867548
SLC16A12	-1.17342207923528	1.9169120911367	-5.86209615943797	2.16164183741251e-08	3.7139206480554e-07	8.82607137793589
TEDC2	0.558575100246671	2.15498017712088	5.85999065796722	2.18475027527512e-08	3.74995406486372e-07	8.81583241468544
KIF2C	0.784174497324602	3.5921921539715	5.85956445542629	2.18945730225634e-08	3.75228684402865e-07	8.81376011097189
MECR	0.381947793501984	4.06669940583304	5.85948071670131	2.19038328784633e-08	3.75228684402865e-07	8.81335296418779
STXBP1	-0.757684967104885	4.60239375917257	-5.85834577884281	2.20297133696063e-08	3.77017287579841e-07	8.80783515880729
TICRR	0.472160895539024	1.35765443931546	5.85507630838232	2.23963146268062e-08	3.82918099836504e-07	8.79194376813581
IFRD2	0.409714066306316	5.52196034036615	5.85479220677797	2.24284510774257e-08	3.83094525747586e-07	8.79056316285767
KDM3A	0.496704185141737	4.16952487124584	5.85348691712505	2.25766812656765e-08	3.85251648536457e-07	8.78422062492957
CHP1	0.551994977543007	7.14106551635462	5.85128999660537	2.28283339157872e-08	3.89167684686706e-07	8.77354770906771
BHLHE40	0.951442787872061	8.4927817942267	5.85076151955508	2.28892783071833e-08	3.894604477086e-07	8.77098070356451
RMI2	0.690017484207861	3.60661396121668	5.85075641780478	2.28898674204268e-08	3.894604477086e-07	8.77095592326591
H2AJ	0.559346302601806	6.10307030634747	5.84787835454473	2.32245818789263e-08	3.94772926633172e-07	8.75697887014987
IL18	0.892962950336409	5.57514646903128	5.84748802194123	2.32703442817601e-08	3.95168254587452e-07	8.75508361191463
ATP2A1	0.4283243768928	0.971043614816068	5.84718311898576	2.33061523365377e-08	3.95393940944218e-07	8.75360321623174
TMEM63B	0.494372896663822	5.56091201509076	5.84399999601083	2.36832160347227e-08	4.01403079491985e-07	8.73815130078016
TXNDC17	0.463658176416381	5.07458070811804	5.84376853664893	2.37108657187994e-08	4.01484176621407e-07	8.73702794276763
TOMM34	0.437619927716477	6.33092627900503	5.84185573791805	2.39405775044363e-08	4.04983237379959e-07	8.7277455698777
EXD3	0.59216499377216	3.19692952925302	5.84020120740275	2.41410289743354e-08	4.0798106617936e-07	8.71971816548515
BAK1	0.574370375225594	5.79494890061364	5.83833268150223	2.43693818945781e-08	4.11444208352786e-07	8.71065434768475
EIF4E2	0.366327033552816	5.08356281759855	5.83594615186361	2.46641162184919e-08	4.16020381057156e-07	8.6990806496649
SOX9	0.832484057663142	6.69910217159218	5.8356516473755	2.47007281925106e-08	4.1623808669126e-07	8.69765264393627
ADGRG1	0.622971129394483	6.69216174954948	5.82980281649007	2.54389536270901e-08	4.28267101378787e-07	8.66930266108185
PDE3B	-0.79879876798644	2.23931890952231	-5.82949384140196	2.54785464048929e-08	4.28522793413328e-07	8.66780555552619
MLX	0.391457773506263	5.57236397554602	5.8290448998436	2.55361822899947e-08	4.29081172086141e-07	8.6656303529725
KCTD11	0.530199019397184	5.27981539317168	5.82773143138647	2.5705541275851e-08	4.31513957230083e-07	8.65926701183393
SDK1	-0.802333094065819	2.60756752939291	-5.82722393459599	2.57712720083555e-08	4.3180388556764e-07	8.65680860905509
TP73	0.506324083183205	1.14216081115579	5.82721835432249	2.57719956760001e-08	4.3180388556764e-07	8.65678157804279
RUVBL2	0.457314931139055	6.19820780225911	5.82636758181192	2.58825594998191e-08	4.33242957347306e-07	8.65266061500528
RAP2B	0.604450660755177	5.33276677737033	5.825305092851	2.60212892848871e-08	4.35150303384126e-07	8.64751471279606
GRHL1	0.758605407661611	2.49089265156272	5.82268659528043	2.63663016802925e-08	4.40500372220986e-07	8.63483537526024
SLC35E4	0.570511983666945	2.70417741207779	5.82156076567428	2.65160129247104e-08	4.42580485689154e-07	8.62938504657019
HMBS	0.38642551497677	4.11347914285308	5.81892336744901	2.68699946467534e-08	4.47670333681359e-07	8.6166197519515
PLEKHG6	0.801104012861417	4.38923579071395	5.81890890956345	2.68719478159435e-08	4.47670333681359e-07	8.61654978498962
ELAPOR1	-1.50382986530501	4.55722101054327	-5.81861694691845	2.69114198696441e-08	4.47864918344217e-07	8.61513689681386
ERN2	1.56980180283677	5.41542826366729	5.81844538622684	2.6934640570163e-08	4.47864918344217e-07	8.6143066894291
KIF18A	0.60279561693603	1.81773217454225	5.81675484414719	2.71645059782649e-08	4.51259754467695e-07	8.6061267933194
HMCES	0.44269728873055	6.1368633544664	5.81516714516816	2.73821348908346e-08	4.54445091255354e-07	8.5984459803301
FAM162A	0.389201665367032	5.56066752865194	5.813627463735	2.75948108671769e-08	4.57542288967667e-07	8.59099881678505
R3HDM4	0.479492645075841	7.11215291005955	5.81170086175768	2.78632096108371e-08	4.61556695808197e-07	8.58168206755376
SLC4A11	1.05662428625434	3.83748677411261	5.81122696597071	2.7929619382275e-08	4.62220722651618e-07	8.57939070109671
TPBG	0.700404686322361	4.5175448087976	5.81030881885352	2.80587256407712e-08	4.63920116314784e-07	8.5749516640801
CA14	0.633182528733653	1.3454052777488	5.80995357535845	2.81088351019861e-08	4.64311416327162e-07	8.57323426822987
PBK	0.773038519049166	3.03078012375791	5.80906686176601	2.82342942947194e-08	4.65945463835506e-07	8.56894783352359
MYRF	0.919335735839153	5.80097707208991	5.80839688298094	2.8329451346358e-08	4.66830016944082e-07	8.56570940364971
TRNP1	0.955915224721172	6.69583164205507	5.80831524963881	2.83410671486071e-08	4.66830016944082e-07	8.56531483552621
METTL26	0.519198991820767	6.24947425884653	5.80691380025032	2.85412109214703e-08	4.69686150487438e-07	8.55854162950381
LANCL3	0.34270042775879	0.699625555058248	5.80456676027959	2.88794977162385e-08	4.74808146441415e-07	8.54720086314394
CCDC141	-0.301597694653863	0.438387854971719	-5.80436019066165	2.89094584206742e-08	4.74856108894872e-07	8.54620287897555
PRELID1	0.33551693915237	6.4738323142703	5.80326349336862	2.9069032583543e-08	4.77030974891993e-07	8.54090489135631
BZW2	0.522394063883199	5.82763737811888	5.80289662059112	2.91226062516779e-08	4.77463905857342e-07	8.53913273292021
HNRNPD	0.360927639401052	6.6839634651218	5.8014061541084	2.9341251081462e-08	4.80599839309134e-07	8.53193389879572
GATD1	0.475969841068932	5.40071716075475	5.8007871576355	2.94325263553389e-08	4.81645601373156e-07	8.52894456362786
FGF10	-0.800676830661492	1.47455375339887	-5.80057083663723	2.94644898240709e-08	4.81719717710298e-07	8.52789993019983
PAIP2B	-0.799608862592702	2.24046694230039	-5.79913722627549	2.96771792061508e-08	4.84745664819351e-07	8.52097756519277
MOSPD3	0.483157339660577	5.41271387804975	5.79616433587474	3.01230328734355e-08	4.91570942587968e-07	8.50662629407566
TSG101	0.389362427040199	6.10114839815563	5.79374033330645	3.04914119142846e-08	4.97120428786373e-07	8.49492840756888
DOCK6	0.488879174858367	4.42662608610393	5.79315599104788	3.05808723413879e-08	4.98116454028229e-07	8.49210895282325
HOXB5	0.906747772721812	4.043441602519	5.78921239044194	3.11913709708142e-08	5.07589696827179e-07	8.4730861044158
PNPLA2	0.585879655843504	6.92098739881605	5.78877633957044	3.12596024689942e-08	5.07925603412569e-07	8.47098325449436
RHBDF2	0.685729415658666	4.81841072567059	5.78871082834529	3.12698660111047e-08	5.07925603412569e-07	8.47066733671623
SLC45A3	1.03207448320292	4.97035811211187	5.78735016248525	3.14837862117597e-08	5.10927728366255e-07	8.46410628438575
ELOVL2	-0.698602082759072	1.6349871232663	-5.78711071299599	3.15215796517463e-08	5.11068713855044e-07	8.46295178114038
EFNA5	0.828905524092364	4.19345845027982	5.78597653976425	3.17011953142964e-08	5.13506723730379e-07	8.45748381738202
FAM214B	0.66487744399025	4.69014254021693	5.78476983426804	3.18933969224479e-08	5.16056195608093e-07	8.45166696760322
CD36	-1.02541385168249	2.98045278070118	-5.78439012900377	3.19541110325041e-08	5.16056195608093e-07	8.44983679217228
TPI1	0.570950032077958	9.12662829377726	5.78426857700624	3.19735708308322e-08	5.16056195608093e-07	8.44925093005312
ZNF385C	0.430062983036198	1.34415884765751	5.78425249953007	3.19761456131674e-08	5.16056195608093e-07	8.44917343969249
RFC4	0.464182817909469	3.9744441940988	5.78306601788008	3.21667195760787e-08	5.18613342784044e-07	8.44345522895837
OSGIN1	0.524040302695968	3.39784265287524	5.78289882234834	3.21936638552656e-08	5.18613342784044e-07	8.44264949946724
B4GALT5	0.636613599526462	6.72278677851165	5.78262589964656	3.2237693960886e-08	5.18846625352152e-07	8.44133429576084
CDK16	0.404895343859975	5.64254564351561	5.78089119033089	3.25189315275864e-08	5.22893698436713e-07	8.43297578643151
MKI67	0.879975044572746	3.91421686534371	5.77941788989777	3.27596719878077e-08	5.26282781732768e-07	8.42587818631142
UPP1	0.640591143558621	4.81834520184909	5.77908181948289	3.28148303090807e-08	5.26687025043098e-07	8.42425934500552
KIF22	0.495269047419231	4.97138736255715	5.77857330547341	3.28984640834652e-08	5.27547151453485e-07	8.42180996967438
ACSM5	-0.421545614179759	0.868852169647096	-5.77704795627884	3.31505863071472e-08	5.31016182308891e-07	8.41446365173174
KNSTRN	0.521090545517106	3.31990700459557	5.77689916548163	3.31752805964379e-08	5.31016182308891e-07	8.41374712281516
IL33	-1.06057036151731	3.95442200967784	-5.77591966657805	3.33382942817925e-08	5.33139443801452e-07	8.40903048250912
KNL1	0.561408555303121	1.91082088812221	5.77445653632673	3.35832567708459e-08	5.36530709848972e-07	8.40198599626714
SLK	0.604433691854212	5.79491427451297	5.77428870013381	3.36114688099476e-08	5.36530709848972e-07	8.40117799836605
CCNO	0.867290316473762	3.50508843528832	5.77398329816597	3.36628641298225e-08	5.3669516653662e-07	8.39970777156424
TRIOBP	0.467901143289702	3.61930947224304	5.77386435331963	3.36829018465377e-08	5.3669516653662e-07	8.39913517692745
EFNA1	0.861761566701047	7.23178612604123	5.77156715985909	3.40721884640152e-08	5.42405763589885e-07	8.3880781751973
DECR2	0.604401917544694	4.32688493169871	5.77003172863311	3.4334835396218e-08	5.46091824929522e-07	8.38068940707696
PRKCI	0.688335758614411	5.21308740466232	5.76845954310201	3.4605821028429e-08	5.49903720758539e-07	8.37312515754537
PTGFR	-0.720175644435658	1.61748572656933	-5.76656405806054	3.49353134568926e-08	5.54637584981535e-07	8.3640072848111
CDCA8	0.788780581494955	4.00279385420645	5.76517178785205	3.51792845099336e-08	5.58006374625044e-07	8.35731133212401
SHROOM1	0.677169632446912	4.6200776445123	5.76491524664088	3.52244203258518e-08	5.58218047384144e-07	8.35607764882598
HOXB6	1.03062379007167	4.21260679176781	5.76334684287456	3.55015991072299e-08	5.62103317154058e-07	8.34853615142046
BTBD16	0.842752206318103	1.77974619664234	5.76235189388627	3.5678537714354e-08	5.64395895248956e-07	8.34375277323649
HSPE1	0.535508562441718	6.87009847145839	5.76188503589255	3.57618592738145e-08	5.65204758765894e-07	8.34150847192011
NUF2	0.675466288847347	2.75169513876649	5.7615531373187	3.58212099178943e-08	5.65633655529052e-07	8.33991302913091
KISS1	1.18894442878795	1.99746105031329	5.75926643779084	3.62327474404047e-08	5.71617980508594e-07	8.32892252347911
AREG	1.30204774118029	5.58268256520846	5.75770941205271	3.65156077781821e-08	5.75563336604219e-07	8.32144073261002
MXD1	0.850220365448763	4.893251426597	5.7552394431342	3.69687555026276e-08	5.82183298538689e-07	8.30957491453278
SPICE1	0.475652905147163	3.1585411496303	5.75299503252156	3.73852874634619e-08	5.88215289042051e-07	8.29879569851436
CAPRIN2	0.750390948872087	3.85107576586844	5.75004414061018	3.79399224390836e-08	5.96407428923786e-07	8.28462783561599
KIF11	0.682574309138967	3.55975315492653	5.74532259495176	3.88441392473103e-08	6.10075349770592e-07	8.26196900915695
HDAC7	0.527570879956436	5.52595025850967	5.74419795334426	3.90626058526078e-08	6.12958262882878e-07	8.25657369815019
DLG2	-0.472173644218893	0.895885164051478	-5.7438566651033	3.912913989331e-08	6.13454078023778e-07	8.25493655820335
BCL7C	0.457635776911936	5.25255460454618	5.74246364403082	3.94018599986763e-08	6.17178643815126e-07	8.24825500598791
PNKP	0.503024817856047	5.15439072921313	5.74199202894079	3.94946113695283e-08	6.18080107876602e-07	8.24599317997459
KDF1	0.582413933764836	5.03314590000473	5.74020555031357	3.98478936270837e-08	6.23053574530689e-07	8.23742653120308
FAM3C	0.640340155266927	6.13549308242238	5.73683824500907	4.05222101417557e-08	6.33033352205595e-07	8.22128434537119
EGLN3	1.28365718095498	4.70202674022965	5.73663982374964	4.05622910116526e-08	6.33096238109873e-07	8.22033335575061
SLC9A3R2	0.627718574738534	6.71916947296453	5.73525260649214	4.08435921439603e-08	6.36915271616999e-07	8.21368535582558
ANKRD22	1.15582926480964	5.21415847043281	5.735076098433	4.08795211066893e-08	6.36915271616999e-07	8.21283955020012
SELENOH	0.463254854355247	6.33150352535298	5.73324710252383	4.12536448175203e-08	6.42174423183368e-07	8.20407626766358
SERTAD1	0.601707306697596	5.97485356160682	5.73232708076146	4.14430999750323e-08	6.44552163384936e-07	8.19966888309064
PLCL1	-0.462706732244089	1.39706110382911	-5.73187193802232	4.15371393288118e-08	6.44962360094632e-07	8.19748869069515
TUFM	0.309698390618276	8.22914099669846	5.7318439111678	4.15429369136642e-08	6.44962360094632e-07	8.19735444232095
ADAM15	0.5909526001072	6.55674303807613	5.73062171289118	4.17965296198097e-08	6.4832620458855e-07	8.19150056082908
SIM2	0.87639695130802	2.1634774444722	5.72990150798736	4.19466722532233e-08	6.50080863278329e-07	8.18805144357696
GRAP2	-0.599859824617532	1.604670878254	-5.72847485060742	4.22456489900956e-08	6.54136993489497e-07	8.18121994668063
SLC9A1	0.723024064444584	5.89872058947823	5.72563931696733	4.28460744063153e-08	6.62849533480608e-07	8.16764555546459
TNIP1	0.423410085215906	7.12643685517313	5.7238828420761	4.32221848756974e-08	6.67850247482807e-07	8.15923919062497
WDR90	0.593837199022512	3.44437349192641	5.72377498065395	4.32453859210634e-08	6.67850247482807e-07	8.15872303105442
RP11-314N13.10	0.596099754528033	1.41877349007685	5.72264286324441	4.3489640674245e-08	6.71032162213592e-07	8.15330580348447
YOD1	0.559206446640378	3.51825627155951	5.72200957900929	4.36268596705302e-08	6.7255840996913e-07	8.15027583305708
KCTD12	-0.776595594936052	6.10826689901378	-5.72123560784154	4.37951373186783e-08	6.7437321885501e-07	8.14657305314359
FXYD5	0.829660174153238	7.82643667084124	5.72111510971995	4.38213931723655e-08	6.7437321885501e-07	8.14599660515431
CDA	1.30912670000342	5.54262561789931	5.71773383120924	4.45644611853015e-08	6.85207858102197e-07	8.12982438372245
GIMAP6	-0.860296898234718	3.92806849179495	-5.71731981406194	4.46562875195568e-08	6.86019031107523e-07	8.12784464324533
CACNB2	-0.736104380694118	1.66134794810329	-5.71663555485653	4.48084574239119e-08	6.87754985932228e-07	8.12457287916888
TCIRG1	0.815991150729801	6.72240829421839	5.71580061959003	4.49948223533707e-08	6.90012301923874e-07	8.12058102595804
PSEN1	0.469973463651715	5.269758675163	5.71167130574335	4.59277193902386e-08	7.03237106604028e-07	8.10084452022383
LPIN3	0.665648346055788	4.35936910579876	5.71162934784356	4.59372949071599e-08	7.03237106604028e-07	8.10064402809268
HEBP2	0.459886421244194	4.69340635233444	5.71039928792597	4.62188846674446e-08	7.06931529508415e-07	8.09476674421022
UCHL3	0.429394215188541	4.09325458289588	5.7099423696574	4.63239132503894e-08	7.07921316591459e-07	8.09258378863061
PATL1	0.557344151355187	5.53327650689411	5.70937942991087	4.64536330604293e-08	7.0867266466196e-07	8.0898944736698
HCFC1R1	0.572628008197329	7.10358419217931	5.70937871561544	4.64537978829043e-08	7.0867266466196e-07	8.08989106140358
TRPT1	0.392369488945727	5.3451305220224	5.70830336593973	4.67025823527405e-08	7.11849516954663e-07	8.0847543324246
CRCT1	1.3078522090266	1.68763493513687	5.70735932444176	4.69220615782783e-08	7.14574570037284e-07	8.08024538375529
SERPINB6	0.425768580191924	7.14648901159859	5.70568530981789	4.73137331039762e-08	7.19843115128406e-07	8.07225118290746
KCNK6	0.668979602984153	4.73729394382816	5.70553095410202	4.73500084272059e-08	7.19843115128406e-07	8.07151414344395
GNG2	-0.936252880662014	3.72542680625093	-5.70500748618791	4.74732317940795e-08	7.21092108193981e-07	8.06901471691778
ABCC3	1.11585407728457	6.36118108050116	5.70371877176574	4.77779299994313e-08	7.25093062108915e-07	8.06286210365149
GSTA4	-0.54960438628184	4.38786509129689	-5.70329209053488	4.78792332952778e-08	7.26002985692386e-07	8.06082524164058
MYO5C	0.651536733669889	4.36382540661725	5.70101718417408	4.84228988348044e-08	7.33613184331605e-07	8.04996721464785
MRPL48	0.327309693758622	4.02287800998493	5.70000253608109	4.86673245972156e-08	7.36680648795265e-07	8.04512530433819
HMG20B	0.505586675177206	5.9039331330716	5.6990964012644	4.88866289028064e-08	7.39362891390506e-07	8.04080172112211
C12orf56	0.425151877505398	0.461919576208692	5.6972920724068	4.93261960195971e-08	7.45368912141227e-07	8.03219385103205
ZNF768	0.432984896726012	6.17376255408928	5.69628877092162	4.95722871698562e-08	7.48443499927348e-07	8.02740823452403
MYBL2	0.941308088240986	4.66797980593595	5.69366562862071	5.02213789789692e-08	7.57592090628626e-07	8.01489892864014
HGS	0.508995602531129	5.01607733500465	5.6921481853754	5.06006523139657e-08	7.6265824376045e-07	8.00766431737705
NACC1	0.434817430780817	5.71439663328034	5.69188896709712	5.06657212848018e-08	7.62984048061608e-07	8.00642859264875
CEBPB	0.711056472189348	7.36430853540874	5.69137889239188	5.07939991028497e-08	7.64260351539792e-07	8.003997118207
CAST	0.57620624039847	6.24222749172122	5.68983389564812	5.11844875605934e-08	7.69476384483271e-07	7.99663319024687
AURKB	0.810666322597481	3.51760012159412	5.68911209104969	5.13679232813483e-08	7.71573451580149e-07	7.99319331992199
RPS6KA1	0.525626191811229	5.54996895356881	5.68599773502896	5.21667834277991e-08	7.82903034366431e-07	7.97835482416961
ACOT11	0.540314379896297	2.43644150071051	5.68464027296357	5.25187721147712e-08	7.87512484682551e-07	7.97188888311717
GALNT14	1.04135022141345	3.21623008293361	5.68351440708273	5.28124680181907e-08	7.91136352039991e-07	7.96652690095542
ASPHD1	0.837980629359736	5.20349099246956	5.68336884135141	5.28505576025348e-08	7.91136352039991e-07	7.96583369163278
SPOCD1	0.823189310589844	2.10482844520084	5.68060795541027	5.35780914516139e-08	8.0134387376396e-07	7.95268818893264
DAZAP1	0.403022796781555	5.3494448947394	5.68023116481481	5.36781371938226e-08	8.02156945520282e-07	7.9508945040254
S100A12	-0.801926561485737	1.44168813388629	-5.67727585083044	5.44691913953632e-08	8.13286166421073e-07	7.93682878548931
ETHE1	0.690351409553309	6.75027398185015	5.67708508732573	5.45206429785462e-08	8.1336276130866e-07	7.93592102631204
TAF10	0.375845577564371	5.10968826870749	5.67661013080941	5.46489518025016e-08	8.14584842699597e-07	7.93366100960333
CENPX	0.486454981816691	5.86240524069864	5.67489972948119	5.511346354499e-08	8.20811964704394e-07	7.92552337510243
MAFK	0.650017176910864	5.45933255208575	5.67348507413261	5.55005697056113e-08	8.2587669784816e-07	7.91879409917475
DPP9	0.445399142978498	5.12077425042066	5.67117762339883	5.61376885369116e-08	8.34650019491644e-07	7.90782043021806
FERMT1	1.03477255393127	5.1780860830051	5.66969729986747	5.65501834277514e-08	8.40071633509211e-07	7.90078199694642
TFCP2L1	0.985891308565658	3.93199217547097	5.66892041604878	5.6767847035214e-08	8.42441883508929e-07	7.89708868684977
USP51	-0.536618697606492	1.83417221082293	-5.6687856281203	5.680569451988e-08	8.42441883508929e-07	7.8964479398298
RAD54L	0.635545350703073	2.13985384840849	5.66754753181193	5.71544984670859e-08	8.46351254375993e-07	7.89056284150046
KIFC2	0.890758165811669	4.0534929324173	5.66750788153167	5.71657034962087e-08	8.46351254375993e-07	7.89037438472126
GLRX3	0.405083397475675	5.06851703572346	5.66692590380469	5.73304155189044e-08	8.48074781884113e-07	7.88760836402873
CBFA2T3	-0.726458819711618	2.42171055321747	-5.66302787964432	5.84456552346804e-08	8.63844495173193e-07	7.86908691181618
S100A13	0.623138574895806	6.39475558037361	5.66063976026667	5.91393470903638e-08	8.733623175439e-07	7.85774411721322
HRH1	0.711177083757581	3.70963518632775	5.65970724206339	5.94123997570635e-08	8.76657417927964e-07	7.85331585480123
STYXL1	0.417642521831397	5.80239540681655	5.65796272347326	5.99265274748437e-08	8.83501172066146e-07	7.84503298855099
SULT1C2	1.65467051002828	3.64401717182172	5.65324365794798	6.13391657431849e-08	9.03569136983711e-07	7.82263600453747
ANKMY1	0.411027628087767	2.54909970796925	5.65273296943425	6.14939757626644e-08	9.05090293727262e-07	7.82021301947006
RNPEP	0.450106295238181	6.64741525993127	5.65100280310972	6.20213005975775e-08	9.11128508387345e-07	7.81200529151638
MRPL23	0.470235819382776	5.1382296616912	5.65097834017698	6.20287880592797e-08	9.11128508387345e-07	7.81188925438622
EIF2S2	0.343280369783581	6.89150368793059	5.65071335183801	6.21099506490497e-08	9.11128508387345e-07	7.81063233470835
KNTC1	0.502989770177004	2.63969891477227	5.65070736829982	6.21117845287119e-08	9.11128508387345e-07	7.81060395345138
MUC4	1.36524776713452	3.02502586634211	5.64757486362476	6.30791568063784e-08	9.24546673091151e-07	7.7957486401603
PCSK6	0.658039100646402	2.2314573466968	5.64647370351515	6.34226983939486e-08	9.28806639782606e-07	7.7905279501768
CTNND1	0.581321254860548	7.33352081310764	5.64438821660141	6.4078347707833e-08	9.37310174366385e-07	7.78064241793125
INPP1	0.559956485673008	5.46806479716534	5.6442876997207	6.41101155768568e-08	9.37310174366385e-07	7.78016601616187
NSDHL	0.419015893044091	5.64704441650755	5.64281253883447	6.45781065042238e-08	9.43366865314198e-07	7.77317513743815
CDC42EP5	0.957572210144937	6.65706561099791	5.64171766379788	6.49276087586556e-08	9.47684025098282e-07	7.76798727519314
ETFA	0.3894173050878	5.74733712390629	5.64049537244677	6.53199674238677e-08	9.52619026574496e-07	7.76219649822689
GIMAP5	-0.530447373316684	1.02175938101952	-5.63742330241179	6.6316364348908e-08	9.66347752367199e-07	7.74764597367883
PMEPA1	0.946272515703845	7.97218727077521	5.63581364628743	6.68443531311243e-08	9.73233828050922e-07	7.74002420668601
ADCY1	-0.856199768866697	1.40807153697533	-5.63017580327604	6.87262179537668e-08	9.99173610768743e-07	7.71334076314327
CTDSP1	0.402638565906003	7.07679055981926	5.63013573544491	6.87397757166491e-08	9.99173610768743e-07	7.71315119171637
COG4	0.3901057691666	5.68152165575373	5.62788930321944	6.95040951272913e-08	1.00944781334997e-06	7.7025242287218
BLCAP	0.504173465939684	5.49889486977371	5.62761417074758	6.9598274055227e-08	1.00998024308738e-06	7.70122289048997
PDCD10	0.463619887810599	5.25886253356493	5.6273774378704	6.96794084058763e-08	1.01032265251757e-06	7.70010321232789
FKBP1B	0.665118671090575	4.17605102547126	5.62701855531297	6.98025827540743e-08	1.01127355658316e-06	7.69840586378938
ARNT2	-0.774570349979561	3.24438102693137	-5.62518129451405	7.04364994493421e-08	1.01961623563973e-06	7.68971764683464
ADGRE5	0.723802413960033	6.43692207062388	5.62481302071581	7.05642410951381e-08	1.02062397808034e-06	7.68797635497722
SF3A2	0.523267883983474	6.18207033110103	5.62312389417878	7.11530464201482e-08	1.02829328567192e-06	7.67999075076463
C11orf98	0.451239898765611	3.79481780433999	5.62079281894678	7.19735129842831e-08	1.03929515994328e-06	7.66897297144077
SLC45A4	0.615687354697149	4.3628616393011	5.62034516099725	7.21321289942683e-08	1.04072970666422e-06	7.66685748852712
RGS22	-0.381789516476367	0.670579533760483	-5.61705882840725	7.33070545434233e-08	1.05626684702126e-06	7.65133095568993
ZDHHC5	0.403213981064948	6.49528460044378	5.61699708705525	7.33293061403791e-08	1.05626684702126e-06	7.6510393142866
DMKN	0.806617675931473	4.33902779018876	5.61385970017812	7.44687469166877e-08	1.0718005959919e-06	7.63622248969351
CHCHD2	0.395097569296704	8.95866347794278	5.61299360298436	7.47863310137615e-08	1.07548991504557e-06	7.6321332172494
PSMC4	0.47136505593989	7.14884410331977	5.61238179259297	7.50114689661413e-08	1.07784483107731e-06	7.62924482277128
TTYH3	0.728628738526194	6.57667759777083	5.61202724055109	7.5142242112658e-08	1.07884107052834e-06	7.62757106099146
EPCAM	0.778487847271453	8.98568823973112	5.60969148104164	7.6009346723185e-08	1.09039879012451e-06	7.61654629520931
SOX5	-0.471489292823587	1.16549332934196	-5.60795860492431	7.66589489245731e-08	1.09881998707476e-06	7.60836919721967
PIAS3	0.59876965375945	5.0758420222778	5.60752308518807	7.68230625640637e-08	1.09942955398285e-06	7.60631434256719
HECW2	-0.570931227739816	2.22401550648194	-5.60751343691577	7.68267021320665e-08	1.09942955398285e-06	7.60626882166887
TRAK1	0.60947549823269	5.55309009786388	5.6067687390074	7.71081293328244e-08	1.10255834116862e-06	7.60275547441891
CDK7	0.411929931030876	5.050675660711	5.60369145368872	7.82817728276665e-08	1.11766513239042e-06	7.58824085453054
SNAPC2	0.452062088570192	5.53809280890906	5.60366500189003	7.82919364907012e-08	1.11766513239042e-06	7.58811611348023
ARF6	0.488312932137474	7.20907743988591	5.60303086419747	7.8535979436119e-08	1.12023823145314e-06	7.58512577787631
ADGRG6	0.972201252161401	4.22415149995885	5.60244451040221	7.87622940000474e-08	1.122554480801e-06	7.58236098138973
BCAP31	0.369604321731519	8.54396986762798	5.60095720224738	7.93392094861131e-08	1.129427591805e-06	7.57534887633578
RAB1B	0.361224185911217	8.33060334722748	5.60086995745705	7.93731788989902e-08	1.129427591805e-06	7.57493758984365
CALML4	0.722975609172051	3.2741657861296	5.59941563572104	7.99415259362185e-08	1.13659372786564e-06	7.56808233183337
ECT2	0.784342707071774	4.4333076044157	5.5988095049793	8.01795725393463e-08	1.13905591765241e-06	7.56522557048939
OVOL2	0.707480192778107	3.97007817801523	5.59727570208328	8.07850412373898e-08	1.14671929711657e-06	7.55799755000006
CYB5R2	0.555827282898915	2.45549538757425	5.59711276921164	8.08496206976657e-08	1.14671929711657e-06	7.55722981264868
SPAG4	0.693732364624619	4.02189292570033	5.5963455220299	8.11544021095688e-08	1.15011311270534e-06	7.55361476429166
C1orf159	0.589200175626243	2.92081116425879	5.59433579441726	8.19580745425219e-08	1.16056599265495e-06	7.54414714238013
SNAP91	-0.864448078460133	1.33764893788876	-5.59255898840662	8.26750721262533e-08	1.16977565790885e-06	7.53577876483713
ACAD9	0.32083577754601	5.04536863629519	5.59239222427291	8.27426802797749e-08	1.16978963207131e-06	7.53499343645914
DYNLT1	0.428642628758292	6.4290654186774	5.5893189516238	8.39983292074632e-08	1.18658621283495e-06	7.52052365464308
UCN	0.691802431290291	2.27573657175143	5.58881909176623	8.42043086852157e-08	1.18746404488834e-06	7.51817070657948
RP5-864K19.6	0.185039963382979	0.355990757503415	5.58879042395883	8.42161368973794e-08	1.18746404488834e-06	7.51803576548352
MAP3K11	0.430226236609738	5.14735832878798	5.5886760284889	8.4263352123177e-08	1.18746404488834e-06	7.51749730392513
PHACTR1	-0.556638001564731	1.72925941307922	-5.58725769287034	8.48509025539182e-08	1.19478508255353e-06	7.51082181107873
NRBP2	0.640964838739934	4.6646796108911	5.58595186767142	8.53953805613321e-08	1.20148837121509e-06	7.50467690149874
PSMC3	0.342217342166608	7.45730606295659	5.58550558922328	8.55822421612191e-08	1.20282787641382e-06	7.50257704877235
NKIRAS2	0.382284911861035	5.09666986877721	5.58539743018083	8.5627589584673e-08	1.20282787641382e-06	7.50206815080892
NPR1	-0.712527750617846	3.16085331949161	-5.58397729143319	8.62251862936959e-08	1.21025423351799e-06	7.49538690911936
C1orf53	0.613752175572503	3.44269800203824	5.58371348955266	8.63366421209743e-08	1.21085071805287e-06	7.49414594682738
FAM207A	0.505611768521455	4.70921999661914	5.58018326469522	8.78417599694184e-08	1.23097642721709e-06	7.47754319660234
PPP1R16A	0.754327038569057	4.39016379657236	5.5791184298166	8.83007617032291e-08	1.2364219096866e-06	7.47253668672026
HELZ2	0.656671205227662	4.41247937552535	5.57769452065654	8.89182045960281e-08	1.24407550159495e-06	7.465842968447
DMBX1	0.852675016725981	1.29014405831755	5.57673400442738	8.93370871359089e-08	1.2489410135505e-06	7.46132830894006
DEDD2	0.561202343296551	6.06971969983289	5.57483150234304	9.01724655250951e-08	1.25961680362382e-06	7.4523876910529
KCNJ5	-0.930732845387018	2.13376154247088	-5.57394152774528	9.05658618955765e-08	1.26367686511854e-06	7.44820607658021
RNF180	-0.62426019063126	2.27131308514004	-5.57384856915267	9.06070489882249e-08	1.26367686511854e-06	7.44776933036007
BCL2	-0.721414087274278	2.78593688064122	-5.56910701339393	9.27323151146568e-08	1.29229104849068e-06	7.42549889187532
MARK2	0.407626264412963	5.580448014751	5.56769504913467	9.33745367762664e-08	1.30020895420655e-06	7.4188696503315
PRKD2	0.454411994804002	5.66900606517603	5.56731048585436	9.35502035512306e-08	1.30162284006027e-06	7.41706431059355
LY6D	2.18647636351334	3.77251387880212	5.565676512849	9.43001992511493e-08	1.31101915966028e-06	7.40939456570384
TTC9C	0.387664638471941	4.67441281976485	5.56481409186829	9.46984147576177e-08	1.31551381703244e-06	7.40534706246107
ZNF205	0.512685764676749	4.72937636796019	5.56436241475004	9.49076272860354e-08	1.31737788736403e-06	7.40322743226691
CLCN1	0.760910137461311	1.2470055815585	5.56302224558357	9.55310396638586e-08	1.32498382737575e-06	7.3969389956798
NANOS1	-0.689994665889947	1.54709121254546	-5.56263457995785	9.57121159213484e-08	1.32644754811599e-06	7.39512016131428
DDX27	0.375314422609452	5.62869812920768	5.56217263801174	9.59283236877276e-08	1.32839545396909e-06	7.39295295608613
MAN1A1	-0.807904121213726	6.15677333096501	-5.56083927378854	9.65550702294356e-08	1.33602086537325e-06	7.38669817136371
CRACR2B	1.02252621093682	5.16636203700322	5.56055814859471	9.66877221347856e-08	1.33680292359425e-06	7.38537955276456
LETM2	0.545298214189166	2.12580731454745	5.55865953742682	9.75882709782915e-08	1.34819232895973e-06	7.3764753334703
GATAD2A	0.3808945793798	5.52283121249206	5.55769227207292	9.805020677458e-08	1.35350910436702e-06	7.37193981392834
PCSK1	-1.52783516795014	3.17442755836832	-5.55690898186981	9.84258450907762e-08	1.35688395891679e-06	7.36826736136527
TMEM40	0.868960424704545	1.0556376146414	5.55686029971934	9.84492376365393e-08	1.35688395891679e-06	7.36803912729256
FAM189B	0.456294259895048	4.81348837118807	5.55502700442794	9.93341260126143e-08	1.36800621071019e-06	7.35944520111285
ESR1	-0.417353712271703	0.867630513243619	-5.55277323781098	1.00432608519325e-07	1.38205029231256e-06	7.34888295747036
FBXL12	0.399960938794731	4.7042987511624	5.55238619763984	1.00622440426287e-07	1.38357825485134e-06	7.34706940173175
GNG7	-0.801208015688181	3.35524907192793	-5.5520456421107	1.00789762576355e-07	1.38418277216219e-06	7.34547373256166
CDK2	0.521506123752888	4.64317323263126	5.55197589261716	1.00824065470439e-07	1.38418277216219e-06	7.34514693054507
SCN3A	-0.489557583158993	0.73917011012946	-5.54858288721309	1.02506580020221e-07	1.40618206138676e-06	7.32925292903691
UBA6	0.481438882941895	4.00155069759606	5.54675049327467	1.03426586044855e-07	1.41769510098487e-06	7.32067220084554
RRAS2	0.516770608826757	4.38921403463589	5.5456590615317	1.03978394980912e-07	1.4241471431122e-06	7.31556219273696
TLCD2	0.604407176225055	3.44433804340835	5.54417909192267	1.04731233631156e-07	1.43334039854207e-06	7.30863420416976
KLK10	1.73482423731954	5.82496833183651	5.54293238148034	1.05369542623806e-07	1.44095311443256e-06	7.30279914825216
TMEM79	0.544620809646375	3.57002508050745	5.54232738744151	1.05680662972574e-07	1.44408308259566e-06	7.29996788918175
ART4	-0.773056130709203	1.88388391623079	-5.5390769232518	1.07367635218314e-07	1.46599401772813e-06	7.28476003820066
NPAS3	-0.389117831178778	0.814632206493231	-5.53758759587671	1.08149339330426e-07	1.47495440474155e-06	7.2777940589243
SLC44A2	0.548795527667516	7.22908969125019	5.53750684208389	1.08191882983491e-07	1.47495440474155e-06	7.27741638961049
FPGS	0.396986984031648	6.00462259636616	5.53720994050796	1.08348440579522e-07	1.47594279917442e-06	7.2760278736659
ATG4B	0.438054124575658	5.05759020411603	5.53515548508248	1.09437838436902e-07	1.48962713574695e-06	7.26642126024981
PWWP2B	0.572840987858949	5.48387509674441	5.53286168293307	1.10666783402692e-07	1.50518826473111e-06	7.25569842340751
SMAD6	0.572662238484678	2.85572155533799	5.53201353243504	1.11124596802114e-07	1.51024519756062e-06	7.25173436526779
GPLD1	-0.395905298008411	0.735383331084302	-5.53092744598597	1.11713542135761e-07	1.51593613357881e-06	7.24665887353681
PLS1	0.93893820371384	5.76187662946782	5.53085621740833	1.11752273058765e-07	1.51593613357881e-06	7.24632603311427
NCAPG	0.666266950043978	2.64844075841611	5.53076417636017	1.11802340280458e-07	1.51593613357881e-06	7.24589594361201
ZC3H3	0.475988164355628	4.85981605343649	5.53058177189391	1.11901626828937e-07	1.51611162460595e-06	7.24504361870468
C1orf35	0.449636862837785	4.04738274038421	5.53017359429506	1.12124118181602e-07	1.51698017311942e-06	7.24313639086548
NAP1L4	0.392346596842573	6.38639769520595	5.53014720111933	1.12138519546045e-07	1.51698017311942e-06	7.24301307099374
PLAAT4	0.948237089829051	7.33519923227366	5.52939181848421	1.12551457950539e-07	1.52139418795498e-06	7.23948378518664
PNKD	0.546432028986975	6.01430095599382	5.52896291422752	1.12786583313988e-07	1.52339970493102e-06	7.2374800169395
RTL8A	0.452333105400052	6.90558362617292	5.52852969206941	1.13024562283448e-07	1.52544065267876e-06	7.23545618713429
CKAP2L	0.619236174903281	2.14612904037753	5.52581799718086	1.14525329591786e-07	1.54450865000167e-06	7.22279083493917
ARMC10	0.39177738408923	4.72058191309811	5.52534892754576	1.14786897882255e-07	1.54684815035649e-06	7.22060042266853
ITGA2	0.95306556876155	5.7608761316726	5.52400610609704	1.15538925326419e-07	1.55578833574125e-06	7.21433057893129
C8orf82	0.481993016334515	4.74021082807263	5.5200901711116	1.17759542948286e-07	1.58447495373867e-06	7.19605258875202
GRAMD2A	0.655901419125533	1.78820619186724	5.51844798791498	1.18703123213062e-07	1.59594804019767e-06	7.18839026160838
CRIP1	0.790862108806592	3.5915313135518	5.51655904357393	1.19797614144392e-07	1.60857008193679e-06	7.17957854720505
EIF3M	0.31660132793658	5.94829109165607	5.51651175168811	1.19825141931393e-07	1.60857008193679e-06	7.17935796309908
ACOT9	0.527559781025379	4.90467917258039	5.5162556750273	1.19974306934336e-07	1.60934213556914e-06	7.17816356481199
EMCN	-0.762600257999438	3.05517498943087	-5.51573455308109	1.20278420864936e-07	1.61166479910104e-06	7.17573305718158
DNAH3	0.347183314425278	0.611528038223038	5.51564453424788	1.20331029763737e-07	1.61166479910104e-06	7.17531322661076
PRSS51	1.07744503266334	1.9772823765121	5.51461789564054	1.20932609273015e-07	1.61775526712673e-06	7.17052552247691
SLC39A1	0.476230957669739	7.500713363858	5.51455420802336	1.20970024815616e-07	1.61775526712673e-06	7.17022853750676
NCAM1	-1.0305742885502	2.17037920326711	-5.5127790544002	1.22017458046786e-07	1.62952278481329e-06	7.16195170060649
MROH1	0.5365015869365	4.4259956198722	5.51274850055329	1.22035563644256e-07	1.62952278481329e-06	7.16180925657937
PLEKHA5	0.5604988375781	3.70668292899745	5.51243210559505	1.22223207129035e-07	1.63078821730907e-06	7.16033423535411
CYP2S1	1.4996842385881	5.94753728592358	5.51138233236094	1.22847811809518e-07	1.63787754560617e-06	7.15544065992997
CYSLTR1	-0.646004563831021	1.56178964138693	-5.51105137789879	1.23045371277298e-07	1.63926682417153e-06	7.15389803375536
ADGRB3	-0.589615237363123	0.821031422585421	-5.5108067418353	1.23191603169584e-07	1.6399707051211e-06	7.15275779197302
LPAR5	0.763786861193873	4.05683950853409	5.50893765160492	1.24314467183402e-07	1.65366494641921e-06	7.14404719283966
BRMS1	0.367638472935377	6.2000532336704	5.50778910497033	1.25009407855937e-07	1.66165041070583e-06	7.13869560639136
DTNA	-0.645588883814219	1.65763031274558	-5.50757736141404	1.25137938710858e-07	1.66210065493491e-06	7.13770908545922
C15orf62	0.568595581475184	2.39185122112723	5.50722837455538	1.25350059280026e-07	1.66316156975277e-06	7.13608320134831
PCDH9	-0.341154079720166	0.653765336229936	-5.50713437988444	1.25407250888585e-07	1.66316156975277e-06	7.13564530489343
ANO8	0.66555800218506	3.876830644801	5.50630719255414	1.25911656854097e-07	1.66784166469989e-06	7.13179188391548
FAM98C	0.465125546115061	4.17395041051035	5.50624425886637	1.25950113753178e-07	1.66784166469989e-06	7.13149872641418
FANK1	0.542644939411349	2.90136121880724	5.50550070637578	1.26405344850284e-07	1.67260847793982e-06	7.12803529148953
TMEM72	-0.53295272397121	0.725817143054665	-5.50515266446984	1.26618980459132e-07	1.67417370322432e-06	7.1264142408834
RCCD1	0.451740857855035	3.37045815158436	5.5041900726435	1.27211675933607e-07	1.68074478383613e-06	7.12193122023422
EHD2	0.67450426074982	7.05326120257237	5.5035719903965	1.27593672889215e-07	1.68452428741483e-06	7.11905295473607
PYCR3	0.483647304239366	4.27070486631203	5.50259828699401	1.28197727494403e-07	1.69122757105501e-06	7.1145191066775
PAK3	-0.964769306208457	1.99869707185852	-5.50084178260348	1.29294469954902e-07	1.70441561406766e-06	7.1063417396455
TMUB2	0.391357130934145	5.7984390617893	5.50058245589392	1.29457164226493e-07	1.70453361543151e-06	7.10513460601012
POMP	0.380506400771752	7.81731296553555	5.50051809932136	1.29497570646713e-07	1.70453361543151e-06	7.10483504037561
PDAP1	0.385171350151362	7.20034267631979	5.49869453518934	1.30647626465564e-07	1.71748648226849e-06	7.09634778017082
H1-2	0.904913903551539	7.68577890585597	5.49864776067462	1.30677256125673e-07	1.71748648226849e-06	7.09613010763559
WFDC10B	0.721519383435984	1.21480402990203	5.4971931970952	1.31601938551393e-07	1.72834587810315e-06	7.08936172043634
PPA1	0.452305263039815	6.84026548564231	5.49628447792017	1.32182857532612e-07	1.73467772452551e-06	7.08513390256677
PDF	0.532008601158255	2.32206629583815	5.4952279901194	1.32861385822102e-07	1.74228011475002e-06	7.08021921133126
TTC9	0.810444681295343	4.29257839732739	5.49491114749083	1.33065539115763e-07	1.74365507562215e-06	7.07874541647464
SPX	-0.602577142362459	0.580569608772387	-5.49471820442194	1.33190009261672e-07	1.74398461791626e-06	7.0778479703571
RTKN2	0.697730597129098	2.06384225421272	5.49417299584802	1.33542344778957e-07	1.74729510579263e-06	7.07531213370667
CHMP2B	0.50009754559856	6.21777397778504	5.49384306798529	1.3375599869062e-07	1.74878747655145e-06	7.07377768222405
SH3RF1	0.632238453193244	5.31868193836043	5.49173305207278	1.35130303979939e-07	1.76535855705997e-06	7.06396581267361
DIAPH3	0.545842360217808	1.88280587440793	5.49143200479921	1.35327502826787e-07	1.76535855705997e-06	7.06256611775564
DNAJB11	0.364420990441518	5.69357986741007	5.49131446996136	1.35404569339365e-07	1.76535855705997e-06	7.0620196637612
HPCAL4	-0.357103434714826	0.500574028328479	-5.49128241887975	1.35425592366295e-07	1.76535855705997e-06	7.06187065029985
PHLDA1	0.674945639483574	5.94695422319088	5.48897030113478	1.36950590827354e-07	1.78391351953821e-06	7.05112266048297
NRCAM	-1.00983874796448	2.93025276348282	-5.48713871394224	1.38170524632895e-07	1.79847015717495e-06	7.04261071098634
PTBP1	0.338964495337729	7.03045823077424	5.48650004456691	1.38598399403964e-07	1.80270318158089e-06	7.03964309003839
GIMAP8	-0.750479155470434	3.51294211345273	-5.48576732820716	1.39090872616326e-07	1.80668045744875e-06	7.03623877417524
NIT2	0.320011585503175	3.90097488298019	5.48573896425045	1.39109970867971e-07	1.80668045744875e-06	7.03610699721867
BOK	0.573500272277984	5.84207814957237	5.4854528814871	1.39302741508754e-07	1.80784688703045e-06	7.03477790367043
PROX1	-0.910040661257632	2.71386655333988	-5.48516360375652	1.39497929925644e-07	1.8090429479796e-06	7.03343401666739
TBC1D10B	0.348285601539255	5.2804701553001	5.48474129080904	1.39783362110602e-07	1.81140668287828e-06	7.03147218280032
GNRH1	0.590727533256201	2.22260415317102	5.48433995928038	1.40055141246524e-07	1.81359013653961e-06	7.02960791606846
STPG4	0.508051332452077	0.846223190596999	5.48401071281205	1.40278489621269e-07	1.81393387844635e-06	7.0280785711726
NRXN1	-0.650954808354058	0.910154386217206	-5.48379544731587	1.40424705380827e-07	1.81393387844635e-06	7.02707870128669
COMMD7	0.341088064433828	6.29365111384635	5.48377918498544	1.40435757354153e-07	1.81393387844635e-06	7.02700316678634
PPP1R7	0.328999528768449	5.96457767260292	5.48369217073883	1.40494907152288e-07	1.81393387844635e-06	7.02659900983619
PITPNM1	0.54727890753092	5.1787348671593	5.48154468632395	1.41962429706543e-07	1.83153438884437e-06	7.01662598012432
SLC12A9	0.497501695640732	4.70178644750116	5.47734833546199	1.44873357293467e-07	1.86771753356534e-06	6.99714588576139
SEMA3G	-0.774223039860636	3.29965522547834	-5.4764062775857	1.45534801754853e-07	1.87403772003823e-06	6.99277416219959
MUS81	0.377980819816432	4.65369521912417	5.47634624539763	1.45577051661948e-07	1.87403772003823e-06	6.9924955942468
CLEC9A	-0.441511317424904	0.738786670636889	-5.47442836202225	1.4693314752231e-07	1.89010925812765e-06	6.98359715907451
PITPNM3	0.636256048095349	2.53976542506272	5.46970750342034	1.50323867392883e-07	1.93231097185332e-06	6.9617031185961
MSMO1	0.68548879729395	6.59659522941322	5.46813885216505	1.51467337555896e-07	1.94558520859106e-06	6.95443110884018
PFDN6	0.396935173409637	5.22228705444142	5.46717304149101	1.52175580555504e-07	1.95325366884071e-06	6.94995450434123
MIA-RAB4B	0.358167757794369	0.406544098975026	5.46561413131023	1.53325570460663e-07	1.96657683836288e-06	6.94273002192194
MGST3	0.449930314263183	5.44269475895576	5.46459370292322	1.54082913091566e-07	1.9748480810035e-06	6.93800182527374
SOCS2	-0.601060863756909	3.10252445017293	-5.46378890273311	1.54682792413733e-07	1.98109055579339e-06	6.93427319222446
CRHBP	-0.448653360990124	0.589185946297874	-5.46132993531269	1.56529792871869e-07	2.0030750015272e-06	6.92288322812672
RASD1	-1.17985265566224	5.41338193432853	-5.46120066632921	1.56627483176538e-07	2.0030750015272e-06	6.92228455338968
TRIM8	0.424447177115308	7.60012387869851	5.4586067569431	1.58600347544814e-07	2.02682933227029e-06	6.91027368039599
SORD	0.553806407539978	3.96018225206776	5.457128444297	1.59735534082516e-07	2.0398518130581e-06	6.90343029295266
PLXNB3	0.87755415361377	3.0057942542187	5.45546001516538	1.61026227116199e-07	2.0541952853525e-06	6.89570840077855
TNFRSF1A	0.457978181519517	7.36517670497653	5.4553744278619	1.61092710742661e-07	2.0541952853525e-06	6.89531232730305
FAM83B	0.837854494725874	2.83675073925899	5.45368623138439	1.62409573955727e-07	2.06948454941119e-06	6.88750074023946
GLRX2	0.46031948150209	4.46385058756391	5.45308021999221	1.62884843303493e-07	2.07403550657435e-06	6.88469703584072
ADM2	0.78311334267282	3.83658970216024	5.45138678577757	1.64220133377032e-07	2.08952269707776e-06	6.87686355585589
MNAT1	0.409473822942453	3.78286125856578	5.4510900688808	1.64455193940227e-07	2.09060431389265e-06	6.87549118214715
NELFA	0.464627074589274	4.60559457956623	5.45097900531212	1.64543263386277e-07	2.09060431389265e-06	6.87497750505577
UBAC2	0.369426450360827	6.05732600649771	5.45072010367117	1.64748741720996e-07	2.09170148653577e-06	6.87378009497947
DHX32	0.399724311988911	5.39736019176705	5.44997045587563	1.6534511466949e-07	2.09643864414334e-06	6.87031323075687
SCML4	-0.52625408471716	1.06735705287164	-5.44995097240891	1.65360642527395e-07	2.09643864414334e-06	6.87022313091454
ECM1	1.06605459311955	6.41515364873511	5.44936480938109	1.65828465858964e-07	2.1008528369535e-06	6.86751257059849
AURKA	0.691537596067618	3.76817193526557	5.44894716026949	1.66162583339674e-07	2.10356798908532e-06	6.8655813859559
GSTO1	0.423856776278818	7.78513224224529	5.44753191403683	1.67299661678656e-07	2.11643714655297e-06	6.85903815356243
ARRDC2	0.639075482367736	6.00895986035456	5.44588564187434	1.68631904337946e-07	2.13175493755939e-06	6.85142831836274
DNAJB13	0.833064851842041	1.36150532141147	5.44482376431892	1.69496708124993e-07	2.14114582587536e-06	6.84652069400003
RWDD2A	-0.364096690775503	3.0655468652131	-5.44295229932201	1.71031384990054e-07	2.15767113209358e-06	6.83787309751403
AMIGO2	0.948237295514686	5.4442878927549	5.44292563375234	1.71053349422824e-07	2.15767113209358e-06	6.83774989750464
VPS28	0.409827333036666	6.93960837809407	5.44277979823615	1.71173522809178e-07	2.15767113209358e-06	6.83707611724228
CHAF1A	0.435146373538839	3.75565571850241	5.44118754743736	1.72490958080949e-07	2.17220906330394e-06	6.82972053348437
RALA	0.488388787685618	6.31457459137995	5.44108725322191	1.72574272071815e-07	2.17220906330394e-06	6.8292572641806
FAM184A	-0.443711167470858	1.01404840424535	-5.44073112018894	1.72870427408075e-07	2.17437810519942e-06	6.82761229811647
SLC20A1	0.746943507226666	5.95909155810997	5.44042190740155	1.731279663193e-07	2.17605866900543e-06	6.82618411713963
NUDC	0.35601494504058	7.20774824807359	5.44013193443822	1.73369820486157e-07	2.17753982683579e-06	6.82484485283043
KLHL32	-0.646863546148811	0.806245574915473	-5.43913345558659	1.74205131754852e-07	2.18646741135343e-06	6.82023368343827
DDR1	0.628177555128919	7.07114590576412	5.43806723018588	1.75101450410691e-07	2.19543951131281e-06	6.81531031210371
CDC42EP1	0.665852729439091	7.90957476455483	5.43798585644826	1.75170041309257e-07	2.19543951131281e-06	6.81493459130831
TNK1	0.494530302312998	3.88089657010362	5.43647624490556	1.76447271502761e-07	2.20986992889941e-06	6.80796510176527
TCF3	0.463788361232289	5.57249220819949	5.43582299062631	1.77002777463435e-07	2.21524716285136e-06	6.80494962105045
COMMD4	0.386662952588614	4.81900422577236	5.43540269272519	1.77361085908529e-07	2.2169531429346e-06	6.80300962433904
XKR4	-0.318230057986964	0.276739223737765	-5.43520131854611	1.77533009992182e-07	2.2169531429346e-06	6.8020801661034
ASAP2	0.832453300774344	4.08452121804775	5.435121786588	1.77600955490449e-07	2.2169531429346e-06	6.80171308689656
CENPW	0.665391965982083	4.80251187747105	5.4350712788854	1.77644118236174e-07	2.2169531429346e-06	6.80147997092666
DIAPH1	0.511380653455412	6.67642190895511	5.43436784284782	1.78246322851514e-07	2.22288862425407e-06	6.79823345464433
FARSB	0.372983993781712	5.60799214245057	5.43229203156287	1.80035028595772e-07	2.24360189291211e-06	6.78865486026981
MRPL10	0.320883489190022	5.82261210480255	5.43207997241802	1.80218739835097e-07	2.24429847713792e-06	6.78767648421054
TMEM238	0.923752223162173	4.41326551489331	5.43051256480489	1.81582296155805e-07	2.25967649766108e-06	6.78044578811018
HLF	-0.794404533767478	2.09004544183543	-5.43015770131481	1.81892400719514e-07	2.26193248175208e-06	6.77880895371067
XRCC3	0.545577632758828	2.925456579169	5.42848992723537	1.83356746313862e-07	2.27852873922513e-06	6.77111724138376
CGB5	1.84226025457999	2.46940957517626	5.42827712053576	1.83544420388803e-07	2.27924786252262e-06	6.77013590583566
TOP1MT	0.521603907169994	4.06391877581987	5.42724340902076	1.84458716900505e-07	2.28898276329043e-06	6.7653694446027
GPR20	0.78571571150635	1.60555312119919	5.42675445391812	1.84892732695786e-07	2.29185609951175e-06	6.76311508968084
CENPI	0.460175856900039	1.57115520024979	5.42668854478034	1.84951312318934e-07	2.29185609951175e-06	6.76281122297284
PSME3IP1	0.355446755471024	5.79812210504165	5.42473562408078	1.86695288976662e-07	2.3118353872646e-06	6.75380869392003
XKR9	0.774765581313881	2.05264147626425	5.4243804422862	1.87014187791453e-07	2.31415230685703e-06	6.75217163321149
RANGAP1	0.439721116112765	6.50326046721065	5.42413717414359	1.87232911593456e-07	2.31522724976725e-06	6.7510504353702
AFF3	-0.666070823581887	1.13259269107384	-5.42235087024679	1.88846643036554e-07	2.33353849759244e-06	6.74281864236744
PGLS	0.447499512838728	6.08717553563173	5.42186307778464	1.89289661772598e-07	2.33736791214138e-06	6.7405710928693
MTHFD1	0.416093810040499	4.67263165765384	5.42133505303901	1.89770361681888e-07	2.34165690848368e-06	6.73813833183482
GIMAP7	-0.924961735856503	4.72919160696298	-5.41940833585754	1.91534507200917e-07	2.36176573872254e-06	6.72926282764091
FGFRL1	0.741197895453093	5.03427681123429	5.41661236659106	1.94123018578997e-07	2.39200426893235e-06	6.71638707888137
TDRP	-0.656875838760019	3.21209595073458	-5.41616999532624	1.94535678147017e-07	2.39540811541618e-06	6.7143503444169
PPME1	0.389735223349072	4.61629810128667	5.41569643624239	1.94978378308512e-07	2.39917683582282e-06	6.71217014873131
TEDC1	0.612093799378548	2.87958974129763	5.41540304047945	1.95253147726504e-07	2.39921428583198e-06	6.71081946645545
EPM2A	-0.446604554930623	2.00143783843937	-5.41540138794134	1.95254696420861e-07	2.39921428583198e-06	6.71081185894769
MGST2	0.482526648226389	6.04797319419601	5.41414268987551	1.96437783214063e-07	2.41206366115785e-06	6.70501788654173
MIOX	0.854396203751714	1.48915790611901	5.41275928551497	1.97746144460152e-07	2.42643225057709e-06	6.69865098147932
EBF1	-0.649600091616044	2.68274587151406	-5.40964016951686	2.00727301211987e-07	2.46129237568525e-06	6.68429999315291
ZDHHC9	0.477196400866276	5.58668948310693	5.40899749653434	2.01346968159382e-07	2.4671677696515e-06	6.68134380188227
TMEM120A	0.365409455906145	6.44846416141423	5.40797787619177	2.02333915786448e-07	2.47753223660686e-06	6.6766542286511
SIX4	0.621204132437456	2.11986803062321	5.40709655884965	2.03190789642124e-07	2.48629064482652e-06	6.67260126570515
GHDC	0.407152514294271	5.47066561522265	5.40667715542957	2.03599801724322e-07	2.48956052818759e-06	6.67067269762324
EXOSC1	0.31914265555856	4.67767566458263	5.4048773150126	2.05364176820174e-07	2.50938732135382e-06	6.66239759609376
IRAK2	0.785728549064042	4.37368469136669	5.40234699312992	2.07869860189466e-07	2.53823843885037e-06	6.65076729935736
AGMO	1.0245275860403	2.20845319376445	5.39977113786977	2.10451227303365e-07	2.56797296749117e-06	6.63893171270167
DIS3L2	0.326963234903908	3.29506923886675	5.39833762059021	2.11901313702318e-07	2.5835559933542e-06	6.63234670928885
TTYH2	-0.560489523119696	2.68666666992265	-5.3982181899792	2.12022563154132e-07	2.5835559933542e-06	6.63179814938184
MANBAL	0.370038539409071	6.72785131524594	5.39790953203765	2.12336234949329e-07	2.58558387619644e-06	6.63038048460193
NUDT22	0.46269715578912	4.68238283120717	5.39712023179871	2.1314041470744e-07	2.59357764507826e-06	6.62675549519764
PSMD4	0.38454822422177	7.33237993955102	5.39521220918312	2.1509668444653e-07	2.6155697245129e-06	6.61799415786603
FOXM1	0.825473840366961	3.73120882841987	5.39362132101649	2.16741166401782e-07	2.63374265802691e-06	6.61069074591952
NBEAL2	0.751827775863512	5.87380452388578	5.39272967770567	2.17668197806954e-07	2.63991218745309e-06	6.60659808472329
PTPRU	0.855871105203308	5.09664998838412	5.39271362270879	2.17684925363003e-07	2.63991218745309e-06	6.60652439639387
CMA1	-0.841397365982428	1.0439674476157	-5.39269923459295	2.1769991727502e-07	2.63991218745309e-06	6.60645835875546
DNAAF3	0.52625468312415	1.62842214270929	5.39166563736334	2.18779525366045e-07	2.65117300614381e-06	6.60171475128279
ACTL6A	0.42969120203697	5.37543430375802	5.39124322910853	2.19222237283505e-07	2.65470569962832e-06	6.59977633147431
QSOX1	0.680918288186431	7.56448633478314	5.38904327968824	2.2154207898539e-07	2.68094925217399e-06	6.5896825818208
CRB3	0.68155809052419	5.569591558915	5.38881185067553	2.21787506308745e-07	2.68207081492786e-06	6.58862091679879
CHRDL1	-1.39488865364839	3.56522844151668	-5.38818620165472	2.22452325473519e-07	2.68825903853374e-06	6.58575095742936
RHPN1	0.895875785893307	4.43035693781567	5.38801196138172	2.22637819854911e-07	2.68865026054496e-06	6.58495172988674
FUT2	0.980754407929699	5.37813858461907	5.38630203200149	2.24466207812258e-07	2.7088674522168e-06	6.57710938939014
NOL4L	0.470025871588266	4.47080953312034	5.38614707980986	2.24632615694492e-07	2.70901380424422e-06	6.57639881196242
MYOF	0.886413056063977	6.60129364360379	5.38580119099727	2.25004509967265e-07	2.71163636960549e-06	6.57481269306926
B3GNTL1	0.38331883075079	2.35292482611942	5.3832273496157	2.27790767009037e-07	2.74333201502859e-06	6.56301229462131
REEP4	0.544765902185333	5.51753472615361	5.38252581840653	2.28556006059008e-07	2.75066135050728e-06	6.55979665591982
MCIDAS	0.416319773595902	0.809132442550992	5.38234718971258	2.28751256192825e-07	2.75112555307521e-06	6.55897791587495
ABO	1.12779928005179	4.03581475953496	5.37911565288827	2.32311679449381e-07	2.79203338771505e-06	6.5441696122855
IFNE	1.01337879310581	1.50680016436926	5.37836188496039	2.33149894477096e-07	2.8001908325057e-06	6.54071643752749
NECTIN2	0.497618851446637	7.46591067332439	5.37804279875464	2.33505615949822e-07	2.80254621357685e-06	6.5392547387583
KCNA2	-0.184307224695505	0.225698018262826	-5.37636124191734	2.35388990437466e-07	2.82221956418647e-06	6.53155273931807
UBE2I	0.335466297944799	5.37601298799304	5.37629255274274	2.35466237344563e-07	2.82221956418647e-06	6.53123816044967
KCNA7	0.379446808117022	0.365176884954803	5.37558556822508	2.36262739029754e-07	2.82983453930658e-06	6.52800051950046
MAP4K4	0.522518538067912	5.91179901639212	5.37508865617737	2.36824139358646e-07	2.83462512815165e-06	6.52572508974905
NEXMIF	-0.433810723947107	0.678162785338597	-5.37227811712636	2.40023970546627e-07	2.87096791473313e-06	6.5128580785213
SELENOW	0.470055192445631	7.28581765094936	5.37097709050039	2.41519427776616e-07	2.88529048799546e-06	6.50690344517439
TBRG4	0.421225498561816	5.3022107240959	5.3709505470122	2.41550032311255e-07	2.88529048799546e-06	6.50678196977777
FZR1	0.416583812203192	5.39114422081346	5.37067273211433	2.41870578544758e-07	2.88715532880178e-06	6.50551058492748
CCNE1	0.600307548918173	3.00961964145639	5.37047732504906	2.42096289806375e-07	2.88788638091721e-06	6.50461635740292
STRN4	0.387291918446952	5.53230404568493	5.37023095111199	2.42381164460411e-07	2.88932170180608e-06	6.50348892706722
PLA2R1	0.649019878001725	2.87416817189935	5.36998852430503	2.42661793895151e-07	2.89070450407392e-06	6.50237959540157
B3GALT4	0.473062074725584	4.8555638070571	5.36963755075237	2.43068636213762e-07	2.89358792086607e-06	6.50077362351003
NMB	0.616607398499644	4.85470294247301	5.36913143903735	2.4365648209562e-07	2.89862071078387e-06	6.49845790875735
CDS1	0.66553299940968	4.97800258345083	5.36837391626974	2.44538928974357e-07	2.9071489870418e-06	6.49499215517161
TXLNB	-0.432859523650081	0.901069010448406	-5.36806238964425	2.44902732595952e-07	2.90950411478507e-06	6.49356698697063
PNPLA3	0.623055252949808	1.60210264416631	5.36707254054317	2.46062189841348e-07	2.92130222543897e-06	6.4890390314206
RAB38	0.706410664310019	3.48780807477209	5.36493734071562	2.48581487456005e-07	2.94921779610811e-06	6.4792738367315
D2HGDH	0.632781569711524	4.39346104436696	5.36280414862393	2.51123499262217e-07	2.97736497200896e-06	6.46952061088022
TBX15	0.955529039554519	2.12689479032095	5.36225939858947	2.51776696840724e-07	2.98309515507846e-06	6.46703039094541
ZP3	0.680776720078845	2.63214233333197	5.36201228832604	2.52073546580211e-07	2.98459838462706e-06	6.46590083385
VEGFD	-0.588878893281129	0.951558709733712	-5.3605675910232	2.53815873911182e-07	3.00320278302321e-06	6.45929777691547
TTLL4	0.414642499416244	3.69145557945034	5.35994971828376	2.54564614137948e-07	3.00727536114586e-06	6.45647415082069
LIFR	-0.684195772622566	2.76538976503973	-5.35986872721151	2.54662918730104e-07	3.00727536114586e-06	6.45610404581656
CYBA	0.846243849152848	7.4956562768193	5.35985970757679	2.54673868786599e-07	3.00727536114586e-06	6.45606282902919
IER5L	0.813396113097966	4.87077347939999	5.35827832102091	2.5660081627191e-07	3.02799310007962e-06	6.44883717898665
PGAP2	0.339579409696567	4.42720738398424	5.35751174937535	2.57540000535804e-07	3.03703483506258e-06	6.44533512166666
STX1A	0.8372168809991	5.07918880246968	5.35656863973769	2.58700069005949e-07	3.04866745750031e-06	6.4410270504688
PAM16	0.490766154712067	3.73779675572436	5.35577262932633	2.59683157990874e-07	3.05820024893478e-06	6.43739134447243
CNN2	0.777943361699883	7.57551038496983	5.35417066208464	2.61672662198915e-07	3.07956452784903e-06	6.43007568073847
GPR142	-0.919930821547002	1.13761135828589	-5.353124926013	2.62979375681388e-07	3.09286996489584e-06	6.4253009929449
RAD23A	0.353597016897082	7.11814317134907	5.3528057189563	2.63379509640029e-07	3.09550255004636e-06	6.42384367082539
EFNA3	0.972452470268474	3.75049428838556	5.35178370681068	2.64664619738883e-07	3.10852579130103e-06	6.41917815146881
NR1I2	1.22817191558794	2.64164645166118	5.35049747549075	2.66290649061587e-07	3.12553309282915e-06	6.41330737358115
ATP6V1B1	0.727914126117315	1.70192907869017	5.34953041952267	2.67519586325228e-07	3.13785999751816e-06	6.40889408434976
ARF1	0.360789513151712	9.26279534379619	5.34853292758235	2.68792988415843e-07	3.15069164458864e-06	6.40434249786627
ST6GALNAC3	-0.440592518571743	1.41458820369524	-5.34826588407477	2.69134897718545e-07	3.15259484258834e-06	6.40312407375072
GFRA1	-0.892327653635856	2.21628937817454	-5.34680922051647	2.71007407524277e-07	3.17241271247919e-06	6.39647860914353
MLKL	0.540047444557053	4.04744014358934	5.34619208991045	2.71804536505854e-07	3.17962415490092e-06	6.3936635821442
ATXN2L	0.445165685904854	6.05423293427401	5.34559567295757	2.7257707977694e-07	3.18653857776518e-06	6.39094326224366
CACNA2D2	-1.0895427216318	2.67940477730433	-5.34467927421701	2.73768266592309e-07	3.19833465941074e-06	6.38676389780328
RIPK3	0.710980497798616	4.40972744492336	5.34315419354681	2.75761900226696e-07	3.21948351468122e-06	6.37980969811269
ADGRF4	0.870921570369414	2.79765068052203	5.3426459223949	2.76429464114746e-07	3.22513286404706e-06	6.37749235520965
COPS5	0.335960495346749	4.62143277219356	5.34228947242006	2.76898564474172e-07	3.22846075272376e-06	6.37586730000037
ZIK1	-0.536799291858518	1.75949071015082	-5.34107963763032	2.78496536598752e-07	3.24493741614963e-06	6.37035224627039
LEP	-1.0299579563458	0.882433161413373	-5.34060742775177	2.79122673689478e-07	3.25007627805938e-06	6.36819991312225
PHACTR3	1.16656960360742	2.66947337143444	5.33534215102841	2.86197811208184e-07	3.32950960084977e-06	6.34421006419413
NCAPH	0.646404866721257	2.99572131295449	5.33524954859051	2.86323793910995e-07	3.32950960084977e-06	6.34378829813469
SLC22A13	0.113844570123033	0.177244461230629	5.33372598233645	2.8840432761523e-07	3.35148351329969e-06	6.33684983743791
USP39	0.3180544117685	5.40691184775264	5.33293544621941	2.89489651976712e-07	3.3618708988486e-06	6.33325022629734
IRAK1	0.441652914513005	7.25540208181638	5.33275130376893	2.89743031034315e-07	3.36258947913519e-06	6.33241181103416
HMGA2	0.911680926130107	1.4346892798467	5.33197972399422	2.9080707095616e-07	3.37270895569301e-06	6.32889897376947
NDUFB3	0.38970417054558	6.77918898729152	5.32846645025336	2.95700317590004e-07	3.42719595812732e-06	6.31290842678051
MPP3	0.506238699601122	2.95221193329127	5.32738935132912	2.97216479522587e-07	3.44249615035429e-06	6.30800757014139
STX19	0.868894285754586	3.12186607849751	5.32622202032331	2.98868202254199e-07	3.45934526261139e-06	6.3026969600081
PGGHG	1.13717017192411	5.76176446599379	5.32510310351138	3.00459808223076e-07	3.47547679353689e-06	6.29760739182708
KIF14	0.535294023378365	1.71332588548976	5.32236221900217	3.04393533838719e-07	3.51866100110209e-06	6.28514331087236
GFRA2	-0.45530123538572	0.945115021401179	-5.32201907824116	3.04889528360482e-07	3.52207580821165e-06	6.28358321598691
DUOXA1	0.964629756515031	2.40077086604703	5.32134529249044	3.05865745876e-07	3.53103000120754e-06	6.28052004974724
C7	-1.45784951419001	6.94905543612663	-5.32041827611582	3.07213832966531e-07	3.54426261042005e-06	6.27630610359906
EMC4	0.310442177555744	5.73691020940951	5.3202665801539	3.07434982542317e-07	3.54448513359195e-06	6.27561658846206
CWC15	0.318289734827111	5.89354785711823	5.32001252502379	3.07805703372686e-07	3.54643067291404e-06	6.27446184425052
FDFT1	0.539280125242704	6.55561751230053	5.31914116195941	3.09080517925765e-07	3.55878348475968e-06	6.27050158337187
SCARA5	-1.22395935619887	1.85407295336595	-5.31826698536076	3.1036461342632e-07	3.57122689852736e-06	6.26652900606722
ZDHHC16	0.326452532776435	5.25875001487769	5.3180962705295	3.10615985342134e-07	3.57167611778132e-06	6.2657532706532
BANF1	0.353048562063936	7.73478389929256	5.31796427942555	3.10810473715465e-07	3.57167611778132e-06	6.2651535098241
PHYHIPL	-0.694585371962066	1.66542283910376	-5.31722005991805	3.11909299049682e-07	3.58195904644432e-06	6.26177201567628
CD209	-0.828266197074551	2.18528215041865	-5.31634514359247	3.13205932776162e-07	3.59273554629481e-06	6.25779711445379
TMOD3	0.592074588196399	5.1095820146754	5.31631081681356	3.13256912203277e-07	3.59273554629481e-06	6.25764117139719
ABCA8	-0.862400622948694	2.21676096660374	-5.31591496917035	3.13845377952281e-07	3.59713511192173e-06	6.2558429284829
MYL12A	0.609803995022453	8.70798187869844	5.31439065385679	3.16121487732144e-07	3.6197159949705e-06	6.24891922553428
PPM1N	0.608648185213707	2.42446423074047	5.3143197027203	3.16227822557364e-07	3.6197159949705e-06	6.24859698818987
ASPM	0.630490615345289	2.24570148841538	5.31223746314239	3.19364038432545e-07	3.65323332302089e-06	6.23914150743595
KLRG1	-0.53222840652536	1.53107360081395	-5.30957462120376	3.23418890859912e-07	3.69720853164661e-06	6.22705340628918
ZNF593	0.466344131443341	2.99153691883037	5.30686110917474	3.27602445173102e-07	3.74259683460931e-06	6.21473979477268
TSTD1	0.56717276040747	6.51672413924809	5.3059638107501	3.2899740878883e-07	3.75608940242072e-06	6.2106689574871
REV3L	-0.543296645207316	2.94142504826648	-5.30492793345862	3.30615001983586e-07	3.77167995986329e-06	6.20597003897049
ALG1L2	0.418199320639685	1.09590625232592	5.30481450818138	3.30792592869154e-07	3.77167995986329e-06	6.20545556262098
BCL2L14	0.860420801416812	2.54106017190864	5.30429094611505	3.31613542573514e-07	3.77858675798074e-06	6.20308088383987
VIPR2	-0.500330949587422	0.854563477031983	-5.30398623837602	3.32092239493873e-07	3.78158731081253e-06	6.20169892328235
RPE	0.486479019681851	5.14604451039056	5.30366176007512	3.32602735559533e-07	3.78333537349639e-06	6.20022735918868
ARPC3	0.386942425532261	8.02100338840723	5.30361480044425	3.32676679576196e-07	3.78333537349639e-06	6.20001439469956
MRPL21	0.368827524726272	5.11259766617239	5.30296552180343	3.3370069445797e-07	3.79252459157767e-06	6.19707002049353
ZNF706	0.365947466267912	5.30256541087525	5.30282840329565	3.33917344053318e-07	3.79253211140505e-06	6.19644824347985
GPC3	-0.835358552119834	4.33541558595064	-5.3024316537701	3.34544986620864e-07	3.79720453786409e-06	6.19464921027952
GGTA1	-0.711317335890402	2.54292826157263	-5.30170335216072	3.35700122033773e-07	3.80783170827248e-06	6.19134703072574
TMUB1	0.53892588107825	6.32065422557553	5.30156814888778	3.35914990381802e-07	3.80783170827248e-06	6.19073404406972
THUMPD2	0.370652126481687	3.55515940366874	5.29955983808946	3.39122453633492e-07	3.84171042796805e-06	6.18163006654847
CYP2W1	1.09451516026177	2.17487347924285	5.29868363782888	3.40531150782176e-07	3.85518148071195e-06	6.17765890032293
NFASC	-0.852328253667166	2.34314148434592	-5.29830492363969	3.41141783997199e-07	3.85960604716934e-06	6.17594261682229
AP1G2	0.572890631826173	4.87325577808333	5.29766196125502	3.42180928715106e-07	3.8673141921335e-06	6.17302899826892
PSME2	0.456004375051772	7.1049676145231	5.29761090118753	3.42263583038639e-07	3.8673141921335e-06	6.17279762780793
UPK2	1.13839428770716	1.43570001378618	5.29506691595678	3.46406396582978e-07	3.91160766405177e-06	6.1612720140521
ARHGEF26	-0.736355671919808	2.53559143258199	-5.29391462543658	3.4829889338762e-07	3.92875123098237e-06	6.15605284134903
DUOX1	0.746299819999657	2.69899113576661	5.2938701757036	3.48372097877986e-07	3.92875123098237e-06	6.15585152767597
CYB5B	0.449867889345957	5.44662632434186	5.29020469121938	3.54460616241315e-07	3.99409425284372e-06	6.13925469534792
ENKD1	0.462297446173148	5.09074554111827	5.29008731842227	3.54657278609756e-07	3.99409425284372e-06	6.13872338440859
PYGB	0.703165063788847	7.86629415192721	5.28997317815843	3.54848626598109e-07	3.99409425284372e-06	6.13820671435911
SLC35C1	0.515472545976172	5.66587898070955	5.2880221792379	3.58134916044e-07	4.02850159565445e-06	6.12937652568825
GPC1	0.681868484673535	5.95252719882293	5.28742949437707	3.59139095135267e-07	4.03721086522417e-06	6.12669451155976
TESMIN	0.453579063643986	1.69559111441261	5.28437758146059	3.64353456381345e-07	4.09320687178505e-06	6.11288746452031
ETV4	0.815525707416049	4.87704651749604	5.28351550739163	3.65839654135678e-07	4.10727524742223e-06	6.10898843427944
DTX4	0.616477427270087	5.17151025799825	5.28259967320774	3.67424996026119e-07	4.12243802250647e-06	6.10484676076662
PRSS35	-0.526997746825067	1.23995404387024	-5.28059026536725	3.70926815489042e-07	4.15792418019033e-06	6.09576144869527
POLDIP2	0.265212796974651	7.34201412517946	5.28051340501931	3.7106140385889e-07	4.15792418019033e-06	6.09541398306513
PSMB3	0.429189166326639	8.30703063142255	5.28015421497153	3.71691003458238e-07	4.16232291436429e-06	6.09379022699633
FAM180B	-0.488116568638168	0.62755893776093	-5.27869649948983	3.74256820523594e-07	4.18838464727456e-06	6.08720129504307
FREM1	-0.727491070864069	1.78312986354174	-5.2775558027284	3.76276646157044e-07	4.20830677061882e-06	6.08204622138817
ARL8A	0.392281408985643	6.9542822645589	5.27738914412815	3.76572634362903e-07	4.20893627420637e-06	6.08129312017662
ZPR1	0.331055525757991	4.63857036378547	5.27565815223641	3.79660330954675e-07	4.24074793335441e-06	6.07347209017274
P2RY13	-0.78674912044341	2.28371036811328	-5.27529779995578	3.80306208847991e-07	4.2452617426331e-06	6.07184416780134
CBX3	0.429968937057417	6.810683473474	5.27491571280583	3.80992211134033e-07	4.25021743030654e-06	6.07011814449947
OXSR1	0.466300542839733	5.13319867373003	5.27467746418018	3.81420573938806e-07	4.25229451288349e-06	6.06904193683483
UQCC3	0.489662191050853	4.76858031353194	5.27274627284842	3.84910128171395e-07	4.288059299233e-06	6.06031973553294
GJB5	1.43824310814706	3.56300843001351	5.27256714560138	3.85235370938449e-07	4.288059299233e-06	6.05951082716296
STK24	0.530883767815872	4.81357703167726	5.27249787654672	3.85361215000266e-07	4.288059299233e-06	6.0591980251733
UNC79	-0.745160875921456	0.950717782634544	-5.27105123298685	3.87998554320115e-07	4.31467170063768e-06	6.05266602145913
LAMTOR2	0.427304518198119	6.91577276358733	5.2675061518091	3.9453597488804e-07	4.38459315383486e-06	6.0366644873112
SPTB	-0.608225557049237	1.11871146924185	-5.26668159997129	3.96071810332803e-07	4.39675405261867e-06	6.03294380582372
BIN3	0.41726413305015	3.91686477914938	5.26664986398765	3.96131038854305e-07	4.39675405261867e-06	6.03280060984292
ZNF787	0.422060833880335	5.04747810201802	5.26442128438182	4.00311833811676e-07	4.44035090960153e-06	6.02274660126846
MFSD2B	0.226165858052221	0.489366213418499	5.26271213091671	4.03547247862039e-07	4.47074904579165e-06	6.0150380271735
DNMBP	0.547188067180159	4.83088338719294	5.26270460581301	4.03561548925324e-07	4.47074904579165e-06	6.0150040916957
INO80B	0.460397337801278	3.28118758880193	5.2612672423444	4.0630224401132e-07	4.49827307855913e-06	6.00852275305525
NME2	0.855660371246142	6.06988404404101	5.26076823577287	4.072579536796e-07	4.50601285989924e-06	6.00627294099278
ATP6V1G2	-0.495421285686553	1.47139885277386	-5.26012526245022	4.08492617233183e-07	4.51682737153493e-06	6.00337427192387
SLIT3	-0.95097068348398	3.41920394614996	-5.2589548564835	4.10749432916724e-07	4.53892340628367e-06	5.99809847900913
SRPK1	0.475833425997342	5.07663541265263	5.2585546127911	4.11523975959219e-07	4.54462232318738e-06	5.99629451229497
IKBKB	0.469836551560831	4.44876015072553	5.25800459909534	4.12590669150876e-07	4.55353837813968e-06	5.99381566958037
ENHO	-0.645079129164767	1.58124233785295	-5.25514035317189	4.18189195743278e-07	4.61242719099009e-06	5.98090992307168
COX5A	0.388692187138283	7.49500022708409	5.25465400286019	4.19147139801238e-07	4.62009078956054e-06	5.97871902964477
ITM2A	-0.935747184793408	4.78590931647866	-5.25329060436387	4.2184396403916e-07	4.64689972682786e-06	5.97257802811087
SORCS1	-0.554085447937028	0.894630119702131	-5.25147716622946	4.25457144884037e-07	4.68376301380489e-06	5.96441176230637
MAP3K13	0.378291018314968	3.73847540675135	5.24655613065196	4.35414417451569e-07	4.79037704012036e-06	5.94226172873087
STAT4	-0.645341240792157	2.36766570755018	-5.24569123381031	4.37187725422265e-07	4.80595060109432e-06	5.93837031206519
JOSD2	0.63413228370187	5.76009074541827	5.245598945362	4.37377359789779e-07	4.80595060109432e-06	5.93795510772069
ZNF781	-0.408094125430923	1.0797169939397	-5.24454197197511	4.39554943487853e-07	4.82685756892008e-06	5.93320018002032
CDCA2	0.5665115621229	2.04603376649858	5.2436751904701	4.41348559674641e-07	4.84352459957938e-06	5.92930137570984
MCTS1	0.303738986296642	5.3719359299894	5.24306954260276	4.42606039576218e-07	4.85429072387184e-06	5.92657743568905
PBDC1	0.370589358150951	6.31710414411456	5.24242801278479	4.43941820405136e-07	4.86590163826079e-06	5.92369236449844
RUVBL1	0.407362013757522	4.611145306964	5.24170376287751	4.45454552035539e-07	4.87943635632691e-06	5.92043559603201
SLC8A1	-0.606840929012825	1.68804604268273	-5.2412825536257	4.46336631203712e-07	4.88605044096383e-06	5.91854167557672
CCHCR1	0.464077361406481	4.3576045611834	5.24082324405433	4.47300434988145e-07	4.89355036632824e-06	5.91647656778917
FANCI	0.535600947036356	3.33683660488069	5.24050034581305	4.47979208146775e-07	4.8979246051365e-06	5.91502485978384
PSMD14	0.391472069735972	4.71103164934425	5.23948568492063	4.50118681566661e-07	4.91563488325426e-06	5.91046350252652
ZBED3	-0.493721741926213	3.08770766737539	-5.23939674773275	4.50306684012788e-07	4.91563488325426e-06	5.91006372055984
HDHD3	0.59365642302469	6.33682730273688	5.23933422591473	4.50438893282995e-07	4.91563488325426e-06	5.9097826814081
CTSG	-1.02740658357375	2.06960812273671	-5.23763152810259	4.54053985922627e-07	4.95200865764932e-06	5.90212989784086
NOXA1	0.983787189724846	5.27326812501228	5.23733890527601	4.54678104957962e-07	4.95573733392729e-06	5.90081488586981
H2AZ1	0.417477588780572	7.55242094603454	5.23699065749461	4.55421950864336e-07	4.96076553053776e-06	5.89924997186791
LASP1	0.436920744667022	7.35290372844624	5.23449361675622	4.60790328290203e-07	5.0161298043693e-06	5.88803129483841
C19orf54	0.402329585051024	3.98682287610325	5.2319040533237	4.66422619907914e-07	5.07055428676565e-06	5.87640105807436
LURAP1L	0.512240692567541	5.22477901255689	5.231723848951	4.66817046006209e-07	5.07055428676565e-06	5.8755918812905
RUNDC3B	-0.528696455030018	1.22476111228904	-5.231713169628	4.66840430777626e-07	5.07055428676565e-06	5.87554392826356
TMEM30B	0.655443140185114	5.8434564730405	5.23166544678129	4.66944944569739e-07	5.07055428676565e-06	5.87532964074479
CASP6	0.464394819189154	5.2522287660203	5.23136212238573	4.67609761999635e-07	5.07463523544598e-06	5.8739676717015
RUSC1	0.470449414758875	5.2520512895247	5.23106981232517	4.68251309553313e-07	5.07845876741608e-06	5.87265521312277
RAB11A	0.428183608346041	6.85636647038356	5.23058271759486	4.69322263065468e-07	5.08693186244849e-06	5.87046829940256
ABCC9	-0.792583477618515	2.55551100513218	-5.22936392975134	4.72012406142472e-07	5.11293389232305e-06	5.864996947937
FGF12	-0.5120978100789	1.07264680289064	-5.22730115634904	4.76599625502798e-07	5.15944070542764e-06	5.85573891984013
VPS4A	0.260150801431021	5.35817760992121	5.22612880123771	4.79226014871121e-07	5.18467627549108e-06	5.85047840820993
TMEM102	0.478219857660866	4.33081655405336	5.22528928831948	4.81115391711238e-07	5.20191204621775e-06	5.84671193300456
NDUFS8	0.445279359984655	5.70970942692634	5.22295452486187	4.86408093387061e-07	5.25590136109748e-06	5.83623934030211
CCDC178	-0.2248259036983	0.328984975650782	-5.22255837845317	4.87311723209553e-07	5.26242715119098e-06	5.83446276313359
PORCN	0.482645586760861	4.06380044782297	5.2221302113906	4.88290229569342e-07	5.26975300615125e-06	5.83254269537013
SLC7A6OS	0.310552933133646	2.16058929309087	5.22139608105397	4.89972413830548e-07	5.28465946833575e-06	5.82925083700347
ROMO1	0.476311952270469	7.99353617511932	5.22103280597824	4.90806904397313e-07	5.29041033413899e-06	5.82762202782125
PNP	0.576466903244133	6.00811127199709	5.2196028756606	4.94105090117599e-07	5.32269403519934e-06	5.82121148286012
SNRPD3	0.351790621239863	6.85620803548613	5.21834828476366	4.97016592207426e-07	5.35077519470888e-06	5.81558806254097
CAV2	0.761951124142544	5.48668248712028	5.2164099991065	5.01547555637798e-07	5.39624603519859e-06	5.8069020785773
KIAA1841	0.38048593147984	2.5466497338553	5.21568911079253	5.03242940659159e-07	5.4111713380491e-06	5.8036721846365
SRD5A3	0.665896793758947	5.40571790110726	5.21506525874701	5.04714612852057e-07	5.4236743494916e-06	5.80087731907416
SCN4A	-0.231400562407149	0.306187181574544	-5.2147644957326	5.05425609639006e-07	5.42799283159102e-06	5.79952998410538
MRPL16	0.290782591390299	5.60216554334439	5.21116632911496	5.14007480435582e-07	5.51678322064082e-06	5.78341560415268
AIMP2	0.373703463445802	4.98708941300467	5.21088638917798	5.14681064939841e-07	5.52063825246101e-06	5.7821622351776
HMMR	0.663621853703912	2.90955493223427	5.21045622636061	5.15717785075052e-07	5.52838131143641e-06	5.78023637263362
NPAS1	0.57298282632999	1.62214373176899	5.209161369103	5.18850744955129e-07	5.55857244091953e-06	5.77443992811527
YARS2	0.380429437150476	4.76175973804579	5.20834382575054	5.20838346897802e-07	5.57646373974299e-06	5.77078072841651
NOVA1	-0.664556203955091	1.13576663124897	-5.20773590310587	5.22321118776471e-07	5.58893145922977e-06	5.76806003174754
ARPC2	0.444544862010779	7.50582303482583	5.20688415782987	5.24405499336313e-07	5.6078173951561e-06	5.76424852259242
MYO5B	0.628797565491539	4.40735838000846	5.20658305956329	5.25144276400591e-07	5.61229966483139e-06	5.76290123509199
ABHD14A-ACY1	0.245775302772111	0.528437398539758	5.20118845555409	5.38553286361994e-07	5.75210289247582e-06	5.73877233424628
TAX1BP3	0.468042409994141	6.86205394033768	5.19962967462328	5.42489442199911e-07	5.78729850911766e-06	5.73180365657831
RAB11FIP5	0.469070140171846	5.19752532396008	5.19962245547227	5.42507736545798e-07	5.78729850911766e-06	5.73177138624226
PRRG4	0.635060722092744	4.33412614233724	5.1985974366083	5.45111376508601e-07	5.81154259873378e-06	5.72718978151805
GALNT3	0.855644446947715	5.82627042548724	5.19845383933438	5.45477095255701e-07	5.81191281286095e-06	5.72654798674898
NDE1	0.555033368011697	3.78971512417667	5.19805927756704	5.46483208124387e-07	5.8191016685604e-06	5.72478459624569
RBM8A	0.351008543994963	6.03760271239038	5.19648773984149	5.50508485015134e-07	5.85841120507924e-06	5.7177619937547
CD2AP	0.592325563924957	5.73601177877072	5.19620784748304	5.51228408323087e-07	5.86013387415133e-06	5.71651142494675
INKA2	-0.415763489153212	1.59176750519708	-5.19616533305754	5.51337841568312e-07	5.86013387415133e-06	5.71632147333389
KRT9	0.271106397091482	0.242058099389939	5.19580856751011	5.52256998104839e-07	5.86635246807191e-06	5.71472751361309
CST4	1.13462327994809	2.65127046691786	5.19429437576053	5.56174707774118e-07	5.90439642914494e-06	5.70796328991584
GAS2L2	0.618332327129295	0.795145430437138	5.19284243677085	5.59956717107788e-07	5.94095468017864e-06	5.70147852101817
TMEM62	0.46970757384979	4.65036748584232	5.19243656212953	5.61018402597927e-07	5.94862447537258e-06	5.69966600828318
WNT10A	1.14317915791894	3.36241417442878	5.19207900772501	5.6195531328368e-07	5.9549627917611e-06	5.69806936514691
IFI35	0.538880950881617	6.47335276121906	5.1918007952971	5.62685373826191e-07	5.95910282208328e-06	5.69682707584763
KRAS	0.493626146498296	4.88392063817301	5.1896193182472	5.68441860693535e-07	6.01643799392271e-06	5.68708791873106
CHRAC1	0.421039836489615	5.41091097466046	5.18354524858755	5.84773393614054e-07	6.18509701651686e-06	5.65998619668603
NRM	0.446789550663182	5.00954987626413	5.18343224693567	5.85081504894043e-07	6.18509701651686e-06	5.65948221859302
BACE1	-0.564377754784049	4.76466888406146	-5.18307686625524	5.86051517779127e-07	6.19162370678923e-06	5.65789730251963
LLGL2	0.673091792343364	6.35862990024403	5.18173873005166	5.89718009700171e-07	6.22661366946801e-06	5.65193023902308
RFXANK	0.369548573775752	5.73829718785143	5.17812173521858	5.99740512477412e-07	6.32863200636471e-06	5.63580687521234
TGFBR3	-0.721987583763861	3.74190884110328	-5.17715492791215	6.02447404369723e-07	6.35337776175854e-06	5.63149857008757
E2F8	0.578212211982562	2.00435716498429	5.17683787934893	6.033376678814e-07	6.35894724509574e-06	5.63008586099077
ZNF582	-0.465656852337944	1.71920321646969	-5.17437177169706	6.10306219977673e-07	6.42853444306416e-06	5.61909951794047
MOK	0.49796999145268	2.74067581995346	5.17373588117142	6.12115722435816e-07	6.44372899895113e-06	5.61626729275179
ENO1	0.568457142924975	9.71292167674605	5.17344594074301	6.12942512349343e-07	6.44856655143326e-06	5.61497599727198
DSG2	0.745712745760271	6.85434048881404	5.17238309607569	6.15982596827591e-07	6.47666971119501e-06	5.61024290582046
INO80E	0.406973012894776	4.74883812102965	5.17203792570778	6.16973046034559e-07	6.48320150527877e-06	5.60870593672977
NR2C2AP	0.373231564141425	5.24915168709003	5.17059412207878	6.21132772712565e-07	6.52283518904914e-06	5.60227780880758
HOXA3	0.731096093623706	3.10864128101446	5.17047135076632	6.21487742541102e-07	6.52283518904914e-06	5.60173126510979
TPM3	0.440712906714286	7.3468283228223	5.16931846879972	6.24830713621594e-07	6.55400388320285e-06	5.59659942136159
ITPA	0.418780283098689	6.38748059160154	5.16916451715912	6.25278442275967e-07	6.5547845778649e-06	5.59591419743971
UGT1A7	0.103621934292974	0.117484598205612	5.168955471197	6.25886897729456e-07	6.55724823223838e-06	5.59498377803565
REPS2	0.608942551795568	3.58533298154596	5.16876534028068	6.26440798138942e-07	6.55913773078216e-06	5.59413756954395
COX6B1	0.422985007838211	9.16879333326158	5.16777143036844	6.29344077490711e-07	6.58560944973743e-06	5.58971438501453
LPCAT2	0.717395061633527	4.29297168795615	5.16730518918676	6.30710501963314e-07	6.59597719116964e-06	5.58763969354494
MTUS2	-0.726021123511855	1.15591299457953	-5.16641251315052	6.33334738869681e-07	6.61947897607901e-06	5.58366782614432
SHE	-0.552035562686404	2.05983545175338	-5.16440331119392	6.39280152183067e-07	6.67764437369571e-06	5.57472994276712
DLG3	0.440091949912526	5.15740551660492	5.16356358792505	6.41781010240178e-07	6.69978166397579e-06	5.57099521366009
GTPBP2	0.423348388783537	5.55844718237184	5.16219502504946	6.45877242545966e-07	6.73853743426299e-06	5.56490939090714
DIRAS1	-0.841682395081093	2.11837181297553	-5.16063658261769	6.50572743618033e-07	6.78349572754693e-06	5.55798064483522
ZNF579	0.533467963828082	4.23382650605167	5.15803377070768	6.58488935941608e-07	6.85916736132682e-06	5.54641212757737
RP1L1	0.425591012783759	0.614047762327749	5.15799377040352	6.58611320188907e-07	6.85916736132682e-06	5.54623437485527
TACR1	-0.583938358771509	0.961972881853229	-5.15782898229124	6.59115736214264e-07	6.86035163733625e-06	5.54550210274513
PSMA5	0.387436277762923	5.77258409708591	5.15723822123065	6.60927141522501e-07	6.87513014099147e-06	5.54287706809355
RTP2	0.166984130377991	0.153731512687951	5.15704134023572	6.61531896622675e-07	6.87734669792632e-06	5.54200228065
PRELID3B	0.481642179232405	6.49144889601688	5.15637580875207	6.63580178946349e-07	6.89455879415322e-06	5.53904535371598
VEZT	0.463100334511506	4.91712880203773	5.15441627688124	6.69646808551968e-07	6.95347623380485e-06	5.53034087332493
RAPGEF4	-0.619756794323247	2.24509990297442	-5.15410652699968	6.70610701066082e-07	6.95936956265918e-06	5.52896514962866
WDR62	0.452808631530294	1.74980005061337	5.15315840345065	6.73569497585369e-07	6.98594613591346e-06	5.5247545306945
ASPHD2	0.762411127740342	4.05690238295826	5.15195619225701	6.77339465837838e-07	7.02089945728842e-06	5.51941632902883
PACSIN1	-0.663317821352819	1.26002523838492	-5.15090408210218	6.80655554263329e-07	7.05110966212967e-06	5.51474537738683
SCAF1	0.449938042436353	6.15814737954467	5.15060849479569	6.81590034653791e-07	7.05662701561669e-06	5.51343321359631
NUDT5	0.346020469565683	4.9849408760754	5.15038967943186	6.82282608303068e-07	7.05963483747411e-06	5.51246188966296
CLN6	0.381711048063401	5.38508759717593	5.14970013426438	6.84469566757069e-07	7.07809253397372e-06	5.50940118972264
GCKR	0.946169014722106	2.48437379891558	5.14829508412343	6.88946917070892e-07	7.12019948019294e-06	5.50316549680049
SERPINI1	-0.625633602250019	3.20614982136719	-5.1476014878271	6.91167617866167e-07	7.13894835418355e-06	5.50008773944504
EML1	-0.603360676500007	2.88263204218037	-5.14684637502393	6.9359318469237e-07	7.15978996473446e-06	5.49673735713625
SLC6A8	0.925365012954682	5.64545193802885	5.14581994959351	6.96903525249035e-07	7.1897350175369e-06	5.4921837612532
ERBB3	0.814014153149742	6.37753428994416	5.14464029811453	7.00726998058993e-07	7.22493561885958e-06	5.48695122660197
EPHX2	-0.652075942150175	3.82288158536641	-5.14394626203999	7.02986014325529e-07	7.24397384128049e-06	5.4838731311293
FMN2	-0.741714846964651	1.04400947152043	-5.14236399602841	7.08162612941076e-07	7.29303655169053e-06	5.47685682351229
BAG3	0.605330137049997	6.55703639868012	5.14193090388441	7.09585976500922e-07	7.30175534635332e-06	5.47493662282898
ACACB	-0.623706880354644	3.27228161197919	-5.14185342626071	7.09840900747487e-07	7.30175534635332e-06	5.47459312286899
PTGES	1.17039628684888	5.75577305181773	5.14122264487908	7.11919671335134e-07	7.31885100057003e-06	5.47179667205626
SUN1	0.499135075854727	5.47965631573734	5.14077952741553	7.13383521886586e-07	7.32960869561531e-06	5.46983234543693
RAB27B	0.796821000140102	3.98536424891695	5.13916224068884	7.18751126981961e-07	7.38043920390424e-06	5.46266402188282
SPRR1A	1.89875344615937	3.72534446103243	5.1388901986328	7.1965785268801e-07	7.38543087980641e-06	5.46145840953657
H2BC12	0.790452602050028	7.25574356764984	5.13834339281279	7.21483738524038e-07	7.39984402146237e-06	5.45903526557937
MREG	0.456219567472495	3.79154655906387	5.13816254942404	7.22088597829396e-07	7.40172427862602e-06	5.45823390861323
COX5B	0.432206896454389	7.74968845768112	5.1378230027891	7.23225596320536e-07	7.40905381901534e-06	5.45672935880562
SLC13A5	1.2179507838842	1.98130398017758	5.13684323350157	7.26516189309132e-07	7.43842435456504e-06	5.45238835888138
RTN1	-1.04858824456108	2.86374200431824	-5.13590961462282	7.29665315015345e-07	7.46631309228115e-06	5.44825240353705
CPE	-1.11948535869608	7.65600856582618	-5.13516897133018	7.32172956730515e-07	7.48760917136349e-06	5.44497172995762
GNB2	0.40759132623802	8.32272084871555	5.1347195219214	7.3369876495855e-07	7.49884552613922e-06	5.44298106778393
HOOK2	0.524407903833618	4.80297975908948	5.13180102587427	7.43682006058587e-07	7.59645860638902e-06	5.43005785158934
PA2G4	0.337407648516221	6.76142276972073	5.13119368604984	7.45776046573185e-07	7.61341953591777e-06	5.42736920931361
TPRA1	0.339851396547177	5.45203984568192	5.12834237206506	7.55683873196988e-07	7.71008316645317e-06	5.41474982679562
SCNM1	0.393520370407088	4.88813644566186	5.12725298124321	7.59502977969639e-07	7.74454865863467e-06	5.40992975592058
PHB	0.332620332507743	6.45236100265795	5.1264735766634	7.62246854509969e-07	7.76489045010767e-06	5.40648170125742
ZNHIT1	0.43892603743185	5.77122874673852	5.12643516834039	7.62382318810048e-07	7.76489045010767e-06	5.40631179439577
AQP5	1.6876602237289	5.94678709608766	5.1248490100315	7.67997092100267e-07	7.81754257402237e-06	5.3992959296752
CD302	-0.65474737408837	2.93372283025934	-5.12424269998204	7.70153936782475e-07	7.83076979440196e-06	5.39661453504585
SIDT2	-0.310355110190208	4.72570050836545	-5.12423300433718	7.70188475137092e-07	7.83076979440196e-06	5.39657165814775
MAP2K3	0.450336557264842	6.31128712427615	5.12399050430476	7.71052811529001e-07	7.83502101715146e-06	5.39549927358114
HMGCLL1	-0.751860025785443	1.16721927116516	-5.12239528960432	7.76762122320097e-07	7.88847085356772e-06	5.38844584490512
GPRIN2	0.637499664706958	3.37141295241819	5.12129057147457	7.80739976589976e-07	7.92428511499617e-06	5.38356215660042
ATP1B2	-0.732326434346174	2.22854635476791	-5.12063187804605	7.83121199551982e-07	7.94386201209316e-06	5.38065060520447
C5	-0.538349980368408	2.07451209253035	-5.1201507935838	7.84864809536851e-07	7.95695218860137e-06	5.3785242946627
ABCA9	-0.633054187132589	1.85581746851604	-5.11992548400678	7.85682702250049e-07	7.96064776042044e-06	5.37752851593868
FLT3	-0.760176546075245	1.62745903841756	-5.11979739444191	7.86148047168263e-07	7.96076906587516e-06	5.37696242546307
RFXAP	-0.435622579489418	2.87681582710639	-5.11839383964366	7.91264682675251e-07	8.00796343694221e-06	5.37076011665165
EFTUD2	0.3133138816832	5.05456302057005	5.11617805549997	7.99408188448778e-07	8.08571911346319e-06	5.36097112877918
KIF5C	-0.908731400865584	1.92178588933475	-5.11573732243652	8.0103765960447e-07	8.09513417036933e-06	5.35902441321491
FAM107A	-0.820371682570546	3.04741189066112	-5.1156769622206	8.0126107341545e-07	8.09513417036933e-06	5.35875781213491
DYNLRB1	0.388937958806212	7.3494481474789	5.11397728663877	8.07577058323074e-07	8.15425277003729e-06	5.35125158285384
NEURL1	-1.15344896203116	3.16573646305274	-5.11330632167734	8.10083648846425e-07	8.17017647715752e-06	5.34828892781539
FBXL8	0.605680237444659	3.35075735047591	5.11330604073605	8.10084699967609e-07	8.17017647715752e-06	5.34828768737555
BPNT1	0.495014844769972	5.56064973862315	5.11272524534273	8.12260537510517e-07	8.18741835714533e-06	5.3457234099044
FAM111B	0.588405216490886	2.61037925911208	5.11223196144692	8.14112986665768e-07	8.20138263503397e-06	5.34354567505969
ZMYND19	0.372050806445383	4.85863887819512	5.11064923302435	8.20084415180668e-07	8.25680174664986e-06	5.33655934443509
SLC8A3	-0.404445209795905	0.468431865091013	-5.11049015956083	8.20686925765998e-07	8.25813279628949e-06	5.33585726598437
TST	0.757221097987298	6.87695415313606	5.1100109440624	8.2250461366175e-07	8.27168299615502e-06	5.33374232299234
ANGPTL4	1.21664610304866	5.84898308720975	5.10888669373787	8.26784309127588e-07	8.30996318487196e-06	5.32878119605218
EPB41L3	-0.730945603566492	3.42456076142382	-5.10770968513466	8.31288010119324e-07	8.34857474957481e-06	5.32358812257163
ERO1B	-1.18277989941682	4.51777715541525	-5.10763442042736	8.31576811720846e-07	8.34857474957481e-06	5.32325607771928
ATP5F1C	0.31503922436325	7.80585028844466	5.10653401792004	8.35810358367304e-07	8.38309354850657e-06	5.31840185279641
TNFRSF10D	0.710657849474889	3.99061408315672	5.10649263542726	8.35969975706761e-07	8.38309354850657e-06	5.3182193166052
BIRC7	1.11139732318165	2.68536440403139	5.106367990991	8.36450923431735e-07	8.38312886103757e-06	5.31766952259954
FBXW9	0.415656890669363	4.22619458628146	5.10596106827039	8.38022929424646e-07	8.39409276541207e-06	5.31587469687831
EIPR1	0.346810582210979	4.06964348322305	5.10240627503925	8.51878206018879e-07	8.52800993129161e-06	5.30019997843603
TSKU	0.679181680250468	5.92141963160408	5.10059914392684	8.59006767204079e-07	8.59244379196723e-06	5.29223461026099
ANAPC11	0.396211879229019	5.64661386715389	5.10044283504024	8.59626071014839e-07	8.59244379196723e-06	5.29154573932371
ERCC6L	0.438651721484241	1.46253180182141	5.10040332993524	8.59782660885382e-07	8.59244379196723e-06	5.29137163833828
MIEN1	0.483529888187824	6.07767263579751	5.09788072133704	8.69839307202821e-07	8.68800250009917e-06	5.28025644702838
ADSS2	0.46144507501559	6.01243183053743	5.09572946735739	8.7850566546036e-07	8.76758288065571e-06	5.2707807529974
H4C9	0.710814059270967	4.33736143767255	5.09565540729139	8.78805505436189e-07	8.76758288065571e-06	5.27045459122069
CPOX	0.42183969307677	4.33687817530482	5.09517550768261	8.8075083902182e-07	8.78200112571501e-06	5.26834119054148
PEX11B	0.386424587693535	6.39776003930616	5.09403600318181	8.85386730174348e-07	8.82321543424028e-06	5.26332358798343
LRATD2	0.552506406948065	5.32742209625304	5.09112949125905	8.97318953274032e-07	8.93705246769072e-06	5.25052906031781
RNF150	-0.656597506569418	2.04677220839959	-5.09049548608208	8.99942428127808e-07	8.95810039427221e-06	5.24773887641976
SH3GLB2	0.488638889782272	5.70136316848572	5.09026169885112	9.00911703578652e-07	8.96266776381731e-06	5.24671007082203
STX10	0.382823088200098	6.37625724527425	5.08980466930632	9.02809463879798e-07	8.97646170796453e-06	5.24469896501994
RAB8A	0.338964790924863	4.86167307415298	5.08924932234025	9.05120699432658e-07	8.99434881796154e-06	5.24225540525813
SIGIRR	0.542603866491739	5.7178822058946	5.08902617547133	9.06051006089487e-07	8.9985009139849e-06	5.2412736015104
ENDOD1	0.598575913193366	5.69081375570601	5.08887917444463	9.06664365374841e-07	8.99950231295469e-06	5.24062684244667
ERAL1	0.32139854178947	6.05157698136912	5.08778382923433	9.11247384990013e-07	9.03988295651957e-06	5.23580809921405
CDSN	0.160863627086741	0.220660657889731	5.08539623123135	9.21315383456867e-07	9.13316821131822e-06	5.22530702992294
CEP72	0.510229097642996	2.77626288673716	5.08530762156117	9.21691102594446e-07	9.13316821131822e-06	5.22491737974743
UCN2	0.74884514934861	1.52403760436429	5.08501336637913	9.22939859017448e-07	9.14038408600529e-06	5.223623464812
KLK11	1.33892895926933	5.25773432834463	5.0836797607007	9.28620019443866e-07	9.19145373247737e-06	5.21775995881434
RBP7	-0.752701730334492	3.9348897769054	-5.08206050136624	9.35562482028632e-07	9.25495302644549e-06	5.21064204721475
ZFPL1	0.312951043729031	3.39798207311142	5.08056097977626	9.42036496106746e-07	9.3056624728782e-06	5.20405198018586
POU2F3	0.854629999813335	2.27076132236784	5.0805084910209	9.42263896362051e-07	9.3056624728782e-06	5.20382132986411
H2AC6	0.757981204122649	6.37519074244795	5.08050512461994	9.42278482645791e-07	9.3056624728782e-06	5.203806537014
FOXC1	0.696211957253323	4.28041724074579	5.07845982865912	9.51181191382603e-07	9.38830272034127e-06	5.19482031690022
NMI	0.516084770937751	4.93991839776553	5.07786367692217	9.537914368356e-07	9.4087774378631e-06	5.19220156888377
PSMD3	0.336162439988407	6.36089885938448	5.07568293439575	9.6339917259902e-07	9.49821789537686e-06	5.18262405151826
NOB1	0.359410169153569	6.35822172603272	5.0755001912905	9.64208539817155e-07	9.50086293526904e-06	5.18182160824926
CLEC4C	-0.252441210017765	0.23170710895303	-5.07453443460293	9.68496839203134e-07	9.53776556341437e-06	5.17758123095746
MRPL13	0.374422252127375	4.54538783330154	5.07435597601659	9.69291282153516e-07	9.54023857810178e-06	5.17679773313694
HCAR1	0.883995569656901	1.74902235863382	5.07310968049579	9.74857069609404e-07	9.58964441751906e-06	5.17132661611307
PSMB8	0.539038459426337	7.41679292280502	5.07298494799479	9.7541581287077e-07	9.58976834165613e-06	5.17077910753369
LGALS9	0.740106023670331	6.20390599215153	5.07154009290012	9.81910786769465e-07	9.64822132338279e-06	5.16443770119434
MGAT4A	-0.493003741904709	4.11471316678341	-5.07050599342434	9.8658506897931e-07	9.68872887371796e-06	5.15989990904027
ITGB5	0.641131627629401	7.44990195798207	5.07009404157164	9.8845316184996e-07	9.70164844545749e-06	5.15809239099827
RARA	0.464761030873754	5.57577336090682	5.06762952757368	9.99701002929171e-07	9.8065641957728e-06	5.14728114546007
LGALS3BP	0.524963119219542	9.60710074762602	5.06393077095734	1.01681529998151e-06	9.96887763951721e-06	5.13106291401099
HNRNPF	0.410013041354778	7.94861489005879	5.06272439037144	1.02245852083146e-06	1.00186100263837e-05	5.12577510938223
PDZK1IP1	1.30633058139043	7.99991494173637	5.06156615506753	1.02790512250177e-06	1.00663614311258e-05	5.12069921842191
CHCHD1	0.355031940954938	6.15716723747318	5.06101689288198	1.03049786116497e-06	1.00861270591949e-05	5.1182924151356
PLAT	1.1154291669007	7.31834591380369	5.06062381020741	1.03235726508546e-06	1.00935836837787e-05	5.11657009188938
MMRN1	-1.0399549760875	2.94009234202478	-5.06061280297365	1.03240937958122e-06	1.00935836837787e-05	5.11652186424753
SGO1	0.484347640182814	1.72788237822282	5.05945886974913	1.03788694245598e-06	1.01414896063353e-05	5.11146639754936
CDHR2	1.31904098730157	4.55959082702471	5.05790797669223	1.04529326598909e-06	1.02081782299791e-05	5.10467317432129
POLE2	0.377196937591568	2.2532239559262	5.05760353880513	1.04675312626306e-06	1.02167527204297e-05	5.10333985752108
AMIGO1	-0.618212413488968	2.90389760717464	-5.05679804561173	1.05062522945644e-06	1.02488491133475e-05	5.09981240649082
ERG28	0.418346393640274	6.13673930757981	5.05627362915131	1.05315363011465e-06	1.02678093232554e-05	5.09751608415875
PKP4	0.405440533877968	5.23742993961518	5.05604073307118	1.05427839868365e-06	1.02730712555418e-05	5.09649633240664
SPIRE2	0.855966863199602	3.56041006017845	5.05587130350828	1.05509738899601e-06	1.0275349447244e-05	5.09575449524394
SMYD5	0.318703679332836	4.94659973773943	5.05569893853837	1.05593120206719e-06	1.02777693886351e-05	5.09499982460218
GYPE	-0.338707777961739	0.793909249901472	-5.05499178803625	1.0593587310427e-06	1.03054182594897e-05	5.09190388751073
IAH1	0.327297023777592	4.31584755284984	5.05405721967193	1.06390511271903e-06	1.03340621016953e-05	5.08781280019783
CYP2C18	1.20437049422639	3.84650236470666	5.05403444910157	1.06401612035049e-06	1.03340621016953e-05	5.08771312871889
SNAP25	-1.18126036433436	3.35053177725559	-5.05402364135584	1.06406881256707e-06	1.03340621016953e-05	5.08766582110581
BATF2	0.645292475185991	3.80619332219121	5.05346766751592	1.06678283272703e-06	1.03546930679126e-05	5.08523231685599
PSMD8	0.348316097784601	7.34088854604011	5.0533020848058	1.06759243229211e-06	1.03568262533797e-05	5.08450759791896
KRT80	0.96656375346733	4.87659961985869	5.05211363755249	1.07342074559509e-06	1.04076172677549e-05	5.07930654676839
GYS1	0.396388977627381	5.39244628285594	5.04824446211701	1.09261042398395e-06	1.05827448554025e-05	5.0623800374465
CYP2C9	1.15495077244284	2.6257856545428	5.04822886570919	1.09268844597328e-06	1.05827448554025e-05	5.06231182731622
SRMS	0.931663069782065	2.31280061965481	5.04756762580669	1.09600131750495e-06	1.06089785744594e-05	5.05942007150884
SLCO1C1	-0.282598386710794	0.502039926143746	-5.04590151774759	1.1043919459692e-06	1.06843075367897e-05	5.0521350476323
SNX33	0.427339310803293	4.95459293896955	5.04446278661244	1.11168761410132e-06	1.07489663083728e-05	5.0458456696579
ADH1B	-1.32293061692738	3.66637045707368	-5.04316074229138	1.11833045315925e-06	1.08072451442066e-05	5.04015496932426
RNF5	0.340173380003892	6.95918568044565	5.04301122080526	1.11909575080412e-06	1.08086921278161e-05	5.03950154262269
DDX47	0.418118850301853	1.46127515094505	5.04241800306723	1.12213703493116e-06	1.08321078594591e-05	5.03690925304977
LRRC45	0.502690717560626	4.28896609101315	5.04141470943744	1.12729893994148e-06	1.08759571903475e-05	5.03252549998651
AP4B1	0.439754400759518	4.03991074514105	5.04081466732837	1.13039713469945e-06	1.08998590270113e-05	5.02990401021447
MAGEH1	-0.611258479598038	5.81737860462033	-5.03722491981543	1.14910534938383e-06	1.10741716958456e-05	5.01422583681282
CYP2U1	-0.561573216166989	3.00891278471972	-5.03550790995958	1.15815953546645e-06	1.11553062442432e-05	5.00672977092241
TRMT112	0.366597011334685	7.84151081882807	5.03537328033169	1.15887238740867e-06	1.11560527689193e-05	5.00614209003122
S100Z	-0.418434525912415	0.721570231857786	-5.03458207779854	1.16307034479077e-06	1.11903299639349e-05	5.00268859572912
DNAJA4	0.634729218517982	4.56677448067667	5.03397915066098	1.1662792533844e-06	1.12150588226597e-05	5.00005717100335
NLGN1	-0.41458340555179	0.705934323835545	-5.03376062454273	1.16744441609088e-06	1.12201185014448e-05	4.99910349033926
SP6	0.688680349336181	2.53423529438933	5.03326044232795	1.17011559762952e-06	1.12396388286525e-05	4.99692073686225
FGFR1	-0.582386673874679	4.9663436564655	-5.03302589913078	1.17137019732837e-06	1.12455381601361e-05	4.99589726576544
H2AW	0.819371561927333	4.87974367494958	5.03201643423187	1.17678485848027e-06	1.12913471748934e-05	4.99149269262567
SOBP	-0.549985755099328	2.45272703428885	-5.03163980156619	1.17881128924681e-06	1.13046135597404e-05	4.98984950991378
CA12	1.0873990099738	4.10055166622173	5.03072948503844	1.1837231373641e-06	1.13455210529346e-05	4.98587833734228
NAT8L	-0.806681230222592	1.75450294899482	-5.03031446811104	1.18596905269554e-06	1.13608459335958e-05	4.98406804232843
CASP4	0.473937062826707	5.07616041420724	5.03018997888683	1.18664354713821e-06	1.13611090753543e-05	4.98352504476014
AP2B1	0.401683476322015	7.07656782922697	5.02996858741998	1.18784398667781e-06	1.13664046659813e-05	4.98255940345863
NOL10	0.271353782635097	4.84997833727062	5.02821638001197	1.19738654197206e-06	1.1451476193076e-05	4.97491793679286
MCM10	0.486213708673211	1.67213224179455	5.02740921569966	1.20180735501812e-06	1.14874988278515e-05	4.9713985218617
CLDN1	0.991732102917604	6.82552373205259	5.02675723210366	1.20538980494649e-06	1.15154731148289e-05	4.9685560378519
SAP30BP	0.331376255180012	4.83207485630208	5.02654219874672	1.20657361752146e-06	1.15205144916038e-05	4.9676186071576
PRRG2	0.491383189745593	4.83140485561962	5.02639565257897	1.20738103709909e-06	1.15219584947951e-05	4.96697976125863
PRAG1	0.575370051181427	4.71356471769014	5.02580262015459	1.21065379990252e-06	1.15469147596352e-05	4.96439466825217
PLAU	1.10185074395473	7.49922278058405	5.02503237396089	1.21491740076337e-06	1.15812891639544e-05	4.96103742190479
LIF	0.965469340446249	5.68087535762613	5.02462123970095	1.21719914154355e-06	1.15967442899421e-05	4.95924558239849
DEDD	0.335772148457116	5.71667387260651	5.02420382739573	1.21951997729521e-06	1.16125549247975e-05	4.95742649366103
LSM8	0.321232977346149	4.05536784327161	5.02402017876188	1.22054243325051e-06	1.1615991645228e-05	4.95662618614863
WDR55	0.367467477306112	4.23751865289031	5.0236938800537	1.22236113915004e-06	1.16269985061406e-05	4.95520428944755
SNX7	0.445416403722177	5.55412238299793	5.02300575867782	1.22620517435585e-06	1.16572477837111e-05	4.95220592157696
ULK2	-0.424341364324272	2.87981147852071	-5.02102078931581	1.23735957712811e-06	1.17569246833293e-05	4.94355848970675
NLGN4X	-0.675681955621112	1.4493803397412	-5.02023997401542	1.24177423703766e-06	1.17924899016464e-05	4.94015760354393
KRT6A	2.01997173128215	4.34924569107759	5.01889374193704	1.24942161804898e-06	1.185622538683e-05	4.93429494218446
TNNI1	0.529944786451842	1.94470761833325	5.0188209946634	1.24983616327936e-06	1.185622538683e-05	4.93397817103805
HOXB3	0.764280531535589	3.95459422435735	5.01798644148444	1.25460136072576e-06	1.18950028579825e-05	4.93034443392591
TTK	0.597094336281176	2.22339631389955	5.01650757503944	1.26308882741399e-06	1.19690106425053e-05	4.92390639725341
HK1	0.524322219101333	6.28422423888987	5.01487897912544	1.27250005610617e-06	1.20516874245784e-05	4.91681817950876
ANKS3	0.430630932677962	3.47208129933381	5.01419100968479	1.27649605388522e-06	1.20830157467227e-05	4.9138244145929
TMEM208	0.334198615901773	6.50618429775534	5.01262746851421	1.28562303417713e-06	1.2162852832498e-05	4.90702166024396
CA13	0.61296980446481	3.09625169603756	5.01194723991395	1.2896135150784e-06	1.2194035385709e-05	4.90406257482205
PLEKHG3	0.47325449139388	4.44442982313463	5.01091443360517	1.29569532869655e-06	1.22449484803998e-05	4.89957030474988
GTF2F2	0.35618914152664	4.76376559115703	5.01072541171321	1.29681141608986e-06	1.22489035261548e-05	4.89874821470632
RDM1	0.412511127547155	1.01825082558323	5.00940425155763	1.30463833563968e-06	1.23162067395146e-05	4.89300290192107
GDPGP1	0.365225759179168	2.35084490794621	5.0091871337963	1.30592897730502e-06	1.23217662076834e-05	4.89205883329263
NRROS	-0.615625264876878	2.76871131465429	-5.00806664102421	1.31260938070307e-06	1.23781461416569e-05	4.88718720899495
MAP3K6	0.540038165349835	5.12804522237523	5.00712877895356	1.31822640583527e-06	1.24244430810851e-05	4.88311024602067
UGT1A9	0.146815049523396	0.170307075990633	5.00653473026929	1.32179632273451e-06	1.2451406454343e-05	4.88052816417215
RER1	0.34173033114222	6.04742889998925	5.00612138424081	1.32428584268425e-06	1.24681689606931e-05	4.87873165697563
DRAP1	0.375665866475987	7.21258765876044	5.00582979204575	1.32604479279015e-06	1.24780388620591e-05	4.87746438990554
MGAT3	0.83178434115635	4.35184688698552	5.00324063184024	1.34176289687536e-06	1.26191830242284e-05	4.86621426319523
NFE2L3	0.65247174625354	5.12725276548331	5.00307763537101	1.34275842765609e-06	1.26217854556816e-05	4.86550617545547
ZNF667	-0.44866471327649	1.31781280113147	-5.00192475663146	1.34982032574877e-06	1.26813777955178e-05	4.86049834466253
WDR45B	0.443939218747855	6.85096304702564	5.00088893426766	1.356195909531e-06	1.27344620189598e-05	4.85599971763409
APOBEC1	1.35149280868738	3.19621843082474	5.00052063105352	1.35846988064128e-06	1.27489965976377e-05	4.85440032735299
PSME3	0.330778809122815	6.06583654958513	5.00018033158515	1.36057423778261e-06	1.2761924701509e-05	4.8529226244838
RIMBP3	-0.10245076754632	0.196125913356741	-4.99967630911887	1.36369684115246e-06	1.27843848552035e-05	4.8507341160938
P2RX1	-0.755163486450579	2.25780798788341	-4.99907057141386	1.36745880347865e-06	1.28128117023914e-05	4.84810417061977
CXorf38	0.387216471415896	4.28361669685552	4.9988645630346	1.36874052004741e-06	1.281798122214e-05	4.8472097937666
HOXB7	0.873144887378754	4.98479765989234	4.99675446447749	1.38193612084662e-06	1.2934656900824e-05	4.83805048169067
GLOD5	0.54375634277643	1.93053491745449	4.99536438564724	1.39069635879154e-06	1.3008561867162e-05	4.83201814846328
RACGAP1	0.544275208943121	4.03485040841156	4.99526672880532	1.39131380981435e-06	1.3008561867162e-05	4.83159440793643
PABPC5	-0.426135238033578	1.21892664100176	-4.99301116474353	1.40564917753964e-06	1.31356008027773e-05	4.82180907417698
KDM5B	0.4416733210423	4.80973134600678	4.99227327771851	1.41036987594523e-06	1.317270460198e-05	4.81860861304967
ARFRP1	0.419605225006193	4.96829172691046	4.98996138116743	1.42526019118817e-06	1.33047015933403e-05	4.80858345118217
ZNF600	0.489666043642656	3.22344611643443	4.98830342850475	1.4360323655084e-06	1.33981361880776e-05	4.80139615909343
ANGPTL5	-0.26136182341534	0.29164943205205	-4.9858724376075	1.45197004120337e-06	1.3539639911572e-05	4.79086096139511
FANCD2	0.463201824941382	2.48713349430198	4.98553141479334	1.45421947227309e-06	1.35534181070293e-05	4.78938337790142
SMAD9	-0.631311561978818	2.51960523509586	-4.98537399658789	1.45525896282393e-06	1.35559109433557e-05	4.78870134200971
RHOT2	0.483101614698087	5.76131554506876	4.983456910993	1.46797614095399e-06	1.36671225127312e-05	4.78039660624675
RCOR1	0.522209390741923	4.95095246508	4.98219593976354	1.4763995931714e-06	1.37357271522692e-05	4.77493544066627
CBLN1	-0.858604761324609	1.47319897659539	-4.98211984086261	1.47690944037156e-06	1.37357271522692e-05	4.77460589567249
STIP1	0.405917837121968	6.68025501935577	4.98129377143778	1.48245493340547e-06	1.37800032692783e-05	4.77102885975771
ADIPOQ	-1.27794923449569	1.1698304793828	-4.97775378980096	1.50644868500875e-06	1.39956256402479e-05	4.75570512808393
SAMD3	-0.410097891259767	0.915705388620436	-4.9765691997639	1.51456150467714e-06	1.40578181373637e-05	4.7505791526525
COMMD5	0.325887687934673	5.14280347282891	4.97654260683781	1.51474411503457e-06	1.40578181373637e-05	4.75046408989057
MICALL1	0.45265754891584	4.65917159798759	4.9759768561987	1.51863411646616e-06	1.40864746175538e-05	4.74801629927928
SMG5	0.366752204853593	6.39043574240874	4.97545954599796	1.52219952514184e-06	1.41120915849871e-05	4.74577827561488
PLEKHG5	0.544873542284006	3.46669288965419	4.97531610039261	1.5231896180922e-06	1.41138187356628e-05	4.74515772219911
APOL2	0.554089660121738	6.37602062232696	4.97506947717215	1.52489332509685e-06	1.41221528984049e-05	4.74409084834858
XCR1	-0.574967039306863	0.944685467453924	-4.97494273101319	1.52576962346143e-06	1.41228196195884e-05	4.74354256930818
F8	-0.409281368614371	2.13467306267165	-4.97376002802295	1.5339701688616e-06	1.41912445706222e-05	4.73842693493285
ELF4	0.556635901144398	5.29986411974313	4.97262012103142	1.54191440577056e-06	1.42572275149685e-05	4.73349727607344
PSMG4	0.369557594849518	2.45860604693512	4.97240355766057	1.54342818044915e-06	1.4263713379214e-05	4.73256081905939
TRPV4	0.789479112097399	3.97955505003746	4.97182285461287	1.5474944003087e-06	1.42937686349398e-05	4.73004991147785
ETV6	0.407608368867449	5.16469443160725	4.97022561122871	1.55873231294707e-06	1.43900003591155e-05	4.72314471449571
TRIP4	0.343299763689009	5.04539944255654	4.97006305682399	1.55988044137747e-06	1.43930324068034e-05	4.72244205356369
GKAP1	-0.498823261001012	2.35939021346971	-4.96923001017093	1.56577716152606e-06	1.44398535605232e-05	4.71884138108346
P2RX5-TAX1BP3	-0.249110485242353	0.500656669253628	-4.967459471485	1.5783817723231e-06	1.45484543518222e-05	4.71119010284693
CCDC3	-0.638057913309589	4.57954319304739	-4.96665463000257	1.58414397018921e-06	1.45909504486867e-05	4.70771270723023
RMDN3	0.362074640725959	5.10543124374143	4.96658350459996	1.5846541662763e-06	1.45909504486867e-05	4.7074054234561
ARHGAP11A	0.513924332171666	2.86631397588288	4.9661815449162	1.58754049476569e-06	1.46098655909805e-05	4.70566889542434
C9orf16	0.596272623998944	6.93650317026122	4.96602339683244	1.58867749584385e-06	1.46126705864443e-05	4.70498570026659
C6orf141	0.892323833561662	3.62845349797336	4.96488418395417	1.59689118810834e-06	1.46805300376933e-05	4.70006481801516
GPX3	-1.01845035965241	6.76457826461714	-4.96427562753288	1.60129571455259e-06	1.47133183944683e-05	4.69743647936534
BTLA	-0.678278505002787	1.07564183628015	-4.96395965636337	1.6035872494187e-06	1.47266676320832e-05	4.69607190425334
COX4I1	0.330716008540798	7.80826681707377	4.96329066066756	1.60844953754515e-06	1.47635992837195e-05	4.6931829488989
MFSD5	0.320506197685346	5.77695139224218	4.96266567316636	1.61300488142094e-06	1.47976764435059e-05	4.69048430140548
ZNF366	-0.523555679550361	1.49044117133357	-4.96148203962486	1.6216663174109e-06	1.48693675547875e-05	4.68537416584327
C8orf58	0.381403174910375	3.41074053647039	4.96113210790572	1.62423562347003e-06	1.48851530858613e-05	4.68386357147637
TDRD6	-0.347602683157472	0.801023706976562	-4.96099246713487	1.62526200986953e-06	1.48851852469983e-05	4.68326078898443
VSTM2L	1.32540822469786	5.90961168799036	4.96090100962181	1.62593458077013e-06	1.48851852469983e-05	4.68286600443107
DNASE1L3	-0.710486919256701	1.26545964970007	-4.95991995992817	1.63316612654697e-06	1.49435977154967e-05	4.67863156070257
PPP4R1	0.431381014656049	5.44880694417646	4.95664327251883	1.65754599533704e-06	1.51587761104808e-05	4.66449317722286
ARHGAP12	0.467302928239044	5.33880463144992	4.95603264033905	1.66212817115692e-06	1.51927686399502e-05	4.66185917597479
TRMT61A	0.451282777801794	4.9275406219126	4.95524823509818	1.66803235516413e-06	1.52388033945509e-05	4.65847595273248
ADAM9	0.756725859343384	6.8174157593294	4.95508203519394	1.66928594165968e-06	1.52423254548114e-05	4.65775916674648
GPAM	-0.523929112231122	2.41190321086482	-4.95461636028411	1.67280322634333e-06	1.52665030412487e-05	4.65575090331891
VAV3	-0.667867731030066	2.51179356600614	-4.95431831535425	1.67505815518171e-06	1.52791408554991e-05	4.65446563347029
LPL	-0.868545100263962	3.67697076276811	-4.95389829737098	1.67824090141309e-06	1.53002242927894e-05	4.65265447390206
SSRP1	0.318931015831845	6.45466949656586	4.95175550547604	1.69456965165758e-06	1.5441073437185e-05	4.64341634477829
KLK7	1.82218478369137	4.98164818536227	4.95150941719853	1.69645474934356e-06	1.54502328546284e-05	4.64235558781507
LCAT	0.541777758914624	3.53653070479792	4.94981462271357	1.70949260372995e-06	1.55609023477937e-05	4.63505130228697
PIH1D1	0.331269336915411	6.01080474775594	4.94908545395519	1.71513184200436e-06	1.56041450848469e-05	4.63190928575046
TBC1D10A	0.383028254154504	3.78994075806607	4.94884557077812	1.71699098603171e-06	1.56129698206789e-05	4.6308756962234
RBBP8NL	0.717303728642875	2.34253528007128	4.94764985700536	1.72628718121661e-06	1.5681585346053e-05	4.62572426427512
TMC5	1.1197265064076	6.06674427403504	4.94764526984202	1.7263229383177e-06	1.5681585346053e-05	4.62570450344625
RGL1	-0.599283291526038	4.2345810991957	-4.94705394440039	1.73093835590397e-06	1.57153808641767e-05	4.62315727577771
CALB2	1.25876511756021	4.13316652369495	4.94676061422761	1.73323229358398e-06	1.57280753710807e-05	4.62189379509079
FIBP	0.326526139550656	5.96410046736529	4.94662106938893	1.73432461360892e-06	1.57298584144416e-05	4.6212927441308
EXO1	0.507500584289044	2.02275689835771	4.94419536665661	1.75341930067047e-06	1.5894831956878e-05	4.61084674423655
MRPL12	0.577543063246576	5.72640949018517	4.94373032893091	1.75710319176216e-06	1.59200077111206e-05	4.60884455686796
PDE7B	-0.550089884492373	1.85848968843483	-4.94324741339083	1.76093664334827e-06	1.59465118723839e-05	4.60676554843588
THEMIS	-0.602313676477944	1.12304105667984	-4.94294111966847	1.76337224496331e-06	1.59603367264489e-05	4.60544699732494
MGST1	0.806905478908222	4.74636575643707	4.94276935458221	1.76473952335971e-06	1.59644828906095e-05	4.60470759996601
GSTK1	0.392857059714574	7.01862417039427	4.93820598051379	1.80144325756305e-06	1.62828261815839e-05	4.58507075065617
CCDC68	0.654722936459864	3.11885277064263	4.93816399736989	1.80178434254898e-06	1.62828261815839e-05	4.58489015485682
RNH1	0.369735705765603	6.34533228909928	4.93797773433334	1.80329836005477e-06	1.62845898599673e-05	4.58408893486536
CD200R1	-0.422314617915308	1.01573918969962	-4.93791183063811	1.80383434578486e-06	1.62845898599673e-05	4.58380545221781
DOCK10	-0.680858579478262	2.78107670063988	-4.93755929658354	1.80670407934306e-06	1.63021155853981e-05	4.5822890867828
ZNF408	0.366393611171048	4.3447595924848	4.9366623665759	1.81402531950391e-06	1.63597691757417e-05	4.57843146360296
ANKRD53	-0.325188583599912	1.31161731089498	-4.93604702487775	1.8190646965086e-06	1.63967951776152e-05	4.57578523540845
ID4	-0.680104340015212	4.25290011799985	-4.93554586743059	1.82317897474368e-06	1.64254487519365e-05	4.57363023186034
SIX1	0.683973221249339	1.36615673882876	4.93527767432314	1.82538442214527e-06	1.64359313172305e-05	4.57247705528005
MMP11	1.45098640996213	7.77895052721718	4.93517680311051	1.82621459080339e-06	1.64359313172305e-05	4.57204334155912
METTL7B	0.873832104603339	5.11367416959099	4.9342913382838	1.83351767072203e-06	1.64932053177295e-05	4.56823641579968
GALNT6	0.844562725950697	4.22901168288087	4.9337263664505	1.83819218800862e-06	1.65251426555191e-05	4.56580767254015
C7orf61	0.417143237163838	1.08183087001519	4.93363486771134	1.83895032455632e-06	1.65251426555191e-05	4.56541435069714
TMEM150C	-0.643117260468051	3.35265024555258	-4.93319114987621	1.84263116278915e-06	1.65497496610817e-05	4.56350703747076
BMP6	-0.643817609670161	2.15885878739817	-4.93304332343632	1.84385903380275e-06	1.6550665603392e-05	4.56287163696678
ZCCHC18	-0.585358427011845	1.32270805462046	-4.93295196219569	1.84461829180695e-06	1.6550665603392e-05	4.56247894731198
MRPS22	0.257468690411072	4.18399740696241	4.93276211049858	1.84619702407939e-06	1.65563705545506e-05	4.56166294274343
CD226	-0.355810684659882	0.79098644308629	-4.9323111125661	1.84995259652852e-06	1.65815812365718e-05	4.55972459669306
FBXO10	-0.421927539104386	2.12610756233266	-4.93159927765738	1.85589528934987e-06	1.66263598906604e-05	4.55666547107702
IGSF3	0.672004491566894	3.98612954732191	4.93137695853571	1.85775508883874e-06	1.66345342197447e-05	4.55571011840046
RAD51AP1	0.590889426620224	2.94061718196417	4.93105263572138	1.86047143392066e-06	1.66503659063266e-05	4.55431649255231
POP7	0.373079757045112	6.27425008551742	4.92917351259971	1.87628580992363e-06	1.6783343115868e-05	4.54624320365671
MCM4	0.549052899516759	4.58606949039702	4.92773374738191	1.88849066745498e-06	1.68839142718136e-05	4.54005910686034
EIF2B2	0.335698285577304	4.40531940545138	4.92664255587558	1.89779187423332e-06	1.6958436396775e-05	4.53537311906349
EME1	0.446004038346681	1.55508238548309	4.92634359938545	1.90034788472979e-06	1.69726391190083e-05	4.53408942427697
UPK3B	1.22676827843627	2.47690562121701	4.92497463239602	1.91209490764901e-06	1.70688736570458e-05	4.52821194510762
RAB20	0.414362214423583	6.74236262446631	4.92427746318766	1.91810427871379e-06	1.71138175965119e-05	4.52521921645224
GSTO2	0.463615305475484	3.21813765393172	4.91642799561353	1.98703944957131e-06	1.77198708456184e-05	4.49154606664717
SMAP2	-0.642303807071301	6.06877776519667	-4.9158697535567	1.99203238276257e-06	1.77553789893035e-05	4.48915283458618
FAM83G	0.512916379768705	4.16011630537284	4.91537664612989	1.99645285667544e-06	1.77857512482821e-05	4.48703901167689
ITPR1	-0.607609569993066	3.07899798487236	-4.91396479436859	2.00916205052274e-06	1.78898967774486e-05	4.48098766051891
CLEC3B	-0.791167168289752	4.17135918122346	-4.91358395452345	2.01260368959249e-06	1.79028250952804e-05	4.47935556497719
STAU1	0.35160217725122	7.18578603034282	4.91357848551916	2.01265315439852e-06	1.79028250952804e-05	4.47933212816615
CCDC43	0.303024556654707	4.76289518286224	4.91288634237771	2.01892280734801e-06	1.7940937986147e-05	4.47636618519065
NUP93	0.321216391594176	3.76875486609703	4.91287988973456	2.0189813463538e-06	1.7940937986147e-05	4.47633853608342
KHDC4	0.541272205088694	5.01712361802415	4.9126586939389	2.02098905056694e-06	1.79496948603465e-05	4.47539074481699
TACC3	0.559422072604489	4.44889355304015	4.91244425362639	2.02293728405761e-06	1.7957914949832e-05	4.47447193068921
SPG7	0.372159288231949	4.641168393931	4.91191284565757	2.02777307557869e-06	1.79917470611855e-05	4.47219513377799
NKAIN4	0.794384246750172	1.85935371074387	4.91145533001722	2.03194541792709e-06	1.80196614107989e-05	4.47023507533237
ACD	0.370025503415879	4.67832982105975	4.91132348699955	2.03314931111522e-06	1.80212361200768e-05	4.4696702678391
MUC16	1.15744201124382	1.97345242757159	4.9107964997616	2.03796827327731e-06	1.80460595885778e-05	4.46741280130875
SRA1	0.321239025595987	5.30309187846126	4.91079244845286	2.03800536272851e-06	1.80460595885778e-05	4.4673954473423
CCDC14	0.488032075363501	3.57537964219297	4.90985835377285	2.046574410997e-06	1.81128024610364e-05	4.4633944999113
NCBP2AS2	0.379848402987488	5.8443048162971	4.90855075391617	2.058628501959e-06	1.82103062296716e-05	4.45779471167804
MRPS21	0.441174267209274	7.11490633031693	4.90816988313802	2.0621524664166e-06	1.82264963357723e-05	4.45616384774278
PLA2G4F	0.663378173566656	1.52138989438387	4.90812860041623	2.06253478097725e-06	1.82264963357723e-05	4.45598708357662
RGS7BP	-0.534195591442749	1.1757453538618	-4.90742114860162	2.06909708950476e-06	1.82752896351177e-05	4.45295809498965
PUF60	0.349529137753198	6.47897757312821	4.90683146051882	2.07458247296947e-06	1.83145267183866e-05	4.45043357058568
MICA	0.545702026892491	5.21624139603898	4.90642803031039	2.07834336383765e-06	1.83385081033293e-05	4.44870657078252
HMOX2	0.330275754381402	5.81608740583664	4.9054237264717	2.08773447161217e-06	1.8405022609179e-05	4.44440782547155
KRT78	0.289531124009139	0.32971237891532	4.90539774533896	2.08797796215528e-06	1.8405022609179e-05	4.4442966266808
KATNBL1	0.343882812886215	3.56299689415435	4.9051611366206	2.09019668300783e-06	1.84153354525512e-05	4.44328396610251
CAPN15	0.58157312259748	4.68384960397488	4.90450951501461	2.09631886138602e-06	1.84600114779725e-05	4.44049528539397
ATP5MC3	0.33925364384407	6.13961129030226	4.90423838378022	2.09887133302643e-06	1.84732239281259e-05	4.43933503463942
DBNDD1	0.619497783408439	3.75643236976239	4.90400879782943	2.10103504414457e-06	1.848300317642e-05	4.43835260651085
TELO2	0.508271501741424	5.10761736673202	4.90222470590359	2.11792282744096e-06	1.8622236818746e-05	4.43071943506274
DUSP4	0.602784405551459	5.31137887774533	4.90018119941045	2.13742770665542e-06	1.87843308814627e-05	4.42197895900868
CALM2	0.388273172569477	8.1992002122273	4.90005583871239	2.1386298969384e-06	1.87854939271342e-05	4.42144285692601
[truncated: 15,560 more rows]
