# Supplementary material for: Identification and prognostic analysis of biomarkers to predict the progression of pancreatic cancer patients
Source: Mol Med. 2022 Apr 15;28:43. doi: 10.1186/s10020-022-00467-8 (PMC9013045; doi:10.1186/s10020-022-00467-8)
Supplement: Supplementary file 7 — Additional file 7. The upregulated and downregulated genes in the ANXA1hi group compared with the ANXA1low group. [file 10020_2022_467_MOESM7_ESM.csv]

	logFC	AveExpr	t	P.Value	adj.P.Val	B
ANXA1	1.8709080281751	7.74103604931091	13.0990577919461	6.50425007977262e-28	1.14208127150727e-23	52.1061136165681
EMP1	1.41026850857196	6.68207034689422	9.18786659874567	1.01163111985389e-16	8.88161541675727e-13	27.3341190424374
EREG	1.83579703064143	2.20068813128201	9.0415217155045	2.54118354581426e-16	1.48735472936509e-12	26.4473364486202
CAV1	1.35117068170002	6.31092808375869	8.88935608213256	6.58517156989969e-16	2.5917116983668e-12	25.5306369586245
AREG	1.82004823515712	5.58268256520846	8.87108298254814	7.38000939223988e-16	2.5917116983668e-12	25.4209342677312
GPR87	2.23522163429597	3.12890797721381	8.79401132505994	1.19228996296583e-15	3.4892365766195e-12	24.9591585180505
HRH1	0.990681431663463	3.70963518632775	8.64608464509867	2.9806835565006e-15	7.47683179551344e-12	24.0771578491281
FAM3C	0.871921856830452	6.13549308242238	8.50903707703722	6.92874303440136e-15	1.52077248676317e-11	23.2652787348108
TMEM43	0.751522340269726	6.94572392502944	8.41042785404311	1.26707807740941e-14	2.47206932902577e-11	22.6843697164549
PLS3	0.767280970392688	6.30442282125147	8.34962269127374	1.83583066304885e-14	3.22353506124747e-11	22.3275675169024
AXL	1.17448703669581	5.72805077271038	8.30952520331705	2.34292637880681e-14	3.73994948049715e-11	22.0928746222172
PLAU	1.65071363537826	7.49922278058405	8.29201418311099	2.60586117498321e-14	3.81302636429418e-11	21.9905324152449
CST6	2.43333888727692	4.97592467480544	8.19628331844173	4.65325487366961e-14	6.28511556359728e-11	21.4326845428999
PYGL	1.06528526764374	4.75193606045628	8.09342394168483	8.64807120901291e-14	1.08465344542184e-10	20.8364665485967
RND3	0.934230139502656	5.61491022870615	8.04522296750596	1.15489686937604e-13	1.3519222752916e-10	20.5582302978807
ANXA8	1.70853430438014	2.5032468442466	7.98454459126273	1.66041275415298e-13	1.81079272966077e-10	20.2090416038827
FRMD6	1.1605064533325	4.34952234032406	7.975444144827	1.75314519074168e-13	1.81079272966077e-10	20.1567750928226
PRSS23	0.967613203038331	5.6880388090676	7.88832521220823	2.94541953634888e-13	2.7568986510091e-10	19.657822770436
NRP2	1.09920350161389	4.61274018968314	7.88618268788586	2.98314678336881e-13	2.7568986510091e-10	19.6455841604416
PTGS2	1.68473895753512	3.88560876175096	7.86943538889933	3.29501319005033e-13	2.89285683020469e-10	19.549973348578
ITGB5	0.912880314575693	7.44990195798207	7.81961673666698	4.42654986115769e-13	3.70122804819371e-10	19.2661243741031
IL1RAP	0.984186919902007	3.22106446949414	7.76084048049823	6.26387580993761e-13	4.99942706121338e-10	18.9323426151294
REXO2	0.600955855008634	5.537802522119	7.74703240025459	6.79497952196452e-13	5.18752371418152e-10	18.8541039535192
CMTM3	1.12181929239654	6.36974593528844	7.69735462668382	9.10136048492785e-13	6.65878286478534e-10	18.5731804169528
LOX	1.35445972983538	5.11286621457879	7.67499385719838	1.03778841837482e-12	7.28901073529736e-10	18.4470195454008
BCAR3	0.921945918597291	4.68397679653635	7.65429456259352	1.1716716097129e-12	7.91283915190336e-10	18.3303931686652
MUC16	1.66492892881319	1.97345242757159	7.6359129552431	1.30480573086971e-12	8.48558660308933e-10	18.2269553330544
SEMA3C	1.38499907577167	5.38931434333932	7.56421974829767	1.98303260806391e-12	1.24357391303551e-09	17.8246999662656
FNDC3B	0.843157007870287	5.06495298955367	7.5577004093785	2.05977235936441e-12	1.24715665027861e-09	17.7882153188832
SERPINE1	1.5078313694469	8.09003066323569	7.52593325259466	2.47781765147839e-12	1.31636385445224e-09	17.6106608607487
SCEL	1.75020505151071	3.70213867653755	7.52453741707711	2.49799597469189e-12	1.31636385445224e-09	17.6028678386525
RTN4	0.578724487822282	7.33048103725346	7.52112842200472	2.54796230751513e-12	1.31636385445224e-09	17.5838383116843
PTGES	1.59881717254878	5.75577305181773	7.52102242951989	2.54953160052064e-12	1.31636385445224e-09	17.5832467154197
DCBLD2	1.28995517368875	4.61787555775253	7.5205501951751	2.55653498401519e-12	1.31636385445224e-09	17.5806109941496
RYK	0.590234939279963	4.61692664441603	7.51177348059205	2.6902137012637e-12	1.31636385445224e-09	17.5316400146318
ARL4C	1.17020357215571	6.52069434533118	7.51122141832407	2.69884952219833e-12	1.31636385445224e-09	17.5285606688589
GTDC1	0.534248631333358	2.46610765255103	7.47673681567064	3.29627948507099e-12	1.56430733725302e-09	17.3364369975709
LRRC8A	0.975183712971767	6.85234758917559	7.46570243357558	3.51375456031918e-12	1.62363200854328e-09	17.2750563743617
ITPRIP	0.872559477856139	4.75300580730377	7.43855503955033	4.11103502541479e-12	1.85091446182713e-09	17.1242419042759
PANX1	0.690565891173653	5.01386278296206	7.41512682184057	4.70643034129383e-12	2.06600525906946e-09	16.9943159291297
NTAN1	0.522345060387944	4.36402472733458	7.41046478119088	4.83470064585612e-12	2.07054899123384e-09	16.968486838805
PLXNA1	0.884545417903866	4.97879393305925	7.40158245757261	5.08872330561708e-12	2.09283166272748e-09	16.9192993607324
CAV2	1.01520729449252	5.48668248712028	7.40034624394318	5.12510743762639e-12	2.09283166272748e-09	16.912456022351
ANXA8L1	1.14811143597887	1.6545994454085	7.39086147730835	5.41294945592912e-12	2.16013589765135e-09	16.8599706614426
SRPX2	1.238408195732	5.33991028493233	7.35636783372825	6.60099340555128e-12	2.56020355290611e-09	16.6693899627653
ARHGAP23	1.07098209155197	4.42481127032558	7.35359313403389	6.70706551817762e-12	2.56020355290611e-09	16.6540796697219
ADGRF4	1.1277854130704	2.79765068052203	7.32528434664619	7.89026803440522e-12	2.88126316794816e-09	16.4980496512511
SNAI2	1.32171088035692	5.09829235298413	7.3252694420793	7.89094233833317e-12	2.88126316794816e-09	16.4979675846079
CMTM7	0.969414348839232	5.35013048383656	7.32041894838447	8.11343724927787e-12	2.88126316794816e-09	16.4712647427838
MYOF	1.13910416601354	6.60129364360379	7.31847111831052	8.20451952829934e-12	2.88126316794816e-09	16.4605442030804
DUSP14	0.647964763301608	4.54928927142391	7.25877577255983	1.15430696669874e-11	3.97421098593395e-09	16.1327217828804
SH3GLB1	0.547924711979935	6.19376646666672	7.25005705316235	1.21317845264135e-11	4.09657700960182e-09	16.0849613519343
GNAI3	0.476351273751612	3.72518489999327	7.21241809125006	1.50326124414656e-11	4.89049555076723e-09	15.8791300527884
PTPRU	1.08632297250251	5.09664998838412	7.21233211976875	1.50399658147634e-11	4.89049555076723e-09	15.8786605682893
PTPN14	0.708927734608284	3.24034558512648	7.20013670245484	1.6119879943487e-11	5.1463449441398e-09	15.8120926593903
AMIGO2	1.18698880670958	5.4442878927549	7.15765844994137	2.05140117811093e-11	6.43224165829462e-09	15.580702115341
FAP	1.25377842399635	4.35625370959172	7.15294495184831	2.10691668176142e-11	6.49041228334189e-09	15.5550720668119
BMP1	0.857110741796312	5.14453017405097	7.14740271220273	2.17409253434195e-11	6.58187772595006e-09	15.5249473819405
TBC1D2	0.862347060843958	5.11068678094852	7.12228286377157	2.50604671564734e-11	7.45824987797485e-09	15.3885684016108
OSGIN2	0.578461194502166	4.34984381649898	7.11752787428725	2.57429218562111e-11	7.53366608122017e-09	15.3627823890431
TMEM237	0.475511716187048	2.72554475354371	7.10834973628273	2.71124858504314e-11	7.80439572209384e-09	15.3130365177804
REEP3	0.785465358289322	5.80289986407928	7.08713751548465	3.05589885231177e-11	8.65460128189392e-09	15.1981999259285
MINDY2	0.712807567945638	3.93537335147682	7.08229104431647	3.140518252295e-11	8.75307301461077e-09	15.1719890099637
NAA50	0.533216984285282	5.92528671326675	7.06814546577541	3.40094800437839e-11	9.33081968888753e-09	15.0955426127725
LRRC42	0.556215099060273	5.66505033206	7.0641696439864	3.47790645945494e-11	9.39516300331836e-09	15.074071386586
NMD3	0.48237472220388	5.31352830537109	7.05293987242702	3.70467996347766e-11	9.85613264828853e-09	15.013461565737
PRKRA	0.400154443162948	5.07700445607338	7.04774791607667	3.81439923950316e-11	9.99657257409492e-09	14.9854573127364
NT5E	1.13968962902259	5.25999611960138	7.03084977582862	4.1941740524029e-11	1.07131757201005e-08	14.8943915557393
CALU	0.830602420789367	7.43944666288065	7.03018477496088	4.20985890248267e-11	1.07131757201005e-08	14.8908102775444
POGLUT3	0.717109349427335	5.32395634449796	7.00414476147907	4.87171618464611e-11	1.21913866216516e-08	14.7507231107753
TGM2	1.30033299109614	7.86321301955897	7.00203609429819	4.92959992105052e-11	1.21913866216516e-08	14.7393918030791
CYP27C1	0.964998530201881	1.61351912313552	6.99853906731775	5.02709368437752e-11	1.22598247227757e-08	14.7206040844115
BZW1	0.634262244104615	5.62672477710875	6.99576092738922	5.10589907990973e-11	1.22814358827582e-08	14.7056823062943
CHST3	0.863331185624889	4.23179624696474	6.98628811124107	5.38387921402266e-11	1.27750723133816e-08	14.6548273605298
PHLDA1	0.822406382503416	5.94695422319088	6.97902083438288	5.60720810298592e-11	1.31275956107106e-08	14.6158390001201
TRIB1	0.718646245401202	6.09496917621119	6.97127363591447	5.85535052188435e-11	1.35281710281273e-08	14.5743009194688
HOMER1	0.600531257484832	2.28936301455878	6.96053455963817	6.2173221515379e-11	1.40519630736274e-08	14.516764108029
LIMK1	0.630044554486869	5.09332993624651	6.95944549814121	6.25523998158182e-11	1.40519630736274e-08	14.5109320178978
MSANTD3	0.497658322766136	4.65871719393112	6.95753971862065	6.32214296267763e-11	1.40519630736274e-08	14.5007275119461
PLAT	1.45315634752642	7.31834591380369	6.94879258225832	6.6383782573539e-11	1.45704104776096e-08	14.4539110848562
GFPT2	1.22921409554122	4.58625710369578	6.94534733266676	6.76717225561771e-11	1.46697256341224e-08	14.4354805158771
TSC22D2	0.557930950778062	3.49563023009355	6.92949077472846	7.39242597897102e-11	1.54949377573214e-08	14.3507213436346
CHSY1	0.77700851692776	5.25711529187764	6.92749063123163	7.47523490950812e-11	1.54949377573214e-08	14.3400376019617
GMPS	0.445310754591564	4.60625257083472	6.92464715274945	7.59453576235391e-11	1.54949377573214e-08	14.3248521965011
GSDMC	0.948472715751937	1.38340446302469	6.9238558960692	7.62806627297272e-11	1.54949377573214e-08	14.3206271701032
PHF13	0.546914897061087	4.98238993465439	6.92357617142232	7.6399548499091e-11	1.54949377573214e-08	14.3191336062809
BEAN1	1.06297656799394	2.23712009123245	6.92269993583265	7.6773141117772e-11	1.54949377573214e-08	14.3144552483756
FZD6	0.752013579761162	4.90666356095636	6.91795863531045	7.88261064687493e-11	1.57284954941451e-08	14.2891465172746
EDEM1	0.580491350205322	5.20923247169694	6.91219304806191	8.13956237356484e-11	1.60587163727444e-08	14.2583834388536
SET	0.451963220863994	7.76391009180284	6.90858830460456	8.30439031682112e-11	1.6201865508118e-08	14.2391572193128
SLC20A1	0.909191498463908	5.95909155810997	6.90281016313686	8.57548779397853e-11	1.65469219971944e-08	14.208350850714
ARF4	0.599291651024474	8.43598222503497	6.89595166686552	8.90861486275245e-11	1.6892101844047e-08	14.1718035191842
KLF6	0.822819492601512	7.11360815557275	6.89518207255682	8.94678211456447e-11	1.6892101844047e-08	14.1677038175983
CAVIN1	0.853261562665977	8.20135669527187	6.88870526375298	9.27444586429234e-11	1.73244675458627e-08	14.1332115500122
TMPRSS11E	0.941170320440604	0.852397992528163	6.88291165680125	9.57755271662944e-11	1.77023419106628e-08	14.1023733009593
CHST11	0.968375243073953	4.8158429574207	6.87911500962522	9.78145867218298e-11	1.78399704046136e-08	14.0821724953352
ARL8B	0.471844715017846	6.46591615531233	6.87693809929716	9.90029775024439e-11	1.78399704046136e-08	14.070592681562
LEPROT	0.572222441301066	6.35768202597538	6.87363831079211	1.00831543713614e-10	1.78399704046136e-08	14.053043835487
PTPRE	0.623932192480447	3.56535140320699	6.8728751144373	1.01259183852911e-10	1.78399704046136e-08	14.0489857091251
C16orf74	1.21895326911695	2.50263097851746	6.8722688749209	1.01600150376523e-10	1.78399704046136e-08	14.0457623489012
NOG	0.968082140501945	2.10624963154712	6.85841260793912	1.09709312660294e-10	1.87150634388877e-08	13.9721331922797
ITGA5	1.0384555906845	6.22323585095552	6.8579747825556	1.09975678757943e-10	1.87150634388877e-08	13.9698080684685
COMMD2	0.461849470184731	4.37908800425131	6.85757940962176	1.10216765114408e-10	1.87150634388877e-08	13.9677084663807
CTNNB1	0.575291268227691	7.95491038274776	6.8565494775762	1.10847234902006e-10	1.87150634388877e-08	13.9622394047274
LPCAT2	0.90698056962908	4.29297168795615	6.84567448749164	1.17725114969313e-10	1.96870027975825e-08	13.9045206105678
CEBPB	0.826734311564281	7.36430853540874	6.83852361437052	1.22475152186146e-10	2.02881245022314e-08	13.8665961074874
TMEM200B	0.866725293002798	3.05539963421348	6.83059055684029	1.27965955182735e-10	2.09365647084668e-08	13.824549923578
UBE2E3	0.502202887675269	6.17124123913584	6.82945100311446	1.28774360072579e-10	2.09365647084668e-08	13.8185124508755
SPSB1	0.823531409715197	6.09271939851009	6.82394905278449	1.327488306146e-10	2.13847405207501e-08	13.7893707007142
TMEM158	1.14152401120936	4.7629694905254	6.78636788612298	1.63322548427606e-10	2.60707329803667e-08	13.5906797527534
RBMS1	0.805973405258551	4.604979543854	6.78375957578898	1.65685114249889e-10	2.6209593883908e-08	13.5769132022132
SIAH2	0.491067764791475	5.49507488304379	6.77010626400442	1.78612374322621e-10	2.80022739350973e-08	13.5049016713248
VGLL1	1.60314771550475	3.13842254211031	6.76501501349324	1.83683050683741e-10	2.85423954597859e-08	13.4780704932584
ASAP1	0.700792169041524	4.5512058444615	6.75813612028427	1.90760016504138e-10	2.93820625420716e-08	13.4418369725376
ITGAV	0.856933156186146	6.56587961212376	6.75017510903352	1.99286018402903e-10	3.03860925249782e-08	13.3999303389493
RAB31	1.08938627505272	6.47025477951716	6.74804566011947	2.01629523413433e-10	3.03860925249782e-08	13.3887258314158
CD58	0.85758503355181	5.45107104464133	6.74728778050617	2.02470119336092e-10	3.03860925249782e-08	13.3847385982499
MARVELD1	0.770159914132539	6.58548883315104	6.72651643111882	2.26901203703735e-10	3.37640528460498e-08	13.2755615164275
PLOD2	1.01181232744618	5.12562927283397	6.7228466809446	2.31509633114778e-10	3.39816733260041e-08	13.256293254009
ARL4D	0.996923664744905	4.39742913529273	6.72210284930292	2.32454902766556e-10	3.39816733260041e-08	13.2523884675296
PPP3CA	0.60411483636321	5.68030024019317	6.72076119560408	2.34169512640042e-10	3.39816733260041e-08	13.2453460196972
IKBIP	0.644271890743216	3.96523035555779	6.71724627219673	2.38720806654284e-10	3.43581856069063e-08	13.2268998082569
ITGB1	0.975947994732531	8.14649874141653	6.70993430562294	2.48469624803447e-10	3.52727731510729e-08	13.1885449484333
ARNTL2	0.859546754353488	4.23030649740024	6.70792360032998	2.51218480238069e-10	3.52727731510729e-08	13.1780021050601
OSBPL10	0.656948014951344	3.52109792697005	6.70787633857052	2.51283451202693e-10	3.52727731510729e-08	13.1777543171359
SRGAP2	0.55351788131206	3.48010577325297	6.70655210615817	2.53110622303957e-10	3.52727731510729e-08	13.1708119366541
FOSL1	1.33355325351057	5.17551812092336	6.701527635647	2.60163140911265e-10	3.59701148918181e-08	13.1444781194859
LIMS1	0.726053241324519	5.2618987678944	6.69468655922107	2.70077492981942e-10	3.70491460880463e-08	13.1086419086284
KPNA4	0.481403604607877	5.21269759279256	6.69211165103788	2.73904737167289e-10	3.72361684430494e-08	13.0951591157526
ABLIM3	0.934407942377061	4.73433450875139	6.68990619277439	2.77225270145059e-10	3.72361684430494e-08	13.0836132711859
CD276	0.670365873133205	6.30448407751699	6.68952531041447	2.77802726011702e-10	3.72361684430494e-08	13.0816195320941
FXR1	0.44141203109021	4.93237289146572	6.6764068231703	2.98431084850183e-10	3.96981168097301e-08	13.012991272115
RARRES1	1.31429961847259	6.03676980754075	6.67237282172755	3.05072394055258e-10	4.02764373474908e-08	12.9919037038788
ZBTB8A	0.427865646880228	2.33642200027677	6.66321599092026	3.20692379478387e-10	4.20226678452313e-08	12.944064700754
SLC43A1	-0.763292274344675	4.50954330162934	-6.65748611030843	3.30864340872252e-10	4.30344219361176e-08	12.9141492329167
BACH1	0.697198211522846	4.55911211459824	6.65050511096835	3.43687340807094e-10	4.43735736561159e-08	12.8777223119419
RRAGC	0.476253221910319	4.24200272942652	6.64685149983617	3.50592221953801e-10	4.49346629582977e-08	12.8586667594541
FSTL1	1.04790972071977	7.46322641296511	6.64167002978481	3.60619297969649e-10	4.58848858916599e-08	12.8316532449656
CLDND1	0.560776792545616	5.27199735984603	6.63839537244365	3.67101382149353e-10	4.63736199220179e-08	12.814587314942
DUSP7	0.679741895472619	4.72231674834273	6.63422259760145	3.75527673939958e-10	4.66863627650478e-08	12.7928480716498
MMD	0.777787470894193	4.62752716301036	6.63410293721942	3.75772097269315e-10	4.66863627650478e-08	12.792224787003
RIPOR1	0.543198769488836	5.5723567753544	6.63323309259092	3.77553591470857e-10	4.66863627650478e-08	12.7876941581302
TGFB2	1.15227439209134	3.61050037289979	6.62507936955944	3.94662315962475e-10	4.83500055183015e-08	12.7452422588063
AHNAK	0.826501154419276	7.59689364805393	6.62421754279096	3.96514653148552e-10	4.83500055183015e-08	12.740757021029
CD109	1.09418275732938	3.83257548694937	6.62037307883663	4.04882385786068e-10	4.89523286516656e-08	12.7207533612092
SERPINH1	0.906921011268936	7.88285244177333	6.61891025295108	4.08111768082329e-10	4.89523286516656e-08	12.7131437462752
MAML2	0.730448999792141	4.2361925923258	6.6181420178322	4.09817888934156e-10	4.89523286516656e-08	12.7091477910574
TGFBI	1.25712459838555	6.84310892635214	6.61685923853054	4.12682386772830e-10	4.896141911719e-08	12.7024760633268
PPFIBP1	0.641354812414257	4.40053752710658	6.61460815472356	4.17756858002019e-10	4.92308232862916e-08	12.6907700520583
XXYLT1	0.514437257190274	3.74800398554375	6.6124106601001	4.22769748247877e-10	4.94894267298965e-08	12.6793450033711
ARSI	0.999086324232141	2.85242564129453	6.60666569105495	4.36156487678517e-10	5.07183560738218e-08	12.6494868891396
ZNF469	0.919192341335894	2.81536762934052	6.59570406239796	4.62866451612278e-10	5.34702106832894e-08	12.5925594151895
WDFY1	0.646934396940857	5.39967946417447	6.59382620050632	4.6760098036696e-10	5.36640889821141e-08	12.5828127064367
RUNX2	0.87628598411576	3.3115245181634	6.58262159857433	4.96857155800133e-10	5.63528176583416e-08	12.5246917317719
TIMP2	0.83418801877221	8.56869008158749	6.58238647045838	4.97490003591931e-10	5.63528176583416e-08	12.5234726996005
MMP14	1.12284582490509	8.997599325918	6.58085319092921	5.01636323529482e-10	5.63528176583416e-08	12.5155239835577
PLPP4	1.41593655606144	4.20908898391173	6.58003362718064	5.03866528410481e-10	5.63528176583416e-08	12.5112757160023
MICAL2	0.814284101362857	5.02817951419899	6.57793610117038	5.09618872708637e-10	5.65964842748358e-08	12.5004044839179
B4GALT5	0.707890828570155	6.72278677851165	6.57680357942144	5.12751563393169e-10	5.65964842748358e-08	12.4945356200539
F3	1.17309732290909	7.42560763166095	6.57573854024642	5.1571487464968e-10	5.65964842748358e-08	12.4890170119466
LARP6	0.615497810184726	3.5716431324237	6.57008281454282	5.31735683582264e-10	5.79922165715589e-08	12.459720283133
ITPRIPL2	0.750761934340987	5.01302116172627	6.56887750578018	5.35212706510841e-10	5.8011110577925e-08	12.4534787249364
INPP4B	0.900107819650263	3.90739389552825	6.56652131669822	5.42074475042351e-10	5.83943908421389e-08	12.4412794464672
ELK3	0.734733587244838	5.92698126473624	6.56103755874736	5.58381384816361e-10	5.97842605853078e-08	12.4128972178461
ALDH1A3	1.12685637905322	4.28950696598308	6.5568596562225	5.71128150852956e-10	6.07784193989519e-08	12.3912832609112
NOX4	0.937693155862538	2.81308168684616	6.5534509187257	5.81739920429805e-10	6.15347666435358e-08	12.3736546384255
TNFRSF12A	0.957967602800009	7.68211173053871	6.54960443160365	5.93947518626813e-10	6.24498471830432e-08	12.3537687786132
TPM4	0.73883233390379	8.46243324963573	6.54688832478982	6.02719095176917e-10	6.29949082869731e-08	12.3397310809542
RBMS2	0.599286257069314	4.62419391499284	6.54025263003021	6.2468843049234e-10	6.49047582900295e-08	12.3054504792026
ARL6IP5	0.533558818430565	7.85440604665202	6.53129465077151	6.55600317167502e-10	6.77157998184951e-08	12.2592060243118
CAP1	0.657048898380452	8.64430208745656	6.5301410821659	6.59688805989122e-10	6.77396242360409e-08	12.2532536521293
FSCN1	1.02110133083167	6.66260831371242	6.52486845536292	6.78697684005692e-10	6.92361295912426e-08	12.2260551806735
SYTL4	0.679218471092317	3.87974851997457	6.52316046251356	6.84970110138735e-10	6.92361295912426e-08	12.2172474697402
ST3GAL4	0.820058187941889	4.89699496817761	6.522856637048	6.86091836031449e-10	6.92361295912426e-08	12.2156808605653
VGLL3	0.994289522802633	2.88498962629547	6.51651729822828	7.09913249154468e-10	7.09797825984883e-08	12.1830035295366
ZFP36L1	0.851240179370635	7.98473701111322	6.51568908724223	7.13084906872063e-10	7.09797825984883e-08	12.1787357789992
FUT11	0.521142473202807	4.33079595755964	6.51506149909629	7.15497552248558e-10	7.09797825984883e-08	12.1755020517733
S100A2	2.19434858159212	5.31107823125433	6.51139591358044	7.29750455935198e-10	7.15905442346807e-08	12.1566184297737
PSMD2	0.477472337208463	6.92262490131125	6.51138113064501	7.29808498092593e-10	7.15905442346807e-08	12.1565422870772
KRT16	2.15008255511726	5.55123977785907	6.51010342615674	7.34842336614383e-10	7.16838699367331e-08	12.1499615905493
AMOTL2	0.749342354901191	5.03529904214612	6.50798954998781	7.43245573417448e-10	7.21030332797622e-08	12.1390759899919
SRGAP2C	0.48120793383027	2.14936956361179	6.49400086418923	8.01286132488271e-10	7.73065011008877e-08	12.0670940515915
SPHK1	0.942177922142417	4.99929235919698	6.49000926479651	8.18649929949624e-10	7.85501318031992e-08	12.0465716365904
TMOD3	0.699062261027627	5.1095820146754	6.48180737465748	8.5549837010583e-10	8.16396515254797e-08	12.0044265246905
THBS1	1.39991589865433	7.5802145687549	6.47779014736516	8.74136805422935e-10	8.29673954941693e-08	11.9837959915627
PPP4R1	0.540752087499552	5.44880694417646	6.47235832467143	8.99974771144699e-10	8.49605215404826e-08	11.955913180086
RIPK2	0.675280133391305	4.85737693182657	6.47094149815173	9.06836875414236e-10	8.51279313853673e-08	11.9486426252848
A4GALT	0.880036990164204	5.07196184774684	6.46999609404645	9.114443362634e-10	8.51279313853673e-08	11.9437917512566
AP1S3	0.891461688496749	3.74050684523245	6.46892204782291	9.16706674094922e-10	8.51664152932949e-08	11.9382813385606
BICD2	0.59587415925004	4.51566718898504	6.46677408436912	9.27320495720385e-10	8.56990557071276e-08	11.9272628500038
GPX8	0.879307388710602	5.39971951469649	6.46507776153245	9.35787921631582e-10	8.60287964184761e-08	11.9185627381194
TTC7A	0.593877372078389	5.27273552452027	6.46045332143896	9.59259483944494e-10	8.74235053066331e-08	11.8948519604304
PTK7	0.847920978687253	5.68860140025772	6.46013102747561	9.60916710756888e-10	8.74235053066331e-08	11.8931998569765
PIAS3	0.673403519791154	5.0758420222778	6.45834396450221	9.70156948747986e-10	8.78092054797211e-08	11.8840401499303
PIM1	0.825318000225504	6.45040471042725	6.45550912930203	9.84994344256363e-10	8.83864126831249e-08	11.8695131970253
ERGIC2	0.447819131994599	4.65974315616079	6.455204577541	9.86601565344978e-10	8.83864126831249e-08	11.8679527707549
UGCG	0.615148692768183	5.98516065598819	6.45345590922178	9.95879901513645e-10	8.87647471608025e-08	11.8589940226162
SSPN	0.830903644358872	4.15873996365996	6.44856114145844	1.02230985809683e-09	9.06602969612237e-08	11.8339251291739
DCBLD1	0.615400975549966	4.20079810685343	6.44484609648678	1.04282895316555e-09	9.20152441639891e-08	11.8149060431595
ZNHIT6	0.472961371162959	3.76562986037513	6.44151621279651	1.06156448639675e-09	9.32000540832024e-08	11.797864488702
MEAK7	0.582068718783332	3.54910961559956	6.43794859671755	1.08200487347109e-09	9.45220078272577e-08	11.7796122678353
MAP4K4	0.607621660931978	5.91179901639212	6.43610496968379	1.0927189405785e-09	9.49854053347422e-08	11.7701825490662
NOD2	0.718974710980538	2.0861241553571	6.42589290339311	1.15398154913001e-09	9.93935510521884e-08	11.7179802608658
TMEM45A	0.971096790526234	4.28457481077001	6.4257679527114	1.15475166095145e-09	9.93935510521884e-08	11.7173418502698
EMP3	0.893037456032642	6.64352135787336	6.41622446051601	1.2150886758572e-09	1.04076790533545e-07	11.6686038390123
SLC39A10	0.643978713361997	4.20597666066217	6.410363176177	1.25367060964217e-09	1.06860205022849e-07	11.6386927310768
DSE	0.788619063580934	3.16736988746509	6.40694503749848	1.27672377445691e-09	1.08299481911541e-07	11.6212571757565
RAI14	0.739626196870801	5.08474389766298	6.40398311603386	1.29703664258725e-09	1.09493588496104e-07	11.6061533710021
TNFAIP6	1.18053770911426	4.21198865626358	6.40168831381042	1.31299248932623e-09	1.10310215885547e-07	11.5944543863584
ADAM17	0.68213733813347	4.10031614864908	6.40043977474195	1.32175450411463e-09	1.10517558751184e-07	11.5880903755954
PXDN	0.988786915386732	5.04148597032973	6.39677383733701	1.34781481898484e-09	1.12162466381777e-07	11.5694089114884
TES	0.717354904539197	6.3547388165767	6.39530656466496	1.35838625942911e-09	1.12508982685451e-07	11.5619336027683
SLC38A2	0.643596379847856	6.58365992608097	6.3931181401489	1.37430505576717e-09	1.13293063259229e-07	11.5507862121988
COL7A1	1.40877619513632	4.33182077226721	6.39173158863125	1.3844856906331e-09	1.13598991784237e-07	11.5437246197198
CNN3	0.742939160328763	7.56235879297684	6.38959515894723	1.40031750021783e-09	1.14363604587558e-07	11.532845812378
EDNRA	1.05433837615179	4.92022058432355	6.38349700910216	1.44649250937113e-09	1.17587786907628e-07	11.5018060967144
PTGFRN	0.775675677767326	6.25114708227085	6.37482821898893	1.51471781176418e-09	1.22271422538313e-07	11.4577133384896
PODXL	0.882292525862077	6.33103300737791	6.37441662250985	1.51803463257316e-09	1.22271422538313e-07	11.4556207253187
RALB	0.55671117575034	6.7484562057071	6.37256661113129	1.53303116720988e-09	1.22554381974164e-07	11.4462160466373
FKBP14	0.653534590984427	4.01687135216847	6.37218362218023	1.53615388714629e-09	1.22554381974164e-07	11.4442693034816
MCL1	0.580138484786982	8.72426809467385	6.37140931035967	1.54248638397917e-09	1.22554381974164e-07	11.4403336771629
P4HA3	0.975208384146572	3.09850967469729	6.36404572813555	1.60400383378675e-09	1.26868032961538e-07	11.4029213197768
C4orf3	0.467898085064462	7.24749766613193	6.35791394957039	1.65706492283399e-09	1.30477143408261e-07	11.3717879118376
MMP19	1.02548052874857	4.25442138068169	6.35319783969061	1.69904546952466e-09	1.33185443747248e-07	11.3478550852002
VCAN	1.31798458042135	6.58926327688539	6.35161632370627	1.71335598685671e-09	1.33339225997145e-07	11.3398318431215
FKBP7	0.68964516725399	4.23733416095647	6.35130413398688	1.71619483315421e-09	1.33339225997145e-07	11.3382482097107
MFSD14B	0.528884684357956	6.15608166182857	6.34972587198085	1.7306173928789e-09	1.33450743191416e-07	11.3302429585265
TMEM41A	0.463388623903161	3.8162714859387	6.34948484386555	1.73283042585813e-09	1.33450743191416e-07	11.329020526066
PDGFC	1.04271863879966	5.11981181788913	6.34625917429383	1.76271632300234e-09	1.3508350144003e-07	11.3126635401566
SLC12A4	0.565937133249481	4.8053958483418	6.34554325417659	1.7694176964068e-09	1.3508350144003e-07	11.3090338959478
CCN4	1.17752408746213	4.31642834382265	6.34442391417808	1.77994547764708e-09	1.35205403857446e-07	11.3033594636036
MTHFD1L	0.548157909137184	4.5770956043173	6.34373932459617	1.78641458482416e-09	1.35205403857446e-07	11.2998892816153
SKIL	0.779851885743278	5.52532735353111	6.34242546903786	1.79889478674464e-09	1.35565637598494e-07	11.2932300058948
BAG3	0.722707451366676	6.55703639868012	6.34141487316313	1.80855259936856e-09	1.35602116340889e-07	11.2881083860476
FN1	1.49048748473445	9.0642112917126	6.34043680736436	1.81794803831397e-09	1.35602116340889e-07	11.2831521100799
SH3PXD2B	0.881109160654761	5.3233748883834	6.33995988369848	1.82254681111965e-09	1.35602116340889e-07	11.2807355074548
COL5A2	1.28918180279247	7.68429755769242	6.33487499030778	1.87229440892588e-09	1.38715685765103e-07	11.2549770708807
KCNMB4	0.78469141365324	2.51675097231815	6.32591311603531	1.96323972369237e-09	1.44842547513926e-07	11.2096104747062
CMTM6	0.664383516873066	6.81335804904095	6.31995744620894	2.02606392223203e-09	1.48852118872269e-07	11.1794839968931
LTBP2	0.982887854998312	6.22322569141221	6.31606182027492	2.06822147945056e-09	1.51316253990302e-07	11.1597877481455
AP3S1	0.485428020295489	5.88296334681221	6.3128870194737	2.10321468992152e-09	1.53036944348067e-07	11.1437416010518
NCK1	0.600683903108013	5.06086827642109	6.31235176324466	2.10917139542299e-09	1.53036944348067e-07	11.1410367945449
COL1A2	1.35756748076701	10.2884997926091	6.30896744636692	2.14721992137104e-09	1.55156520984996e-07	11.1239381725774
GPR1	0.847868955026277	1.48969680582277	6.30786307392811	2.15978122897005e-09	1.55424584424119e-07	11.1183597814448
PRRX1	1.14557804427508	4.50483765517566	6.30610968665618	2.17987295473085e-09	1.56230160049465e-07	11.1095043514241
ABL2	0.547751453352573	3.76235014322862	6.30448121984978	2.19869761296498e-09	1.56752460155442e-07	11.1012812094417
SPARC	1.08186191778196	10.8035516937753	6.30341369757953	2.21112444569723e-09	1.56752460155442e-07	11.0958913472948
LGALS1	0.980750459602113	9.96138744855108	6.30196610668515	2.22808584919927e-09	1.56752460155442e-07	11.0885834527616
COPS8	0.469408400010582	5.29928679709276	6.30167714147444	2.23148691997082e-09	1.56752460155442e-07	11.0871247913444
INSIG2	0.585467292214237	5.25118762963835	6.30165085867893	2.23179651682103e-09	1.56752460155442e-07	11.0869921210526
STK3	0.500395007133546	3.22271444530206	6.29532551152798	2.30754569186559e-09	1.61246786419372e-07	11.0550731231665
TSKU	0.811694371928255	5.92141963160408	6.29478358682414	2.3141517271873e-09	1.61246786419372e-07	11.0523393950382
ATL3	0.567467289856839	5.66393092676817	6.28871431934534	2.38941658646432e-09	1.65593403390183e-07	11.0217331889791
BTF3L4	0.404124364169681	4.58103053930421	6.28824038076708	2.39539406920135e-09	1.65593403390183e-07	11.0193439836044
POLE3	0.435423181797917	6.17987678339316	6.28567822579516	2.42796407843252e-09	1.67186750012536e-07	11.0064296808914
RASAL2	0.603871197181575	3.65099514706058	6.27669155536014	2.54567723929113e-09	1.7460760408091e-07	10.9611593594881
COL6A3	1.34441876542817	7.64513984670064	6.27539749446009	2.56308289456595e-09	1.75117402901493e-07	10.954643887452
VANGL1	0.735377834275542	3.65436070203509	6.27389644431399	2.58341907935661e-09	1.75822696179933e-07	10.9470873035285
CDV3	0.446619199179201	7.01910220602979	6.2628996680149	2.73731351733954e-09	1.85333875947069e-07	10.8917620773252
TRIM59	0.553406803252567	2.42437804791137	6.26241636518924	2.74427972813018e-09	1.85333875947069e-07	10.8893319644337
PMEPA1	1.03252921035615	7.97218727077521	6.25603987977638	2.8378350710474e-09	1.90623898509571e-07	10.8572811973955
OSMR	0.796331197178914	5.5841255393009	6.25560538845348	2.84432264989508e-09	1.90623898509571e-07	10.8550980199007
KRT17	2.21961205938295	8.4322534036236	6.2529175105219	2.88478144366893e-09	1.92247463982007e-07	10.841594435739
SPATS2L	0.687426277091871	6.1721438442482	6.25254418373849	2.89044538363516e-09	1.92247463982007e-07	10.8397191754739
ATP1B3	0.634878576615844	7.08605538854694	6.2498517942147	2.93161764340228e-09	1.94250091322644e-07	10.8261971095967
MN1	0.84216805518814	3.33677586505723	6.24833662925062	2.95504031737022e-09	1.95065988468811e-07	10.8185890705396
COL8A1	1.37586419989784	5.34870145689897	6.2464824024889	2.98395461298227e-09	1.95791898937431e-07	10.8092800997726
HAT1	0.390994050807775	4.19389266041192	6.24620283677325	2.98833811237722e-09	1.95791898937431e-07	10.8078767179228
CNN2	0.885348992341453	7.57551038496983	6.24260165612709	3.04537186868029e-09	1.98786931755231e-07	10.789802831517
TMEM39A	0.441216692800928	4.66077546880378	6.24056955106593	3.07802562872484e-09	2.00174266721405e-07	10.7796068535036
MET	1.13396044045152	5.99552526596367	6.23681225505935	3.13930920351466e-09	2.02847072386614e-07	10.7607603547533
POSTN	1.44956895355575	7.7574476253213	6.23663502822598	3.14222926642513e-09	2.02847072386614e-07	10.7598715669964
RNF149	0.502362219942003	5.99766424935463	6.23473238301465	3.17374650523402e-09	2.04131190056426e-07	10.7503308601944
CTTNBP2NL	0.605672983389465	4.62715293756226	6.22926545449239	3.2660430652864e-09	2.0930091307797e-07	10.7229275168098
MYL12A	0.697036761157154	8.70798187869844	6.22695523189529	3.30583326553774e-09	2.09731943600524e-07	10.7113519509767
TMEM87A	0.518938037001414	5.85088456184068	6.22630425598508	3.31713105339511e-09	2.09731943600524e-07	10.7080906726411
CLIC4	0.839129005359524	7.06762713605765	6.22608403781967	3.32096154698095e-09	2.09731943600524e-07	10.7069874661072
FYTTD1	0.471962084479357	4.83301300937787	6.22548332000489	3.33143257561504e-09	2.09731943600524e-07	10.703978231538
RNF19B	0.573155023631656	6.15533821519201	6.22542269277681	3.33249115920874e-09	2.09731943600524e-07	10.7036745358563
SEMA3A	0.802789784480251	2.21938588139606	6.2245298897397	3.34811826295472e-09	2.09962887782936e-07	10.6992024979768
PLK3	0.747208394686576	5.2536665175648	6.22141810076365	3.40314957275925e-09	2.12654460313451e-07	10.6836187708401
PICALM	0.512912490431651	6.98312053085031	6.21929067559522	3.44128264855599e-09	2.14274758957428e-07	10.6729675479052
AVEN	0.40785661846702	4.92194120828358	6.20582506881371	3.69256293598154e-09	2.2910852506325e-07	10.6056039642433
MAP4	0.469635428579886	6.23062597163075	6.20339403372191	3.73980927991496e-09	2.30535155875199e-07	10.5934522628912
PMAIP1	0.811110703319633	3.8139094055764	6.20301524010809	3.74722423784164e-09	2.30535155875199e-07	10.5915591088984
BPGM	0.53541217176244	5.03377389088707	6.20262167706816	3.75494359475523e-09	2.30535155875199e-07	10.5895922174314
GPN1	0.395965340985426	5.1394582026421	6.20058017797531	3.79523676632193e-09	2.31894467314837e-07	10.5793907880587
BIRC2	0.469234687085728	5.70466942629851	6.20016428450421	3.80349715739353e-09	2.31894467314837e-07	10.5773128185561
COL5A1	1.27216841794204	7.69601476366733	6.19819530619883	3.84284474710079e-09	2.3348273672783e-07	10.5674762228551
MXRA8	1.01109516521819	7.32237271160627	6.18889668885652	4.0341305544526e-09	2.44259649674597e-07	10.5210492106735
MYADM	0.750907064033827	7.8406168737873	6.18528447550188	4.11093267739041e-09	2.48054525368722e-07	10.5030257966628
PDCD10	0.501749515148319	5.25886253356493	6.18434764864068	4.13108449608479e-09	2.48416824201208e-07	10.4983525238431
YWHAG	0.507314658023755	7.64935206227928	6.17672693512281	4.29865362455829e-09	2.57611122845116e-07	10.4603540999182
COL3A1	1.40365555627104	11.096415208394	6.16454584259532	4.58044763240539e-09	2.73051727828142e-07	10.3996788912519
ABHD5	0.492816013347309	3.96345988237959	6.16425445303819	4.58740587216253e-09	2.73051727828142e-07	10.3982283898382
ZNF532	0.728495532138717	4.04271226721532	6.16218347946694	4.63715940264014e-09	2.75080682266751e-07	10.3879206023122
TSPAN5	0.729248063486887	3.41896334694065	6.16034814382388	4.68169418445724e-09	2.76787434965942e-07	10.3787875010737
EFEMP2	0.822288913506312	5.77100879892533	6.15634936048114	4.78018372651721e-09	2.81320589412715e-07	10.3588945634695
CLDN1	1.17860476804622	6.82552373205259	6.15574694956129	4.79519616272797e-09	2.81320589412715e-07	10.3558984385418
ANKRD28	0.449171453254039	4.00338617697569	6.15500908055183	4.81364733676152e-09	2.81320589412715e-07	10.3522288611368
DKK1	1.74136018601798	4.27217191630771	6.15465781407308	4.82245557339411e-09	2.81320589412715e-07	10.35048203829
CNBP	0.362547759151623	9.01032994029429	6.1453225656675	5.06242531749413e-09	2.94159541461316e-07	10.3040819515374
EPHX2	-0.758388178264831	3.82288158536641	-6.14480569504337	5.07604881045497e-09	2.94159541461316e-07	10.3015142088517
KANK4	1.00769663850987	2.21572307212126	6.14323048648887	5.11778982376357e-09	2.95602866827186e-07	10.293689642994
CCDC71L	0.629575787774869	4.97393247527997	6.14070376610698	5.18544899112539e-09	2.98528848639904e-07	10.2811413032505
PHC2	0.469883318821071	7.18468201223349	6.13790026573492	5.26154682871429e-09	3.01919937141811e-07	10.2672222841037
CDH3	1.32603394719122	5.49351666964298	6.13526266582573	5.3341411747701e-09	3.05088550123088e-07	10.2541306686332
SNCG	1.34305762139898	5.12614183526879	6.13391039061276	5.3717397837483e-09	3.06241489814404e-07	10.2474201105188
COL1A1	1.4133124486909	11.02562856611	6.13093904491113	5.45527056215603e-09	3.09997073789313e-07	10.2326783854228
CD59	0.549452526633551	8.77474602546553	6.1214869025659	5.72955373568689e-09	3.23541066237584e-07	10.1858140828585
ZBED2	1.33001797551958	2.40506368141016	6.12145617487621	5.73046708809662e-09	3.23541066237584e-07	10.1856618090118
TREM1	1.03362150018041	2.90004832548012	6.12010732532079	5.77070144847095e-09	3.24768419018274e-07	10.1789779482301
EGFR	0.769047171131396	4.50860365590274	6.11818674730224	5.82846824908228e-09	3.26971482382223e-07	10.1694626787713
SMIM3	0.781795610666184	6.19666498032162	6.11699008209934	5.86474774058568e-09	3.2795893495842e-07	10.1635349202926
WNT7B	1.12031879078556	3.83182590916531	6.11632650744854	5.88496081369691e-09	3.28044529929219e-07	10.1602481824926
PIK3CA	0.553073402340996	3.58132970541945	6.11110852154207	6.04630454443016e-09	3.35971713593826e-07	10.134411098281
RUNX1	0.775954721478133	5.05378447896288	6.11001863558462	6.08054828141637e-09	3.36450749659444e-07	10.129016276468
GRAMD2B	0.530756009320838	4.35435494753265	6.10961597327281	6.09324781546233e-09	3.36450749659444e-07	10.1270232970928
JOSD1	0.500485148131218	6.273668366339	6.10660650333636	6.18899059228362e-09	3.4066609971758e-07	10.1121305933053
COL6A1	1.0093016336006	8.40415252661694	6.10444658577395	6.258613804512e-09	3.43421874354457e-07	10.1014449160689
PLEC	0.905593064407161	7.44832811169308	6.1026977556289	6.31554822009321e-09	3.45466390020613e-07	10.0927947844594
MFAP2	1.18204234254622	5.67741401860063	6.09779477525518	6.47789040921885e-09	3.53246204023211e-07	10.068552011297
RALA	0.53759882712168	6.31457459137995	6.09679245292338	6.51157856620136e-09	3.539839258326e-07	10.0635975817707
IRAK2	0.870049581917696	4.37368469136669	6.09534419589047	6.56055831283899e-09	3.55545813009691e-07	10.056439849329
TK2	0.487082954480043	4.82657156458067	6.09087625389688	6.71395103515371e-09	3.62739280696197e-07	10.0343648346819
MFAP5	1.40605067892172	4.9233171831188	6.08796241998617	6.81587745835455e-09	3.67116540770698e-07	10.0199739335527
UGDH	0.598130574591028	5.82187975208644	6.0833999050579	6.97853071112222e-09	3.74108344850884e-07	9.99744945090447
PAQR7	0.486121444131414	4.61801297407812	6.08257136377027	7.00847379371474e-09	3.74108344850884e-07	9.99336023484085
RNF139	0.447620105063452	5.4789048809538	6.08205434196935	7.02722251237128e-09	3.74108344850884e-07	9.99080868746676
B4GALT1	0.719489431169353	7.2324178154138	6.08195280559655	7.03091029106394e-09	3.74108344850884e-07	9.99030761318162
LDHA	0.821795367549125	8.41235625474927	6.0799923207136	7.10248788251571e-09	3.76775180450433e-07	9.98063383211513
TGFA	0.978963997265944	4.8825638521697	6.07652589246841	7.23080038870746e-09	3.82426578389501e-07	9.96353409937948
MFGE8	0.813228513363625	6.39362991137277	6.07512499842769	7.28329804860352e-09	3.84046337643931e-07	9.95662534712844
SAR1A	0.37326552021259	5.85983330146523	6.07281037828276	7.37085705404772e-09	3.87499637760551e-07	9.94521266007628
RAB7A	0.416636396641238	8.44907595048598	6.07199013909508	7.40213263266076e-09	3.87982229542956e-07	9.94116898761249
PALLD	0.880538945741232	6.62599812873643	6.07058336855329	7.45607578176848e-09	3.89646531702597e-07	9.93423461722095
OXSR1	0.525253643286505	5.13319867373003	6.06953417594545	7.49655822757494e-09	3.90599602130529e-07	9.92906352870813
ITGB8	0.783499283159177	3.92558104431588	6.06818029472365	7.54911550234783e-09	3.92174316880845e-07	9.92239159841932
GATA3	1.05461611826177	3.15516977352619	6.06555767527928	7.65195461749363e-09	3.96344162621153e-07	9.9094700724274
PTTG1IP	0.555047865001338	8.89398261376596	6.06095457831094	7.83578413795101e-09	4.04672157877299e-07	9.88679959893912
CDH11	1.13369448419111	5.00464308699036	6.06036933555497	7.85946447510989e-09	4.04704799760864e-07	9.88391805176329
HCAR2	0.915690605979353	1.48566029306424	6.05811018685934	7.95153506094298e-09	4.08248550102625e-07	9.87279642691947
GJB4	1.26482198803058	3.35957314123953	6.05657453440271	8.01472273040804e-09	4.10293050796603e-07	9.86523806092942
SEPTIN11	0.695032377426778	5.78979777531223	6.05473574425179	8.09103151603914e-09	4.129954139248e-07	9.85618931376801
PMP22	0.859212039563121	6.8687745885407	6.05294016905561	8.16623411401861e-09	4.15625811037834e-07	9.84735495402034
CALB2	1.49601268170377	4.13316652369495	6.05215178922796	8.19946927032278e-09	4.16111216524849e-07	9.84347660699785
GNA15	0.949035443908544	5.18711045649867	6.04749241460549	8.39861605849597e-09	4.24989335363489e-07	9.82056204670415
SPOCK1	1.11990353355844	4.5424909463123	6.04653872090945	8.43995873224352e-09	4.25854124653632e-07	9.81587324801192
SIK1B	0.97888159518613	3.34144287932513	6.04147061230514	8.66303125099349e-09	4.35471989298934e-07	9.79096416942551
ANO1	1.01506438657357	6.30609029532032	6.04108641991931	8.68017519532018e-09	4.35471989298934e-07	9.78907647014384
INHBA	1.28882986573406	5.32115109689126	6.03941931550799	8.75495302347938e-09	4.37099695253104e-07	9.78088618950125
PIGA	0.505896695401311	3.69460477878866	6.03887625511257	8.77944803560558e-09	4.37099695253104e-07	9.77821851829543
KIRREL1	0.862875249778025	4.86854780873841	6.03870249989991	8.78729952869444e-09	4.37099695253104e-07	9.77736501499752
CTHRC1	1.28686056866883	7.55806680300972	6.03727020660301	8.85228346149522e-09	4.39088263560437e-07	9.77033005466294
YBX3	0.662402569621189	6.17244144899466	6.03600204311321	8.91021377485285e-09	4.40716742739834e-07	9.76410215532848
SOCS5	0.534866317064469	4.44335529833442	6.0345920246338	8.97506043094045e-09	4.42667449695601e-07	9.75717861408833
NIBAN2	0.580137570706894	8.29488378060237	6.03405082413665	9.00007287096814e-09	4.42667449695601e-07	9.75452146542561
PLOD1	0.645182664739059	6.87900074499272	6.03075759813512	9.15375407350369e-09	4.48968625074445e-07	9.73835596598251
SKI	0.580871941331859	5.81942743353788	6.0247835903864	9.43912849876281e-09	4.61675925653973e-07	9.70904599071
MYO1E	0.732408998848314	5.56067695925545	6.02414268130062	9.47025740120795e-09	4.61911804743918e-07	9.70590265782828
ITGB6	1.55273491937004	6.51884293302068	6.02345757557334	9.50364420111404e-09	4.62256200906819e-07	9.70254280459218
C1orf216	0.484892768561013	4.32887064782769	6.0214736197953	9.60097910844599e-09	4.65329435187216e-07	9.69281462011038
DUSP5	1.01979683148126	6.0734852524293	6.02109167750439	9.61982943066004e-09	4.65329435187216e-07	9.69094203405399
AHNAK2	1.31875570366966	4.63602721184529	6.01815596924652	9.76593392869353e-09	4.71098994104202e-07	9.67655144138884
SLC2A1	1.30978832111746	7.24129066159565	6.01694648172482	9.82675838501107e-09	4.7201203609148e-07	9.67062397146831
SSR3	0.347088711470187	7.01164624357362	6.01671138361144	9.83862436411423e-09	4.7201203609148e-07	9.66947189049125
LOXL3	0.626969079809208	3.17464133025416	6.01439064072387	9.95651405293053e-09	4.76366294973862e-07	9.65810084158642
TMEM71	0.708299886073454	2.08350111461761	6.01369630807425	9.99205322548253e-09	4.76767561375673e-07	9.65469934646963
FOXC1	0.80402003110059	4.28041724074579	6.01101073847322	1.01306873347829e-08	4.82072463174669e-07	9.64154531800814
TACSTD2	1.58527239907361	8.54583088982487	6.00614436350626	1.0386717456441e-08	4.9291992383148e-07	9.61771942120474
PACS1	0.495857202968521	5.79199198418035	5.99816350110139	1.08203986362728e-08	5.09680589418881e-07	9.57867229679235
ANGPTL4	1.3952426248255	5.84898308720975	5.9981434460663	1.08215104713674e-08	5.09680589418881e-07	9.57857421852628
AP2M1	0.440833045182779	7.988658903428	5.99756111108015	1.08538435239405e-08	5.09680589418881e-07	9.57572642873897
CHST15	0.7766806622179	4.74968764952162	5.99752229500793	1.08560020754406e-08	5.09680589418881e-07	9.5755366131495
PTBP3	0.544581357707115	6.09676652890554	5.99036542268007	1.12612675976524e-08	5.27297593992476e-07	9.54055236771374
MCFD2	0.468378892805522	6.07048147411127	5.98518478559373	1.15638392991546e-08	5.40025144292167e-07	9.51524548036003
SLCO3A1	0.628423043883599	3.89560644622952	5.98168994237841	1.17724378436925e-08	5.48308318560732e-07	9.49818165455632
FGFBP1	1.62932452609039	3.86164274927651	5.98097204349236	1.1815741683e-08	5.48869333893641e-07	9.49467727250829
CSGALNACT2	0.69754185430461	5.20666447462208	5.9798305793186	1.18849166514133e-08	5.50625993356637e-07	9.48910585053977
UXS1	0.466907024486638	4.56679221029405	5.97808169187821	1.19916730606966e-08	5.54109966507296e-07	9.48057098702419
CCN1	1.20684935713154	8.07733018401312	5.97477730111121	1.21959520116629e-08	5.62070134836718e-07	9.46444949136682
B3GLCT	0.415086857204582	3.40869294018142	5.97409971791136	1.22382598124464e-08	5.62543466090958e-07	9.4611444163874
GINM1	0.407420370214179	6.29354168877655	5.97020158058118	1.24844644465772e-08	5.72362170280548e-07	9.44213510903608
PTPN12	0.586755214507265	6.0341255755728	5.9678175189887	1.26374252968936e-08	5.77866017677487e-07	9.43051323576464
PDP1	0.641877737349593	4.64785483151909	5.96498297751135	1.28216792467175e-08	5.8376980188599e-07	9.41669933443713
NRBF2	0.403201625588373	5.42716147431519	5.96480969249392	1.28330282776919e-08	5.8376980188599e-07	9.41585498467832
GCSH	0.397615823860906	2.79429768777179	5.96193839868903	1.30225180261638e-08	5.89595904872108e-07	9.40186665316175
ADAM12	1.27374914022553	3.61894512508665	5.96185203759993	1.30282596440787e-08	5.89595904872108e-07	9.40144598914345
TBCCD1	0.434702556587563	3.85033757663181	5.96098184903857	1.30862516978115e-08	5.90697926894275e-07	9.39720753346589
MAP7D1	0.540096446811416	6.48902500549163	5.95957684889712	1.31804194432333e-08	5.9342303847111e-07	9.39036501509069
VCL	0.656584900805921	6.39811879957916	5.95752868605805	1.33188843532721e-08	5.98123504754744e-07	9.38039212410317
IL20RB	1.40444865377472	2.91934463999991	5.95685607122951	1.33646661636596e-08	5.98648400938009e-07	9.37711752913794
CDCP1	0.836953247812682	5.90601516173772	5.95377876734298	1.35760978342805e-08	6.06571760488882e-07	9.36213892660079
PTPN1	0.515889045021106	6.01329892879268	5.95249996008132	1.36649211866714e-08	6.08990738875032e-07	9.3559159077364
KBTBD2	0.430135117305866	5.31886303296937	5.95164130817637	1.37248805866476e-08	6.10114375242898e-07	9.35173797284335
ADAM19	1.00898533600347	4.33935644014191	5.94803609277995	1.39794567618837e-08	6.19861821418978e-07	9.33420045416495
CSDE1	0.441309197031375	8.23313152513283	5.94661175144045	1.40813038926463e-08	6.22805075695155e-07	9.32727370131113
NDE1	0.62244850772726	3.78971512417667	5.94602861456575	1.41232103111371e-08	6.23089069983058e-07	9.32443814896894
THBS2	1.33847815674893	7.90555603114694	5.9434610482835	1.43091830391181e-08	6.29711641563596e-07	9.31195532769849
LAMC2	1.49172573013905	8.03716911312793	5.9424204221794	1.43852383913357e-08	6.31476002283659e-07	9.30689709689215
WEE1	0.612837051773304	3.68495204793831	5.93665331511911	1.48139665821137e-08	6.48674412008315e-07	9.27887521256877
TUBB6	0.811266869303343	6.01189177756178	5.93460538405556	1.49692013850818e-08	6.53841311245402e-07	9.26892882204918
LITAF	0.600821176704287	7.31541710988948	5.93126011107402	1.52262091572238e-08	6.63416889805691e-07	9.25268639004817
FBN1	1.1436593753822	5.76011953491717	5.92916009964566	1.53897498379087e-08	6.66985473435968e-07	9.24249322384625
ADAM10	0.560754776555749	5.06656429395957	5.92900180877776	1.54021464008681e-08	6.66985473435968e-07	9.24172499871207
GNL2	0.409195712560125	5.22289070109909	5.92874768502088	1.54220685810697e-08	6.66985473435968e-07	9.24049170104641
LAMA4	0.810020567701429	5.02893143699424	5.92722184897579	1.55422191685085e-08	6.70530285945553e-07	9.23308734482256
LAMC1	0.676328798183037	6.75937507100917	5.92603119471275	1.56366125269937e-08	6.72949214121282e-07	9.22731038772342
ADAMTS12	1.1069828101947	4.02647162851706	5.92317088304162	1.5865674369482e-08	6.81137839251185e-07	9.2134355342253
PXDC1	0.602945870308472	6.16074735677897	5.92215958156646	1.59474460009863e-08	6.82978547149557e-07	9.20853095707557
IL11	1.12054109732722	2.34843695058705	5.9167246781857	1.63940201413625e-08	7.00395619616018e-07	9.18218245633955
PTHLH	0.952063604105299	2.77596692444541	5.91529085939366	1.65138610442763e-08	7.03803121544774e-07	9.17523395623836
LYPD3	1.21838995033655	3.71086867155564	5.91388740602946	1.66319946199911e-08	7.07121533976812e-07	9.16843369447788
GNAI2	0.491410004528037	7.49211201233476	5.91237929638353	1.6759859931449e-08	7.09282821649116e-07	9.16112752800723
NTM	1.00956680432164	4.22336785228533	5.91233514072956	1.67636181436519e-08	7.09282821649116e-07	9.16091363080569
TUBB	0.48187849784942	9.0467927503147	5.90957336510366	1.70003279183198e-08	7.17569129610041e-07	9.14753724763635
GLIS2	0.795374068960685	5.4942506019411	5.90614479733359	1.72987453423715e-08	7.2737044760339e-07	9.13093710259084
CHMP2B	0.53169569885499	6.21777397778504	5.90595532899047	1.73153851072508e-08	7.2737044760339e-07	9.13001993776702
NRIP3	0.61885480831743	1.88758275477626	5.90220925498992	1.76476151486478e-08	7.39557218126747e-07	9.11189022821978
PGM1	0.412688486787546	6.29246920778553	5.90155528567232	1.77062505499693e-08	7.4024774620693e-07	9.10872602613955
PLEKHG2	0.671537784021243	4.11258754887946	5.89902545340383	1.7934878955656e-08	7.48025034637445e-07	9.09648773963067
MDFIC	0.797320118674605	4.64412612317574	5.89742119695152	1.8081355385773e-08	7.52347201940255e-07	9.08872881714349
CDK14	0.796659129533107	4.42785007600717	5.88951355284725	1.88206514627899e-08	7.81257255402194e-07	9.05050434909769
LMCD1	0.721023007241682	4.48822948594207	5.88833939001059	1.89329193408269e-08	7.8406398751316e-07	9.04483152058885
B3GALNT1	0.536033395868878	3.83172632598104	5.88770008431655	1.8994322131755e-08	7.84756005438791e-07	9.04174310793371
HIVEP2	0.5936829501765	4.29787259865353	5.88063216733916	1.96862957087618e-08	8.11435836502696e-07	9.00761371294587
SNAI1	0.830500982371	4.54919146760991	5.88005112851182	1.97442669159292e-08	8.11919397603749e-07	9.00480922258387
PRXL2C	0.483000696055917	4.29976851559835	5.87595351621612	2.0157864383955e-08	8.26085212464272e-07	8.98503659798299
LOXL2	1.08102144629659	5.61006356403844	5.87570868062818	2.01828439060979e-08	8.26085212464272e-07	8.98385545931747
GXYLT2	0.913272653500802	3.24534456359716	5.87190742883393	2.05745790437939e-08	8.4016054286041e-07	8.96552163362461
OGFOD1	0.399831844964605	4.5433621022404	5.87034571466537	2.07376687570688e-08	8.44150536149443e-07	8.95799162393882
MRC2	0.995748639902414	6.34406259734928	5.87005240761473	2.07684396387356e-08	8.44150536149443e-07	8.95657755481978
ANOS1	0.824759741506899	2.4852566157298	5.86868542802591	2.09124402149129e-08	8.48040502849089e-07	8.94998780212731
COQ8A	-0.469614667012887	4.69420075264901	-5.8644771158341	2.13619161514669e-08	8.64271626045177e-07	8.92970737436781
ATG7	0.356941157413657	3.60439177137506	5.86308756604235	2.15123957210911e-08	8.68358980383078e-07	8.9230130819032
SLC39A5	-1.50376422415323	3.55177891578753	-5.86238340257054	2.1589047867017e-08	8.69454338295759e-07	8.91962111042369
UGP2	0.377309370771457	5.885220079251	5.86073340413794	2.17697081373674e-08	8.74723810489781e-07	8.91167409807691
ELK1	0.44654168485444	5.54178090978165	5.85735653563103	2.21440707930737e-08	8.87734564053837e-07	8.8954144983116
FHOD3	0.816691766700054	2.46487965565812	5.85637734471851	2.2253798288685e-08	8.90101239523965e-07	8.89070087380205
RC3H2	0.465427784531957	4.10848221118481	5.85298541407636	2.26380261141905e-08	9.01936673068978e-07	8.874376894942
KPNA1	0.384069247929196	4.32761268200828	5.85285932916804	2.26524331011686e-08	9.01936673068978e-07	8.87377022181451
UNC5B	0.758798037449457	5.49584651863255	5.85106690891124	2.2858215676968e-08	9.08071061248599e-07	8.86514671713921
NABP1	0.646025360954912	2.76649582889149	5.84892133124917	2.31069500549544e-08	9.14037348533244e-07	8.85482646607878
CDC42EP3	0.597681504071808	4.27129060979114	5.84839605256641	2.31682475267938e-08	9.14037348533244e-07	8.85230025669191
NRBP1	0.384436229778079	6.3923132170279	5.84812134856339	2.3200367498838e-08	9.14037348533244e-07	8.85097919029575
STK17B	0.76076705852347	4.75886496151774	5.84798247880994	2.32166215300317e-08	9.14037348533244e-07	8.85031137397647
RAB5A	0.449310882099048	5.8920741180155	5.84532167358615	2.3530217176563e-08	9.24311148553176e-07	8.83751777482188
SLC2A3	1.0070543861139	5.2007496190621	5.8426020492884	2.38550283429973e-08	9.34978666684576e-07	8.82444539910312
RAB6A	0.48623586067288	6.58057285304494	5.83863536326553	2.43366600932158e-08	9.51731435583022e-07	8.80538611015269
ARPC2	0.489810353233879	7.50582303482583	5.83215746006807	2.5143736301116e-08	9.79614320993099e-07	8.77427951302989
PDLIM5	0.574200835421477	5.63901632537507	5.83201930393925	2.51612312072378e-08	9.79614320993099e-07	8.77361634619875
TSPAN9	0.600505381240287	5.6660985465101	5.83052830656301	2.53507979319187e-08	9.84811196651681e-07	8.76646004258437
RBM7	0.399237347537953	3.60895658722992	5.82562778687066	2.59837525351782e-08	1.00717154694303e-06	8.74294780333814
CDK2	0.543127786174672	4.64317323263126	5.82444527944655	2.61387869687847e-08	1.0109492519491e-06	8.7372762333276
SGMS2	0.754291660791828	4.62330948022642	5.81956434443565	2.67883439074389e-08	1.03379457290268e-06	8.71387437519469
DIO2	0.913095025694227	3.50702725049838	5.81883336430435	2.68869731074861e-08	1.03532535261919e-06	8.71037079549094
NUDCD1	0.459489926276353	3.98649005610564	5.81559878450855	2.73276878884905e-08	1.04999315456018e-06	8.69487104677921
KLF10	0.598680412854637	6.09056117606901	5.81173509207493	2.78633899523258e-08	1.06600938565408e-06	8.67636426814738
COL12A1	1.30053314739455	6.38427542724196	5.81171676565679	2.78659552374979e-08	1.06600938565408e-06	8.67627650581156
KRT7	1.59844415378258	8.78122573162764	5.80730635103044	2.84900806308053e-08	1.08751592564415e-06	8.65516114754539
KRT5	2.11322315040564	3.62140533053488	5.8039274307031	2.89774702417107e-08	1.10372104115878e-06	8.63899149734866
EHD2	0.705507063801378	7.05326120257237	5.80258693709691	2.91730804759507e-08	1.10876649367363e-06	8.6325783925961
TRIM32	0.423763635183646	4.18688398844524	5.79784961292801	2.98747745637647e-08	1.13298308113422e-06	8.60992239528863
PLCD1	0.440229605031405	4.03606301386794	5.79709504799985	2.99880548967737e-08	1.13482813778545e-06	8.60631488249964
DNTTIP2	0.3589611597714	4.84171043563064	5.79619371987767	3.01239191407357e-08	1.13751805632727e-06	8.60200612250483
KDM2A	0.470323494063014	5.55134928685406	5.79567084110422	3.02030125512291e-08	1.13805729053011e-06	8.59950673057134
LUM	1.17268003067485	9.95950191905946	5.79383699688733	3.04820185084514e-08	1.14611084152013e-06	8.5907420488145
LRRC17	0.908666178437113	3.56575690099041	5.79243481357804	3.06970498447646e-08	1.1517296970603e-06	8.58404171286222
LAMB2	0.614016742222876	7.03634667438141	5.79066134182334	3.0971146234993e-08	1.15953594187685e-06	8.575568743768
GADD45A	0.60039056354169	6.1231462028308	5.78981681387149	3.1102511129573e-08	1.16197658068973e-06	8.57153452883994
CHSY3	0.725049271231733	2.47556796802048	5.78877899661088	3.12646884547313e-08	1.16555555111811e-06	8.56657753732665
YWHAZ	0.603014279908342	8.42295815661564	5.78788293172302	3.14053796804712e-08	1.16673355224325e-06	8.56229808978532
LATS2	0.679263125273898	4.59501316619223	5.78773173600426	3.14291799197596e-08	1.16673355224325e-06	8.56157604991582
CCDC90B	0.331409544251756	4.27514582668558	5.78645434515205	3.16309638874935e-08	1.17174703565506e-06	8.55547633911216
TRIO	0.592954381874919	4.4287989925873	5.78406545851927	3.20117326353887e-08	1.18335581756798e-06	8.544071532208
CTSV	0.879892359520255	2.41323441500479	5.78309311610931	3.21679965868231e-08	1.18598623956426e-06	8.53943037503279
ANTXR1	1.13533880933779	6.6460075058806	5.78278309893258	3.22179757544367e-08	1.18598623956426e-06	8.53795072083435
FKBP10	0.776688036782102	6.83721117331297	5.78144546032348	3.24344943678324e-08	1.19145875858738e-06	8.53156703646906
ADAMTS4	0.878340571461212	4.13996803142265	5.78087063792911	3.25279753787732e-08	1.19239816216259e-06	8.52882408776903
SLC5A3	0.629252494511147	3.0535955153021	5.77996270589196	3.26761657609266e-08	1.19343589201596e-06	8.52449197600249
P3H1	0.581239144141011	4.93649957755068	5.77986459613916	3.26922184668647e-08	1.19343589201596e-06	8.5240238821758
TPBG	0.696768418722346	4.5175448087976	5.7741054514125	3.36481678834078e-08	1.22578460552854e-06	8.49655571374912
MELTF	1.15137208762466	4.62905224298135	5.7713829743762	3.41095313377197e-08	1.24001917341412e-06	8.48357735036946
ZFPM2	0.67959976120871	2.16401955754257	5.76758278086187	3.47638899655067e-08	1.26119657831473e-06	8.46546832423937
NRAS	0.525326980995737	5.50563591437844	5.76668771071566	3.49197902622908e-08	1.26424040663003e-06	8.46120423158169
GALNT2	0.438076561779134	5.86164361605796	5.76347034984338	3.54858459757778e-08	1.28209047219894e-06	8.44588050805908
CAPZA1	0.564389155795443	6.94887491645955	5.76228894410557	3.56959444886022e-08	1.28703303752642e-06	8.44025513668934
SMURF2	0.50409785634784	4.31754087410306	5.75954926796385	3.61878548827092e-08	1.30209537681453e-06	8.42721293003372
PPP1R18	0.739974567864049	6.36268001565968	5.75912241968028	3.62650902506156e-08	1.30220597077824e-06	8.42518130117915
TFG	0.423372248335147	6.28950219663656	5.75870376963153	3.6340998784991e-08	1.30226856666461e-06	8.42318879196203
IL31RA	0.373796920465097	0.48079442163415	5.75813045327024	3.64452031563677e-08	1.30334281511744e-06	8.42046032853773
ZNF185	0.913468984556281	4.82235392347677	5.75618015385275	3.68018764702904e-08	1.31342306695494e-06	8.4111800615092
APBB2	0.530973108915434	4.11851439052431	5.75502381013024	3.70149596822298e-08	1.31834822933118e-06	8.40567874605445
ZNF697	0.520051813866457	3.04023953247122	5.7504291035272	3.78736264648809e-08	1.34620041922438e-06	8.38382680828697
FTSJ1	0.41538948940089	5.77226949068347	5.74677752678092	3.85699028610935e-08	1.36817964512715e-06	8.36646875614083
IRS1	0.696068464665982	4.42160576627555	5.74631226425303	3.86595124188993e-08	1.36859350516825e-06	8.36425763321241
GPR176	0.665571865367853	3.47918402028431	5.74538929641085	3.88378789050762e-08	1.37214148027009e-06	8.35987166270885
SULF2	0.817351850378341	6.86534345025951	5.74400069332965	3.91077478985821e-08	1.37890149668916e-06	8.35327388254417
RHOA	0.426705596772495	9.58351688506096	5.74260086365164	3.93816543738263e-08	1.3857764912826e-06	8.3466238586398
ACKR3	0.794830508764907	5.44583388093755	5.74218973539517	3.94624561201133e-08	1.38584253402614e-06	8.34467096428563
PAK2	0.480820631276655	5.98347157475333	5.74092595154568	3.97118522368099e-08	1.38941757342548e-06	8.33866847871274
GNB1	0.442982594191514	7.7896216938751	5.74087209793322	3.97225139164866e-08	1.38941757342548e-06	8.3384127148091
ACOT9	0.545116172658864	4.90467917258039	5.73256418040548	4.14012379435726e-08	1.44232290595228e-06	8.29897595911098
LXN	0.648724452671598	6.17221215083374	5.73249833645772	4.14148157544281e-08	1.44232290595228e-06	8.2986635606227
UBXN2A	0.347379900394508	3.32449799234895	5.73217542828741	4.14814663423829e-08	1.44232290595228e-06	8.29713154899196
COQ10B	0.449898200181689	5.62172929060858	5.73017783844862	4.18961205655238e-08	1.45386162254947e-06	8.28765545314519
B4GALT2	0.399465179987784	5.84688685006871	5.72742745890231	4.24736741873252e-08	1.4709965385705e-06	8.27461198389569
KLF7	0.639061487545781	4.18086242508646	5.72648839923384	4.26726446814842e-08	1.47497828339012e-06	8.27015954135214
SLFN5	0.711828583509629	4.44787619053859	5.72570985599817	4.28382951973403e-08	1.47779494178801e-06	8.26646854632933
BCL9L	0.73472941775985	4.63070129206991	5.72254296270508	4.35186181818567e-08	1.49634458759918e-06	8.25145815243457
UBA3	0.423489279446214	5.26925544680444	5.72225800635996	4.35803489108786e-08	1.49634458759918e-06	8.25010779838903
ASPH	0.775669662317289	5.2637059013183	5.72185739675088	4.36672786563986e-08	1.49634458759918e-06	8.24820946306216
GAS1	1.23904783501613	4.61396326390193	5.72162914135426	4.37168844147376e-08	1.49634458759918e-06	8.24712788881477
FKBP9	0.52935041550589	6.64681494289706	5.71900527336964	4.42910897169705e-08	1.5130491135025e-06	8.23469696548707
ZDHHC18	0.423921998553596	4.53473052191008	5.71633689827014	4.48825947945114e-08	1.53027860581908e-06	8.22205917580909
EFEMP1	1.06044155453969	6.395308694422	5.71527897925999	4.51192378562608e-08	1.53450980303785e-06	8.21704984142814
ESYT2	0.531327116848902	6.36192350638489	5.71467621228685	4.52546141687611e-08	1.53450980303785e-06	8.21419597291294
GPC4	0.700922775538936	5.0238921847695	5.71461284301701	4.52688694101945e-08	1.53450980303785e-06	8.21389595586898
RNF11	0.509416464504659	6.51719422627617	5.7130309861235	4.56261420370507e-08	1.5436405164327e-06	8.20640750972314
CTSK	1.09871505264152	7.9979112720072	5.70997451495901	4.63242908306815e-08	1.56424658210757e-06	8.19194231227944
MMP2	1.26721406642807	8.61322254210331	5.70708984190417	4.69927706406568e-08	1.58377362702359e-06	8.17829502772082
IKZF2	0.584556567567112	2.40131946421062	5.7062361678047	4.71923985511147e-08	1.58553805758107e-06	8.17425723034234
GJB2	1.39785629600173	6.47947281887953	5.70608160709713	4.72286304081734e-08	1.58553805758107e-06	8.17352621704005
C3orf38	0.40033391839532	4.16359156986363	5.70570930292988	4.73160169811767e-08	1.58553805758107e-06	8.17176541566261
CEP170	0.602201284348222	3.35576296436403	5.70242126718602	4.80946717343564e-08	1.6085606494925e-06	8.15621816098423
SUMO3	0.427502316702076	7.05170404844153	5.69884650618512	4.89554390155098e-08	1.63423679405577e-06	8.13932210281544
AFAP1	0.632875213440745	4.73625973797372	5.69735402974824	4.93192517701723e-08	1.64325757463464e-06	8.13227007962492
MAP4K5	0.548246905512745	4.6891705416337	5.6964854204793	4.95322029630085e-08	1.64429575979831e-06	8.12816644106769
HS2ST1	0.48209800582896	4.60525279418527	5.69621047389167	4.95997968618007e-08	1.64429575979831e-06	8.1268675787118
SERTAD2	0.606217085864607	4.49294482612476	5.69608228114709	4.9631343054451e-08	1.64429575979831e-06	8.12626200401724
VAPA	0.378680071819992	5.51945669698076	5.69478561450205	4.99515364262671e-08	1.65078747965059e-06	8.12013715463439
BDNF	0.450083591350223	0.770670386641466	5.69437873587126	5.00524248245801e-08	1.65078747965059e-06	8.1182154463106
CLCF1	0.877507796253123	5.02836911371324	5.69414959285858	5.01093300674163e-08	1.65078747965059e-06	8.11713323368282
ETS1	0.750154041286431	6.13031754540048	5.69317219613471	5.03527670930334e-08	1.65570081907598e-06	8.11251745113956
UBE2E1	0.416771710168296	6.06457261305717	5.69188186659399	5.06759161604918e-08	1.66192996893204e-06	8.10642466620574
WDR53	0.378024496412061	3.93178848482861	5.69166071958018	5.07315031236161e-08	1.66192996893204e-06	8.1053805308931
UBE2H	0.438064656779985	6.7897820075083	5.69068439457237	5.09776228648597e-08	1.66496101612117e-06	8.10077119015956
KRT6A	2.25105233494415	4.34924569107759	5.69054178827951	5.10136697234005e-08	1.66496101612117e-06	8.10009797508185
HAS2	0.962977608959311	2.93923639285309	5.68973456164352	5.12181839903222e-08	1.66569386963364e-06	8.09628744154324
PPL	0.932129711388861	6.04598223074238	5.68970436722741	5.12258493992917e-08	1.66569386963364e-06	8.09614491523429
TWIST1	1.08672957382792	3.6064198551977	5.68769775390821	5.17377861084552e-08	1.6792306585552e-06	8.08667428659256
BASP1	0.903830414568147	5.84448497238302	5.68581744858625	5.22220344015271e-08	1.69182048349892e-06	8.07780187334314
C16orf72	0.342135385557913	3.82896697531834	5.68301060698001	5.29531515521523e-08	1.71234693941849e-06	8.06456124689967
DESI2	0.467703778067298	5.2553771236881	5.67896311535451	5.40250703480855e-08	1.74379818059197e-06	8.04547603858913
TXNDC9	0.40215721750183	4.95686524462022	5.67637269009148	5.47222039882981e-08	1.7630590455606e-06	8.03326625890069
TRIM29	1.65359391681014	5.3023185304984	5.67585371171714	5.48629243654888e-08	1.76435547423739e-06	8.0308205522355
TRPS1	0.689861255406328	2.76801690889106	5.67201519117147	5.59147715451644e-08	1.79489483283646e-06	8.01273613710599
EHD4	0.459113878774099	5.4763161446214	5.66933752354752	5.66601582010623e-08	1.81550313476725e-06	8.00012582318402
TMEM132A	0.669584589884368	4.6502331206193	5.66723918592727	5.72510531250848e-08	1.83070465268609e-06	7.99024668904531
SPTY2D1	0.469137669547533	4.47487844250486	5.66665256237191	5.74173213244848e-08	1.83070465268609e-06	7.98748527010971
PAFAH1B2	0.385106878656096	5.88815921320724	5.66649212738825	5.74628759213132e-08	1.83070465268609e-06	7.98673008712845
VIM	0.748918052530636	9.30911982947589	5.66617992891726	5.75516241404818e-08	1.83070465268609e-06	7.98526058087413
MTMR2	0.456304860267015	4.75848730003971	5.66463338888106	5.79932356168654e-08	1.84141631861942e-06	7.97798189710381
KDSR	0.392302910957286	4.59960288119936	5.6637798487978	5.82383784448425e-08	1.84586225110648e-06	7.97396535487772
GLT8D2	0.840823835641541	4.4995531891603	5.66283124455856	5.85120123589765e-08	1.84880838123269e-06	7.96950195337622
LRRN1	1.06225882303022	3.8492741013231	5.6627278492023	5.85419135466357e-08	1.84880838123269e-06	7.96901548548409
PHF20	0.441593252114665	4.36399417979565	5.66206731076378	5.87332891323579e-08	1.85152212544896e-06	7.96590784271039
SORCS2	0.861256038880896	2.90664240596362	5.6608766532042	5.90797994976883e-08	1.85668219739892e-06	7.9603067723936
STK17A	0.521366372170505	4.86535221009113	5.66077849713477	5.91084542596956e-08	1.85668219739892e-06	7.95984506450213
WWTR1	0.680345338936547	5.41775883650145	5.65972868788414	5.94157762513727e-08	1.86300288428188e-06	7.9549073016136
MLLT11	0.650307402280518	3.52642673186908	5.65775674688821	5.99972698049838e-08	1.87788246079449e-06	7.94563400904802
SNTB2	0.484114604427353	3.88145063384421	5.65686673364071	6.02615379342569e-08	1.88279776617014e-06	7.94144934195701
ENDOD1	0.655643167674189	5.69081375570601	5.65615358892553	6.0474109584207e-08	1.88608328630389e-06	7.93809660296394
GPR107	0.468801989492896	5.55000596898643	5.65519112599106	6.07621590364665e-08	1.89170700447042e-06	7.9335721945754
OPN3	0.628824159557324	3.06793859214568	5.65390317883903	6.11497185449779e-08	1.9004033768695e-06	7.92751855827989
WNT10A	1.22932878309605	3.36241417442878	5.65004069707845	6.23265259887035e-08	1.93355383363188e-06	7.90936973568898
FOSL2	0.710185945451295	6.67700214890131	5.64946596739252	6.25035130780729e-08	1.93562466690985e-06	7.90666995697768
TAF12	0.374651245055875	4.85442978341156	5.6453517667904	6.3784891219791e-08	1.97182905797238e-06	7.8873491278186
ARHGAP20	0.525071131658173	1.33013136915262	5.64465127957175	6.40056014995375e-08	1.97517461639785e-06	7.88406051414844
EFNA5	0.811491267903945	4.19345845027982	5.64210526210618	6.48141049742367e-08	1.99393117471639e-06	7.87210996443301
CDC42SE1	0.52959823430595	6.71026209074474	5.64202260244471	6.48405205742387e-08	1.99393117471639e-06	7.8717220371239
MT2A	0.843260030137177	9.09357636359015	5.63758107969584	6.62754713979107e-08	2.03449475922363e-06	7.85088344102183
HTRA1	0.834149620721461	8.31900867799561	5.63357057938785	6.75977883425306e-08	2.07146521030802e-06	7.83207683537709
RGCC	0.699890952503332	6.4550961946178	5.63289290071187	6.78237590617601e-08	2.0747689640513e-06	7.82889988140043
NFIL3	0.622226679069229	5.95841087299299	5.63023943141738	6.87156757007809e-08	2.09799331577531e-06	7.81646297234088
SNAPC1	0.444608740435711	3.79241819723621	5.6299255881008	6.88219232237928e-08	2.09799331577531e-06	7.81499224481161
CLEC2B	0.727797773890079	4.2125254272521	5.62908829205887	6.91061644809457e-08	2.10300717871911e-06	7.81106879866985
ACVR1	0.547129015967295	5.72646676085382	5.62687889474938	6.98617162599007e-08	2.1195370930468e-06	7.80071782389664
SULF1	1.27477770624506	7.00352154989552	5.62679441089893	6.98907669499457e-08	2.1195370930468e-06	7.80032207478449
LAPTM4A	0.400897325821985	9.34357362428993	5.62617987945176	7.01024356159627e-08	2.12229080513912e-06	7.79744353846454
RASA1	0.666760927900806	5.05361078382828	5.62324975424906	7.1120326022802e-08	2.14940069644472e-06	7.78372148265728
ARHGAP42	0.664083106201987	3.11943874336536	5.62147224505134	7.17448309989282e-08	2.16454894761199e-06	7.77539964670807
SEC14L2	0.728761868944169	4.19552187876639	5.62065160725825	7.20349555928548e-08	2.1695742457203e-06	7.77155824798181
SLC7A5	0.868032218530823	5.53646592515902	5.61796945295817	7.29912075423473e-08	2.19461063910287e-06	7.75900581262209
CDK2AP1	0.495400513812888	6.30969430709405	5.61646142584773	7.35342883011164e-08	2.20715994577659e-06	7.7519500931211
ARMH4	0.598535552574868	2.09498613667404	5.6141654162614	7.43687286387143e-08	2.22839676820339e-06	7.74121009910045
TFPI	0.795148292163463	4.74373447727796	5.61275021575895	7.48876549436339e-08	2.24012322513674e-06	7.7345917612993
UBE2E2	0.649723273450485	4.29425312995227	5.60937138639826	7.61409470820534e-08	2.27373960852683e-06	7.71879497514827
INHBB	0.739481459835514	4.10073648821193	5.6071352919186	7.69816091546597e-08	2.29494070483306e-06	7.70834435558746
TAF13	0.436500305024601	5.97789510263855	5.60634040227829	7.72826269980939e-08	2.30000957196531e-06	7.70463005214547
COL6A2	0.938237989545822	8.93833445987099	5.60443141904869	7.80102451274244e-08	2.31773586157774e-06	7.6957113829538
KRT23	1.48688415249804	4.92663128525491	5.60052354941124	7.9520673012625e-08	2.35741667694332e-06	7.67746059094572
EXT1	0.478844880219283	5.06989030347966	5.60028361685007	7.96143339271821e-08	2.35741667694332e-06	7.67634032969859
HERC4	0.398182339738242	3.50306487912415	5.59957710333845	7.9890757065844e-08	2.361619197507e-06	7.67304176402572
ATP8B3	0.572679538816521	1.51402437910707	5.59891607995957	8.01502306745028e-08	2.3653073956531e-06	7.66995584383834
CDA	1.28576095584441	5.54262561789931	5.59721951306873	8.08199616139481e-08	2.38106997647536e-06	7.662036751505
EIF4G1	0.403487718592564	7.3829452568686	5.59524286699021	8.16071493433185e-08	2.40023439751982e-06	7.65281243001037
ZNF281	0.527831830749442	4.14311914475017	5.59464975087786	8.18448111227216e-08	2.40319906104326e-06	7.65004500403238
L3MBTL3	0.500784905852964	3.38160093309795	5.59336845621838	8.23605354551641e-08	2.41430491161473e-06	7.6440672946796
VASN	0.8053670637744	5.67194061073781	5.5928155139464	8.25840749885574e-08	2.41682295454013e-06	7.64148790992394
PSMD14	0.413835058779666	4.71103164934425	5.58909376040808	8.41041668371742e-08	2.45721308734433e-06	7.62413114997824
NUMBL	0.595784811303649	4.38227423436048	5.58791675698393	8.45905563191136e-08	2.467318236557e-06	7.61864375059455
DYNC1I2	0.499045085965722	6.00370231029845	5.58729686074112	8.4847827673727e-08	2.47071808643942e-06	7.6157540068791
KCND2	0.744096228001588	2.0899286683859	5.58582882353196	8.54601479112873e-08	2.48442837280512e-06	7.60891140944362
AHR	0.775913908236449	6.51690997389936	5.58495035477487	8.58286194251875e-08	2.49101608014358e-06	7.60481741880409
CERCAM	0.782135129506495	5.82472685073332	5.58406195800477	8.62028325778152e-08	2.49774841127699e-06	7.60067761518378
ITGA3	0.914466303840276	7.20476430314081	5.58185117546817	8.71409928178871e-08	2.52077214644033e-06	7.5903776680847
PDGFRB	0.846316812512979	7.08712732889582	5.58057105031957	8.76887717105895e-08	2.53244595800369e-06	7.58441491314859
KIAA1217	0.702960153022326	5.32779937560423	5.57694245655223	8.92598188188615e-08	2.57358482535368e-06	7.56751828704404
RHOC	0.607213174268175	7.96974207012725	5.57563593250556	8.98321966661628e-08	2.58584187091992e-06	7.56143630188943
SOX4	0.675973856213182	6.1361015022416	5.57343841360894	9.08030039636825e-08	2.60950891423617e-06	7.55120889410155
MALL	1.03774263637354	3.61286347392761	5.57162627565524	9.16112584867422e-08	2.62843478393579e-06	7.5427771882471
OXR1	0.588732885534838	4.40030336303211	5.57079467946385	9.19845161289261e-08	2.63483869283493e-06	7.53890848931179
PAPPA	0.668683651265566	1.86592608507617	5.56776341166973	9.33576951836435e-08	2.66757100856531e-06	7.52481002354918
CCNG2	0.577995643348499	4.59196679958273	5.56760266401189	9.34310706912504e-08	2.66757100856531e-06	7.52406253338181
KCTD11	0.510071598312054	5.27981539317168	5.56684440977098	9.37779461663083e-08	2.67312817651657e-06	7.52053678997611
ITGA2	0.959055226625375	5.7608761316726	5.56434413371881	9.49306673924319e-08	2.70160063005464e-06	7.50891333530322
FZD7	0.769675189697891	4.40599481903227	5.56289663950249	9.56043259256322e-08	2.71636951282876e-06	7.50218578863684
CAMSAP1	0.422675070286898	4.11958012578565	5.56181100999286	9.61126340114025e-08	2.72283770926391e-06	7.49714088840022
MPZL2	0.998197345578069	5.84140209189721	5.56174821955729	9.61421140010038e-08	2.72283770926391e-06	7.4968491234121
SNIP1	0.358142070034531	3.79244250813295	5.56126231654109	9.63705431555216e-08	2.72491202458584e-06	7.49459138129178
PODNL1	0.90079868325912	3.43838636533657	5.56090869910327	9.653711615634e-08	2.72523347683147e-06	7.49294838889538
RRAD	1.05643614192495	4.21665420856284	5.56002382968146	9.69551701179941e-08	2.72963621488077e-06	7.48883739020293
TIPARP	0.623037438506477	5.02281290263869	5.5599207460414	9.70039864505723e-08	2.72963621488077e-06	7.48835850547581
SAMD9	0.833060354269949	4.84476937107024	5.5587198901934	9.75744348499755e-08	2.74129520244915e-06	7.48278027321277
CELSR1	0.82667328652394	3.96911901522007	5.55814525041128	9.78485658199414e-08	2.74460537896542e-06	7.48011124587455
PSD3	0.567111224496486	3.22154076856251	5.55699086071708	9.84015393486755e-08	2.75571392252535e-06	7.47475003803047
METTL9	0.322863295891811	5.43792074547572	5.55262359132538	1.0052127208571e-07	2.81059397540283e-06	7.45447463089569
FBXO32	0.821883556684595	5.49933692835464	5.5495043567577	1.02062464933094e-07	2.84575978964848e-06	7.44000014155302
ADAMTSL4	0.8573851401894	3.71289635462579	5.5494227002704	1.02103119054533e-07	2.84575978964848e-06	7.43962129926378
TNFRSF1A	0.464616760879446	7.36517670497653	5.54757787320855	1.03025822236321e-07	2.86692616901357e-06	7.43106332930716
MSN	0.748407606578401	7.91840342290913	5.54692128374472	1.03356179647741e-07	2.87123176326874e-06	7.42801795550362
DOCK9	0.550494490641901	4.28186282675653	5.54601225285574	1.03815257828659e-07	2.87123176326874e-06	7.42380213109329
EFS	0.672839347084258	3.58419145547676	5.54597914407047	1.03832015911632e-07	2.87123176326874e-06	7.42364859116082
CD248	0.90343818101781	6.82925375589191	5.54592296185817	1.03860458700525e-07	2.87123176326874e-06	7.42338805111119
MPHOSPH6	0.451760416883532	4.57267319330218	5.54545326199661	1.04098546513982e-07	2.87123176326874e-06	7.42120993163777
DNAJC13	0.47920849015383	4.54895310995768	5.54532892237159	1.0416166257772e-07	2.87123176326874e-06	7.42063335828964
TPRN	-0.559261757349669	4.50000584039596	-5.54349996148764	1.05094388144685e-07	2.88835032822451e-06	7.41215335610259
ITPKC	0.582404056508234	6.29411085342509	5.54346621843314	1.05111672631441e-07	2.88835032822451e-06	7.41199692433793
MYH9	0.607934967222645	9.18272748754268	5.54280203485979	1.05452458220292e-07	2.8931870529533e-06	7.40891792518505
SPECC1	0.459977562923273	3.61490178349254	5.53915984915219	1.07340480887525e-07	2.9403923617848e-06	7.39203819310861
ACTN1	0.601528888585397	7.09333290612942	5.53880946519518	1.0752384143125e-07	2.94082730793039e-06	7.39041474565387
YBX1	0.424996405660043	9.22772454358033	5.5324722153904	1.10893455376148e-07	3.02827089105721e-06	7.36106452592958
GJB3	1.32325301470878	5.59230065647125	5.53185196087121	1.11228737618567e-07	3.0327102544168e-06	7.35819315433425
SPON1	1.13293259362156	5.72802823770516	5.53064369496785	1.1188471560875e-07	3.04586623468844e-06	7.3526003229237
DVL3	0.413366372385871	5.904240804867	5.52998767217355	1.12242455717043e-07	3.05087504633988e-06	7.34956407740812
VGLL4	0.604412350760356	4.62392758197194	5.52721756934143	1.13765384970979e-07	3.0874905636869e-06	7.33674609660588
ARMC10	0.391705162693813	4.72058191309811	5.52376848655765	1.15689801109963e-07	3.13487224952137e-06	7.32079258959375
CCDC9B	0.86448774283337	4.75543278572442	5.51904793544946	1.18375197585638e-07	3.20269660155042e-06	7.2989693039463
MOSPD1	0.410266913600018	3.92153432220002	5.51751742135594	1.19258850913416e-07	3.22164025105949e-06	7.29189648836978
FAM83A	1.61256306306817	3.5566301273187	5.51703835780131	1.19536761832358e-07	3.22418740555204e-06	7.28968292141591
EPS8	0.751799555264723	5.88872464358881	5.51337536774987	1.21682696835481e-07	3.27703446891751e-06	7.2727621221921
SELENOF	0.403589427638767	8.13645304673222	5.5126028064832	1.22140072061437e-07	3.27708585467593e-06	7.26919436335946
RLF	0.470780816927797	3.8551068991468	5.5125995565134	1.22141999661501e-07	3.27708585467593e-06	7.26917935544185
RAP2B	0.5768514963107	5.33276677737033	5.51242680536888	1.22244503377911e-07	3.27708585467593e-06	7.26838162313958
VAMP3	0.44106580856256	7.16114090995879	5.51055606437997	1.23359916606926e-07	3.3004323543387e-06	7.25974401704155
SUMF1	0.41780259772008	4.73164384809601	5.51033676859181	1.23491318229997e-07	3.3004323543387e-06	7.25873161687265
IGFBP3	1.07554382821974	8.45155836789988	5.50855827751291	1.24562043076584e-07	3.3239892315832e-06	7.25052208627027
MANBA	0.465856262887002	4.40690426852218	5.50617101283854	1.26013522781785e-07	3.35761979745881e-06	7.23950537730232
BHLHE41	0.757747594313854	5.65987995281215	5.50501597787521	1.26721705089451e-07	3.37137336312981e-06	7.23417634552652
UBTD1	0.520346706603005	5.38699534172936	5.50402415480779	1.27332915078127e-07	3.38250931294528e-06	7.22960095797929
SEPTIN10	0.577262208995367	5.54255034958029	5.49953494420003	1.30135543491464e-07	3.44880243762489e-06	7.20889898865892
ADAMTS2	0.866342559477777	5.67512127809445	5.49939905368196	1.30221311928088e-07	3.44880243762489e-06	7.20827251547705
MAF	0.667032768585184	4.61514622739425	5.49665221321404	1.31966873027312e-07	3.48976855946774e-06	7.19561155324508
COL10A1	1.64549613928177	6.69459754904468	5.49424938267503	1.33512522313447e-07	3.52533290120573e-06	7.18453987825038
MACF1	0.54421319815982	4.63482709687847	5.49385865050081	1.33765529026757e-07	3.5263347905101e-06	7.18273979873207
CCDC50	0.462588764599455	5.19491218578554	5.49357094674529	1.3395212171936e-07	3.5263347905101e-06	7.18141442249674
RYBP	0.452872773245624	4.77861990273684	5.49255175465154	1.34615172303914e-07	3.53848474623417e-06	7.17671966308116
ATP2C1	0.475060030694714	5.70347572063889	5.49129501223215	1.35437173409368e-07	3.55477029580731e-06	7.17093150684708
KLHL21	0.472944015892447	4.85509507306296	5.4907416599212	1.35800656672054e-07	3.55899064254417e-06	7.16838323755947
GLG1	0.363042432595653	6.112500881205	5.49012161484357	1.36209079222153e-07	3.56437439949596e-06	7.16552805297644
TM4SF1	0.988212551731324	8.88260974582096	5.48741063131798	1.3800891422608e-07	3.60609899538057e-06	7.15304717790507
DPYD	0.757959026984534	4.37716178243345	5.48650744906365	1.3861367673272e-07	3.6165193904158e-06	7.14889005512545
HSD17B6	0.798960541948212	2.59110311942785	5.4833436871119	1.40752556390426e-07	3.66522282827518e-06	7.13433184911213
MARCHF7	0.438743432554326	5.24556066761764	5.48313047250273	1.40897853470343e-07	3.66522282827518e-06	7.13335094440813
ODF2L	0.495516806656665	3.17378697471655	5.48237042669255	1.41416984899675e-07	3.67328526309674e-06	7.1298545334937
ADAMTS7	0.704626842906696	2.88962885117955	5.47898475419716	1.4375224185505e-07	3.72718136675665e-06	7.11428369860713
P4HA1	0.711594467497937	6.38280597316141	5.47874870498675	1.4391645120229e-07	3.72718136675665e-06	7.11319835228491
UBASH3B	0.713444056190889	3.01931445664627	5.47665632879051	1.45380048314173e-07	3.75954089594781e-06	7.10357911847055
TINAGL1	0.908720829295726	6.92769528626669	5.47550873446481	1.46188933206056e-07	3.77489923259579e-06	7.09830440935784
ETF1	0.381111453207668	6.48279676999945	5.47369097818285	1.47479173776229e-07	3.79513722460597e-06	7.08995101809424
SUGCT	0.96552215845903	3.5230200425654	5.47361631930209	1.47532403274911e-07	3.79513722460597e-06	7.08960796946526
FSTL3	0.909307540891549	6.79519159209686	5.47349198657699	1.47621090290214e-07	3.79513722460597e-06	7.08903668278824
BCAP29	0.367620448891724	4.32758385153329	5.46690245606104	1.52396565310389e-07	3.91218024895485e-06	7.0587720727415
ERRFI1	0.843195710758358	7.4224953914453	5.46500133232868	1.53802099637127e-07	3.94249790880045e-06	7.05004531434741
PELO	0.388237567729925	4.81403151529863	5.4635924277241	1.54851874884066e-07	3.96147777922383e-06	7.04357938034797
TMCC1	0.441793533813498	4.26699913170155	5.46320822217808	1.55139356907676e-07	3.96147777922383e-06	7.04181633709079
PLAUR	0.946902936594978	6.37616004804995	5.46310142776072	1.55219358283843e-07	3.96147777922383e-06	7.04132629418995
EIF1AD	0.352836996103201	4.96312029142562	5.46126982627696	1.56597717623309e-07	3.99085533199954e-06	7.03292275757926
ZNF365	0.708642574427668	2.06287525031081	5.45959354895104	1.57869643870242e-07	4.01743924161968e-06	7.02523360605625
DDC	-1.30429082739617	3.13281626317821	-5.45761659312066	1.59382668247738e-07	4.05007275218819e-06	7.01616737440838
SLC44A2	0.541981777972384	7.22908969125019	5.45683700799011	1.59983187536878e-07	4.0594577889596e-06	7.01259286981075
CD9	0.752559170515262	7.86714126931391	5.45561150035331	1.60931666319317e-07	4.0776322206362e-06	7.00697447937558
EMC2	0.392450029198819	5.11729936414358	5.45520909631802	1.61244300040783e-07	4.07966666342378e-06	7.00512983605637
MCUB	0.546151115585086	4.47942483427622	5.45479738159398	1.61564780240798e-07	4.08189349100458e-06	7.00324261159658
KLK6	1.95960100335816	5.52173897877299	5.4544608739566	1.61827180155166e-07	4.08264864417322e-06	7.0017001973871
WNT5B	0.838476753244948	2.78939111462726	5.45401880583531	1.62172524960403e-07	4.08549119911007e-06	6.99967403911526
PCDH7	0.962695564745847	3.68304407679741	5.45287532673984	1.63069150544949e-07	4.10219371693233e-06	6.99443359922125
MARCKS	0.440793184247591	7.45883798683192	5.45105742635117	1.64504562873132e-07	4.13238286049974e-06	6.98610396050534
PPP1CB	0.455273227857108	7.34121307145167	5.44797599756734	1.66965842602666e-07	4.18821890037173e-06	6.97198931093263
VSTM4	0.682926283201786	3.45168720184919	5.44650017938782	1.68157326446034e-07	4.21208915130658e-06	6.96523124759491
CLSTN1	0.480336388033451	7.66888569942725	5.44403339702541	1.70167385290678e-07	4.25636626541171e-06	6.95393825784065
PIEZO1	0.683484333020434	5.6647026181173	5.44126362072808	1.72452260487151e-07	4.30738156741662e-06	6.9412624730453
VSNL1	0.680086411531612	2.19072923523299	5.434341220536	1.78294339725783e-07	4.44697487392758e-06	6.90960234134536
THY1	0.853305105150352	7.07777102679919	5.43308122428144	1.79378256402401e-07	4.46766355201383e-06	6.90384272527584
FBXO45	0.365198284729701	3.64280607563215	5.43240216270126	1.79965082820116e-07	4.47593043801477e-06	6.90073903427977
MYNN	0.339700801850902	3.42389170405664	5.4320914706182	1.80234197991608e-07	4.47628328505608e-06	6.89931908954521
NID2	0.849120835828592	3.69435682003941	5.43032129002503	1.81774993503971e-07	4.50817388550314e-06	6.89122999677007
AMMECR1L	0.386269797359606	4.80910421960519	5.42988200544189	1.82159338384683e-07	4.51133402354957e-06	6.88922291288375
PFDN1	0.351230037937706	6.52672633331941	5.42929509267886	1.82674084559161e-07	4.51771021235817e-06	6.88654149811723
SVIL	0.66601540550777	5.26358244215606	5.42815092440021	1.83681645761761e-07	4.53623912507842e-06	6.8813147543074
TGM5	0.55778829966542	0.60023291598319	5.42592000762321	1.85661805842218e-07	4.57870175390942e-06	6.87112581799779
STT3B	0.397821274750061	6.88354319252332	5.42325314219028	1.88056228133199e-07	4.63124727880904e-06	6.85894973995326
CAPZB	0.457765182859934	8.27244633657603	5.42185560234229	1.89322989565073e-07	4.65591368875787e-06	6.85257070527125
TP63	0.852028523384848	1.38579520111236	5.41963440723208	1.91353463146179e-07	4.69926637676049e-06	6.84243452045046
BCL6	0.628258826580255	5.29012512325768	5.4192044794085	1.91748919870242e-07	4.70240123463907e-06	6.84047293195068
HCRT	-0.418965080359475	0.471940163742655	-5.41891249642198	1.92017946078213e-07	4.70243112299489e-06	6.83914079355011
WNT5A	0.909653033078159	3.94846634215371	5.41811263769784	1.92756802586599e-07	4.71395083094442e-06	6.83549179242772
STIM1	0.413464864662966	5.19833672741291	5.41777363609068	1.93070785220516e-07	4.71506247244372e-06	6.83394536325566
SP100	0.580141640754011	4.6889389789855	5.41687943456225	1.93901386444853e-07	4.72877006192384e-06	6.82986659945611
COPZ2	0.707427254089113	5.09080187474463	5.41566826072273	1.95031970551511e-07	4.74974531333424e-06	6.82434277787923
ARAP2	0.585709397742472	3.28556485105062	5.41382487541933	1.96765040288453e-07	4.78037204162595e-06	6.81593730381379
FGD6	0.728000015788717	3.97921089101525	5.41375180692833	1.96834044427107e-07	4.78037204162595e-06	6.815604167801
SRGAP2B	0.314191604250195	1.04642275462755	5.41147314142723	1.98997837374048e-07	4.82624727410347e-06	6.80521681369435
IQGAP1	0.561723447366073	6.61961794981225	5.40908451682798	2.01290930204693e-07	4.87512750822648e-06	6.79433154752566
SIX4	0.621246223358999	2.11986803062321	5.40715595518693	2.03161130695164e-07	4.91364503288757e-06	6.78554534164378
MXRA5	1.17485815578748	6.47641000701171	5.40198790302721	2.08256670860161e-07	5.02995719894576e-06	6.76201155222884
RAB34	0.802317659763352	5.70696287448776	5.40019486316137	2.10053485845074e-07	5.06033872339935e-06	6.75385032033019
KLHL5	0.620381671242744	4.48339870423561	5.4001576404897	2.10090946486595e-07	5.06033872339935e-06	6.7536809174066
GREM1	1.37895617343901	4.98950520415434	5.39912543072237	2.11132352560148e-07	5.07845613507348e-06	6.7489835915309
CORO1C	0.565563269265543	6.07667061013743	5.39874727206667	2.11515137975641e-07	5.0807035673246e-06	6.74726284713024
BMPR2	0.569547111483043	5.22855176263791	5.39744417823768	2.12839362300401e-07	5.1055278178043e-06	6.7413340058006
RPL39L	0.903191534980738	4.19962992808751	5.39604158624948	2.14273725477494e-07	5.1329227089486e-06	6.73495360544939
NUP188	0.394727377935244	4.76395383630741	5.39405892458502	2.16317377141019e-07	5.17481856296888e-06	6.72593648035709
ITGA11	1.10562100367678	4.27166215804885	5.39251744752873	2.17919383958539e-07	5.20604960942584e-06	6.71892749065025
RAB12	0.472759453664358	5.72687951316736	5.3916759114845	2.18798837040803e-07	5.21995758097753e-06	6.71510168710305
DPYSL3	0.864680949711986	6.75331989765713	5.38914724553638	2.21462295699336e-07	5.27633168274714e-06	6.70360839085329
SEPTIN7	0.468075203922134	5.82321385825207	5.38732246171636	2.23403948344481e-07	5.31537930756198e-06	6.69531676977677
DACT1	0.761393249614787	4.34413772876175	5.38364807859393	2.27364112104436e-07	5.39758065734614e-06	6.67862684837412
ANXA5	0.532540907779353	9.07977435354475	5.3835473409792	2.27473642373492e-07	5.39758065734614e-06	6.67816938864967
FBLN2	0.994700536788386	6.28098525454782	5.38314542597971	2.27911149545018e-07	5.40066379873275e-06	6.67634431269944
ADH5	0.411836417723583	6.22370110752137	5.38148321441561	2.29729283406234e-07	5.43641036028311e-06	6.66879732603665
ZNF217	0.662101469596198	4.99778372036807	5.37250422774105	2.39797537322319e-07	5.66703224474104e-06	6.62805856472104
PPP3R1	0.343721508995882	5.82329551323451	5.37208631243096	2.40276473718981e-07	5.67071855111773e-06	6.62616361585252
MAP1LC3B	0.402583863979964	6.09155929239608	5.37177496248191	2.40633890410192e-07	5.67153084793633e-06	6.62475193364589
PCOLCE	0.838719567879821	6.74868788889801	5.37126681322767	2.41218337190712e-07	5.67768469535082e-06	6.62244807541325
FAM114A1	0.513575851763467	5.91123838849217	5.36937649706445	2.43404644748634e-07	5.71839377437206e-06	6.61387908663782
TGFB1	0.629526897388065	6.58861461873061	5.36920907442032	2.43599210845168e-07	5.71839377437206e-06	6.61312024732626
SEMA4C	0.56599872465812	4.96598780999541	5.36536544729584	2.48107882147647e-07	5.81645701285786e-06	6.59570374963503
ISLR	1.01342977622396	8.1683187030894	5.36354507893956	2.50271485448471e-07	5.85935601731961e-06	6.58745828994256
USP4	0.387514757142811	5.03707773006126	5.36187773907206	2.52269324769687e-07	5.89826507807049e-06	6.57990773833981
BCAS2	0.383123370806683	6.26226167591335	5.35995016703332	2.54598343271342e-07	5.94480360306049e-06	6.57118081927319
STC1	0.75512329085242	5.24909444214856	5.35910130905844	2.55630618976375e-07	5.95372257586837e-06	6.56733839924355
WASF2	0.477468788360321	6.54203984007282	5.35877826064019	2.56024540344787e-07	5.95372257586837e-06	6.56587621054419
RNF121	0.300050870725427	4.73074277474122	5.3585483409045	2.56305261800103e-07	5.95372257586837e-06	6.56483558133873
ISM1	1.08563296891095	4.39624219055751	5.35818587592736	2.5674842388962e-07	5.95372257586837e-06	6.56319511011119
TNC	1.16588551367371	5.01218500196661	5.35802860411223	2.56940941881712e-07	5.95372257586837e-06	6.56248334223489
CAB39	0.474633498152607	6.21968913314063	5.35796835235845	2.57014733897615e-07	5.95372257586837e-06	6.56221066375542
RAD23B	0.372976009291693	6.92603432108292	5.35702213531602	2.58176303596271e-07	5.97275061244654e-06	6.55792870261056
NAMPT	0.637210851105367	5.72687419177494	5.35674351846948	2.58519305137911e-07	5.97281641962708e-06	6.55666796772547
C16orf87	0.344698062019161	2.36316424583706	5.35589249412172	2.59569740650929e-07	5.98545087210783e-06	6.55281739277367
GEM	0.913265140306926	6.17121373798751	5.35574848006183	2.5974791073217e-07	5.98545087210783e-06	6.55216582500578
ANGPTL2	0.881626095900192	5.90682243334131	5.35409373905579	2.61803675638147e-07	6.02491578051144e-06	6.54468012400973
GALNT15	0.78442780544012	2.31463659044151	5.35277848427949	2.63448975813169e-07	6.05042578825022e-06	6.53873136974403
DCUN1D3	0.432419818990792	3.70585711824471	5.35262576473043	2.63640669575406e-07	6.05042578825022e-06	6.53804070370377
ZFP91	0.423558079840215	5.67282634629038	5.35238281094798	2.63945905450178e-07	6.05042578825022e-06	6.53694198724425
LEF1	0.767946398890765	3.98764047384418	5.35200010034181	2.64427423567109e-07	6.05356079584729e-06	6.53521131721798
C2orf72	-0.940221801516461	4.1267074792508	-5.35126535247087	2.65354266395779e-07	6.0624109548327e-06	6.53188893483993
COL8A2	1.07183992123402	4.86065419761599	5.35114646842393	2.65504528974677e-07	6.0624109548327e-06	6.53135139577473
XRCC5	0.399511230205478	7.57359605402402	5.350402131253	2.66447213710102e-07	6.07298061475229e-06	6.52798603949201
TNKS1BP1	0.523899468536841	7.04765137637285	5.35023513926799	2.66659152228146e-07	6.07298061475229e-06	6.52723106816836
IGFL2	1.33105249237991	3.5911193480001	5.34798129767508	2.69535736085428e-07	6.12997224787127e-06	6.5170430955375
CKLF	0.618423079246402	5.56341889400157	5.34772884487507	2.69859818190358e-07	6.12997224787127e-06	6.51590213240066
YWHAQ	0.367927711167577	8.021807676569	5.34581529033893	2.72328682664558e-07	6.17806116137853e-06	6.50725505820718
CD44	0.611348506066379	7.03440980143907	5.34467093183724	2.73815628022919e-07	6.20377885477992e-06	6.5020849295129
NINJ2	0.705572327981675	3.62381959134101	5.34360961868811	2.75201731681977e-07	6.22714846211834e-06	6.49729070341479
ZFAND5	0.464655430532495	6.48818740134775	5.34263912347495	2.76475204223128e-07	6.2474749199483e-06	6.49290732337547
GJA1	0.769393030876775	6.74018248467923	5.34220418462999	2.77047786454474e-07	6.2474749199483e-06	6.49094304544301
C1QTNF6	0.717802983510817	4.27155406752835	5.34211341028371	2.77167433375462e-07	6.2474749199483e-06	6.49053310332854
GPR157	0.56321331397917	3.5844873076892	5.34021872535912	2.79676277477129e-07	6.29594327720629e-06	6.4819777395343
YEATS2	0.428891654789385	3.95844550765322	5.33936237303514	2.80817458564508e-07	6.31353873871217e-06	6.47811163426027
RP11-303E16.8	0.321613963229856	1.15106593866501	5.33669604198839	2.84399744644091e-07	6.38590168312736e-06	6.46607701367846
PGM2	0.516379653170115	4.87409803234405	5.33574617481271	2.85686635126225e-07	6.40472030072697e-06	6.46179078273813
HPS3	0.468668968647228	4.12176658020388	5.33538213242091	2.86181345301885e-07	6.40472030072697e-06	6.46014820381895
MRPS10	0.363687575489243	5.97887793919328	5.33527131451549	2.86332105249198e-07	6.40472030072697e-06	6.45964820342968
C5AR2	0.483957621002567	1.36354379874241	5.3345502040948	2.87315015792319e-07	6.41806254721682e-06	6.45639480048097
UBA6	0.46558629722615	4.00155069759606	5.33407608531505	2.87963053463443e-07	6.41806254721682e-06	6.45425591124112
IGF1R	0.549522383023892	4.24290198780453	5.33403072205235	2.88025131682149e-07	6.41806254721682e-06	6.45405127138117
PXYLP1	0.434654293891951	3.22988008905498	5.33308023358352	2.89328846769228e-07	6.43224208569806e-06	6.44976377591177
KCMF1	0.305540994308877	4.91653499311654	5.33303275944555	2.89394113998603e-07	6.43224208569806e-06	6.44954964236094
AEBP1	1.03653905635807	8.94605695684777	5.3320170371595	2.90793964020776e-07	6.44877578521618e-06	6.44496852405091
OSBPL3	0.757973455722925	4.52791144474226	5.33196018508127	2.90872511070745e-07	6.44877578521618e-06	6.4447121279078
B3GNT5	0.638496241012329	3.64063978972981	5.32918777454892	2.9472805412021e-07	6.52601500920147e-06	6.43221126854842
TGIF1	0.664796997521464	4.93364149857997	5.32818306792346	2.96137529535521e-07	6.54896584523201e-06	6.42768217816905
COLEC12	1.06669939872674	3.52421699116484	5.3275228911162	2.97067244331143e-07	6.56126257007616e-06	6.42470651884676
SFRP2	1.5116201346126	9.66808939227792	5.32673861555757	2.9817541902518e-07	6.57746505359691e-06	6.42117184540101
DENND2C	0.36773407138788	1.36396196900966	5.32584121917624	2.99448370607304e-07	6.59725713863695e-06	6.41712780357989
USB1	0.37824909945392	4.63735486277754	5.32312059259648	3.03339985530956e-07	6.67462005756649e-06	6.40487052196337
PGAM1	0.446739057071457	5.55634954679863	5.32221942035045	3.04639855861916e-07	6.68569170459031e-06	6.40081144978861
PLA2R1	0.644074221807374	2.87416817189935	5.32219061351497	3.04681496788036e-07	6.68569170459031e-06	6.40068170580666
TTF1	0.34338518464163	4.21455191973829	5.32190954506291	3.05088078459481e-07	6.68569170459031e-06	6.39941581957571
MAFF	0.686904665929366	5.31280434178568	5.32171750471742	3.05366179570672e-07	6.68569170459031e-06	6.39855092900073
RCN3	0.802559859389246	6.73510470835204	5.32101322946267	3.0638818189084e-07	6.69971368097293e-06	6.39537928232637
PTPN13	0.689398589708097	3.48203287195269	5.31569991409148	3.14206617271307e-07	6.86213183167522e-06	6.37146093390818
PSMD7	0.384907457123984	6.31214189260401	5.31532987939489	3.14758292085667e-07	6.86564080836301e-06	6.36979583148261
GRHL1	0.701861123078231	2.49089265156272	5.31465622009952	3.15765054722093e-07	6.87846904511674e-06	6.36676467673031
UBE2W	0.386885677675969	3.74781495615129	5.31416443095987	3.16501997083652e-07	6.87846904511674e-06	6.36455202813572
GSDME	0.597995563569127	2.70025826296947	5.31415135630324	3.16521612190576e-07	6.87846904511674e-06	6.36449320489485
OSTC	0.375650205896799	7.58332791720197	5.31355498551736	3.17417569965487e-07	6.8894129926131e-06	6.36181022708073
USP31	0.360380594814548	2.32640393082721	5.31135404167621	3.20745578172177e-07	6.95305136682131e-06	6.3519104062201
YAP1	0.708492217098231	5.95289392957833	5.31028183146733	3.22379128820801e-07	6.97984602091793e-06	6.34708868699788
CBX3	0.432466330828237	6.810683473474	5.31000570457448	3.22801127747678e-07	6.9803756183762e-06	6.3458470605318
TXNRD3	0.331925605217777	3.15873001022205	5.30910660369986	3.24178934270668e-07	7.00154724090856e-06	6.34180450453742
TMEM40	0.835421756751754	1.0556376146414	5.30742029320809	3.26778536375885e-07	7.0490225064179e-06	6.33422381069962
P2RY2	0.78620501575687	2.85907280847671	5.30690271884318	3.27580486785028e-07	7.05765124841509e-06	6.3318974385639
CPXM1	1.06376607718299	5.73932480003347	5.30613322063173	3.2877632069939e-07	7.07473457740268e-06	6.32843903172473
ICAM1	0.854250181453394	5.83243028051054	5.30530846975377	3.30062737713195e-07	7.09372290270012e-06	6.32473270057705
BNIP3L	0.496369811222285	6.34960185739266	5.30383173993365	3.32378339453455e-07	7.13475704457607e-06	6.3180974923322
CCT4	0.336214532616243	7.34831611621959	5.30349434486901	3.32909610391727e-07	7.13743571290396e-06	6.31658170356298
ASCC1	0.37001309426127	4.10113855502743	5.30244298895194	3.34570408919945e-07	7.16429489051867e-06	6.31185880394532
PLXDC2	0.857038175924698	5.04112879438166	5.30182402817327	3.35551933256718e-07	7.17656077473168e-06	6.30907862500683
STAT2	0.488710320567446	6.05397080139116	5.30033090085983	3.37931227627298e-07	7.21865501935247e-06	6.30237292596136
UCN2	0.776309508015814	1.52403760436429	5.29987881569409	3.38654857273673e-07	7.22532276897744e-06	6.30034286075419
PSMD5	0.402863013047986	4.75354758129211	5.29676009756833	3.43688083356052e-07	7.3238095335545e-06	6.28634182142078
TRIP10	0.732335716984077	6.55199435311772	5.29547415579967	3.45784569070199e-07	7.35955302824681e-06	6.28057050154123
CHIC2	0.396900318096407	5.60324792337378	5.29423143754156	3.47822411107387e-07	7.38864802404962e-06	6.27499413039768
PLIN3	0.568090964895648	6.90703538894712	5.29412763264504	3.47993161107639e-07	7.38864802404962e-06	6.27452837600254
EPHA2	1.06336561819182	6.9217487911405	5.29199139285887	3.51525259608908e-07	7.45462805974978e-06	6.26494490633828
PPP2R3A	0.514598288234496	2.87341046830701	5.29055242060025	3.53924125236857e-07	7.48839609344707e-06	6.2584910505819
CRABP2	1.45094967063798	6.89053008453225	5.29051986257075	3.5397858561346e-07	7.48839609344707e-06	6.258345041011
ELOVL5	0.564831098802888	6.08321666081418	5.29026987667963	3.54397013135971e-07	7.48839609344707e-06	6.25722397719888
WBP1L	0.469401026346445	6.38695271770822	5.28608854010136	3.61467534708103e-07	7.62861591579277e-06	6.23847841254028
BGN	0.848867912994494	10.5622675531267	5.28410360460561	3.6487187589163e-07	7.69121881006138e-06	6.22958339589402
FLNB	0.81029900858175	7.22893412988802	5.28344571243353	3.66007089159698e-07	7.70589745630112e-06	6.22663574135094
RAB38	0.697120438749521	3.48780807477209	5.28291690053456	3.66922061558906e-07	7.71590955558423e-06	6.22426661718346
FEZ2	0.402890374880077	4.18523233188769	5.28223171011771	3.68110917835603e-07	7.73165024674086e-06	6.22119715840406
TMSB4X	0.552329519397754	11.7515140750488	5.28071283481916	3.70759659768645e-07	7.77531131335458e-06	6.21439405419459
RNF168	0.38504741069937	3.97163757133547	5.28039235181376	3.71320909828953e-07	7.77531131335458e-06	6.21295877855452
ELOVL1	0.469491956347859	7.28379870273181	5.28027986897573	3.71518092824449e-07	7.77531131335458e-06	6.21245504173296
OSTF1	0.428593916761502	6.92545374803327	5.27947771444878	3.7292723127673e-07	7.79551101665251e-06	6.20886294300332
SYNC	0.698181987378817	1.83967192314967	5.2790508286239	3.73679257290282e-07	7.80194301873967e-06	6.20695148220194
PRICKLE1	0.652107524428962	2.7471293250425	5.27858647180707	3.74498970065078e-07	7.80228731469298e-06	6.20487236501278
MBOAT2	0.753802279643814	4.7986330892195	5.27853811035163	3.74584441385397e-07	7.80228731469298e-06	6.20465583841675
IL1R1	0.856441988311357	6.13537671900558	5.276823375741	3.77627266306016e-07	7.85390816408397e-06	6.19697946093821
PDPN	1.00160296593861	5.27995654508797	5.27652790216333	3.78154012835928e-07	7.85390816408397e-06	6.19565689232467
RAP1B	0.448123247625285	3.44069127753453	5.27638748023963	3.78404596321831e-07	7.85390816408397e-06	6.19502836885473
TPD52L2	0.42884411419171	6.75321625034732	5.27559032705437	3.79830184598032e-07	7.87418915154291e-06	6.19146056932077
RAB23	0.725975941267333	2.98078721491553	5.272807783059	3.84847422273573e-07	7.96450465864689e-06	6.17900986128901
PPIC	0.627148501039653	6.84710803824472	5.27267197775344	3.85093937877511e-07	7.96450465864689e-06	6.17840231165745
RHBDF2	0.633178796212476	4.81841072567059	5.27235544811326	3.85669103279464e-07	7.96701621704012e-06	6.17698630295515
TBC1D23	0.382325274612935	4.6656802677095	5.26923444633719	3.91385209671027e-07	8.07559682328269e-06	6.16302766548754
XIRP1	0.823200705647482	1.44337368677314	5.26759569904166	3.94419490910425e-07	8.12207068700901e-06	6.15570078756887
TSPAN14	0.446461341794216	4.70767309434477	5.26731989579043	3.94932409563378e-07	8.12207068700901e-06	6.15446782701377
GPR68	0.794549597655388	3.91731668945832	5.26727001143514	3.95025250111379e-07	8.12207068700901e-06	6.15424482723167
NECAP2	0.431385178015133	5.72873643730547	5.26695592298992	3.95610292968005e-07	8.12458612190082e-06	6.15284078178905
S100PBP	0.389164709828908	3.30198935808338	5.26646854721754	3.96519782231947e-07	8.13375100024621e-06	6.15066222341152
CDR2	0.464256686634279	5.30561491383575	5.26576031376832	3.9784503992433e-07	8.15141313422558e-06	6.14749669670074
RECQL	0.675204791066763	4.39895475822645	5.26392830360181	4.01293150407467e-07	8.21247835431784e-06	6.13930975839406
SPTLC1	0.534164149769754	5.72501781920781	5.26283453395109	4.03365628196099e-07	8.24528179917962e-06	6.13442287427482
RASGRF2	0.626777158313844	2.62456971901186	5.26255707092528	4.03893019624605e-07	8.24646224603308e-06	6.13318330648235
KERA	0.472565326649147	0.995095696071408	5.26003508393502	4.08717583824628e-07	8.33527532447927e-06	6.12191848643681
LDLRAD3	0.6190211830486	3.49581696380785	5.25947290909069	4.0980064260902e-07	8.34766761435241e-06	6.11940798472962
CDK6	0.585647081038092	4.28635491393306	5.25741119341116	4.13796593323882e-07	8.41171506194479e-06	6.11020265564991
KRT80	1.00071728227899	4.87659961985869	5.25735658608818	4.13902945129011e-07	8.41171506194479e-06	6.10995887566746
POGLUT2	0.598657642894099	3.91719751636298	5.25635712052423	4.15854182458503e-07	8.44159952576746e-06	6.10549734987226
NFE2L2	0.457235008571629	6.17445170733272	5.25296624986026	4.22541026680556e-07	8.56743405021234e-06	6.09036538945093
GDAP2	0.369269162855264	2.66063128410426	5.25062632034508	4.27216276004368e-07	8.65223828184625e-06	6.0799274484744
KRTAP5-5	-0.500548590196687	0.492919254185	-5.24847918669343	4.31550562409274e-07	8.72994968357655e-06	6.07035250038066
ASCL5	-0.552727225560001	1.08812794806206	-5.24442461793702	4.39852226789736e-07	8.88764700828651e-06	6.05227927486778
ARHGAP1	0.43131357851987	6.80246904700385	5.24378637284933	4.41173095963924e-07	8.90409010578222e-06	6.0494352240173
BEND6	0.524736977719374	1.53517139498403	5.24294553730972	4.42919123908483e-07	8.92906647153738e-06	6.04568880427684
PADI1	1.84323118798519	4.03359615087103	5.24187206354128	4.45158005265403e-07	8.96390987896241e-06	6.04090647807112
SYTL3	0.632896847786533	3.41202865079434	5.24015922112435	4.48753194819374e-07	9.02595343394431e-06	6.03327723802103
CALD1	0.876630753090325	7.11294203948905	5.23836095000227	4.52558083888883e-07	9.09206795767151e-06	6.0252694369121
ARHGDIG	-0.802574695435284	1.55041663339651	-5.23427199566692	4.61326902183793e-07	9.25764465765168e-06	6.00706853562689
SLC7A6	0.460158776286505	2.50567158482576	5.233026971073	4.64029538685253e-07	9.3012496230301e-06	6.00152869031912
NIP7	0.411547553684929	4.9700391896871	5.2323901791246	4.65417800655721e-07	9.31843918097356e-06	5.998695599725
SSR4	-0.452420364025247	7.45612689559172	-5.23186290048349	4.6657037056611e-07	9.33087600998898e-06	5.99634992424463
SESTD1	0.502054691899973	4.24426795182944	5.23111448962318	4.68211077598213e-07	9.35303562178273e-06	5.99302080537921
CFAP46	-0.650029798585154	1.03819312150792	-5.22906983469464	4.72722140149051e-07	9.4228867313942e-06	5.98392743541207
SEMA7A	1.10399706622199	5.29722506373403	5.22901487613178	4.72843975127165e-07	9.4228867313942e-06	5.98368304917177
C18orf54	0.346268372601645	1.50380197455716	5.22880129882646	4.73317734329386e-07	9.4228867313942e-06	5.9827333449516
SSB	0.374443245320644	5.95012806493388	5.22828425254041	4.7446656371655e-07	9.42671864105421e-06	5.98043433632716
CAST	0.535929128409385	6.24222749172122	5.22823149748855	4.74583932951303e-07	9.42671864105421e-06	5.98019977413891
GBE1	0.4862800209652	4.33007236048005	5.22427031070927	4.83477891736755e-07	9.59252915367874e-06	5.96259226743218
NNMT	0.838588592421573	7.97721615676111	5.2210604891949	4.9080352731589e-07	9.72688390083489e-06	5.94833171502743
PRRG1	0.580398826129798	3.45544265012195	5.21859391527168	4.96506115158642e-07	9.82880594821938e-06	5.93737759250172
FNDC1	1.22125917506208	5.11951285151348	5.21689158988233	5.00479326022172e-07	9.89630234867491e-06	5.92981971914398
RASA2	0.528336354076692	4.0787583144972	5.21526776266394	5.04298125927982e-07	9.96059706768216e-06	5.92261203208645
TTLL6	-0.753626329167035	1.36441712050406	-5.2136740398917	5.08073672899658e-07	1.00238939578035e-05	5.91553956068253
TNFRSF21	0.726932154863971	7.71745677026549	5.2132443580532	5.09096289158485e-07	1.00305700448326e-05	5.91363302926921
RHOQ	0.471453695038851	5.11673419783079	5.21296555327654	5.09760897670446e-07	1.00305700448326e-05	5.91239601230641
TIMP3	0.866055329280885	3.27923909365937	5.21281262314378	5.1012580728034e-07	1.00305700448326e-05	5.91171750364848
RASSF8	0.690467282253697	3.55116366523971	5.21239549300775	5.11122421482872e-07	1.00389246071787e-05	5.90986688653252
SAMD4B	0.452666632046148	5.77160254363708	5.21136868961376	5.13583750169132e-07	1.00759967253852e-05	5.90531188609179
DCLRE1B	0.422390877961302	3.16520915849529	5.21027170421093	5.16226043895049e-07	1.01165324829834e-05	5.90044627470701
TEAD3	0.631689403288052	5.86237117155218	5.20618538300353	5.26185533864306e-07	1.02986399194116e-05	5.88232822629715
MYL12B	0.490564835870783	9.87848407890808	5.20597974051538	5.26691648022756e-07	1.02986399194116e-05	5.88141671693327
GPC1	0.6727503830181	5.95252719882293	5.20556435000709	5.27715424713398e-07	1.03071803587793e-05	5.87957558062318
DCN	0.979753202705496	7.43618755276534	5.20485125009622	5.29477453377748e-07	1.03301051153999e-05	5.87641515634146
ANKRD50	0.62368248824083	4.09104317117289	5.20407678626866	5.31397588611888e-07	1.03560602202399e-05	5.87298312824297
SSH1	0.496533961967522	4.01311745892684	5.20303699786866	5.33986195338681e-07	1.03949707360886e-05	5.86837590360365
BNC2	0.697991271596748	2.13912585486973	5.19994269453393	5.41762362980557e-07	1.05227755728357e-05	5.85466925479069
MORF4L1	0.401840233742141	6.97545704387085	5.19975166668287	5.42246018679653e-07	1.05227755728357e-05	5.85382326544824
RAB14	0.377082296021167	6.70073956857172	5.19970597427494	5.42361767640755e-07	1.05227755728357e-05	5.8536209146019
MEX3A	0.49025627862163	2.11863687138088	5.19947446089009	5.42948611480671e-07	1.05227755728357e-05	5.85259566731914
BTBD19	0.662062843487887	3.4907955275217	5.19692164274425	5.49460608166822e-07	1.0637242358105e-05	5.84129283127623
H3-3B	0.375103581938431	8.46215108164927	5.19583313182831	5.52260330077909e-07	1.0679668651804e-05	5.83647458314877
EXT2	0.35794854381048	5.91016411512089	5.19491456918786	5.54633719513879e-07	1.07137662056592e-05	5.83240917791304
NUAK1	0.723231646622601	4.2038031841142	5.1920549993051	5.62085956970351e-07	1.08457882620246e-05	5.81975656228749
DCUN1D1	0.384533746890535	3.74135181738165	5.19132697215267	5.63998737752264e-07	1.08707506434599e-05	5.81653610547664
CYBRD1	0.881823004766987	6.70917732472178	5.18965810281257	5.68407347262931e-07	1.09437111958222e-05	5.8091550425095
PARD6G	0.469044274510907	2.61801958159862	5.18801156725188	5.7278978023843e-07	1.1016008489821e-05	5.80187445851174
PRRX2	0.969185318526873	4.30639065643857	5.18508640946943	5.8065654846564e-07	1.11550857051512e-05	5.78894428399615
LRRC36	-0.520512010089229	1.61232777750968	-5.18448537313986	5.82285902020036e-07	1.11741619164697e-05	5.78628816359913
ADAMTS14	0.853113517818358	3.39433943170417	5.18391349364648	5.83840339710397e-07	1.11917603984442e-05	5.78376110333027
SOWAHC	0.533521831882564	4.46135763726445	5.18353089853642	5.84882530704034e-07	1.11995118392935e-05	5.78207057977915
COLGALT1	0.543439802500411	6.79749243829786	5.18124030514084	5.91160045269007e-07	1.13073847874493e-05	5.7719513414443
PRPF4	0.339604831127958	5.06604782406799	5.17980920140956	5.9511526310603e-07	1.13706516919247e-05	5.76563076435158
LOXL1	0.750527349793796	5.67565156461829	5.17845885640934	5.98870861942016e-07	1.14202750476186e-05	5.75966803681765
UBN1	0.410028132764953	4.83300742686717	5.17840782903971	5.99013230756692e-07	1.14202750476186e-05	5.75944273724498
KHDRBS1	0.310622233173388	7.23993345635247	5.17432389823198	6.10514900889082e-07	1.16269318272358e-05	5.74141635786593
LMNA	0.547139078408389	8.31564330821536	5.17310129622389	6.13999693980652e-07	1.16806290645788e-05	5.73602184693881
ACTR3	0.461339262975911	6.07893268511565	5.17235295044442	6.16142240440327e-07	1.17087030301858e-05	5.73272036710662
CALHM2	0.567380384293881	4.86662548996182	5.16752872432131	6.30129643290882e-07	1.19615636827509e-05	5.71144571662495
SLC30A7	0.433142011703864	4.28903040808708	5.16521760548449	6.36939381126741e-07	1.20777738587521e-05	5.70125893053387
TCP11L1	0.398898706642818	3.0267668974181	5.16415044432537	6.4010786860296e-07	1.21247616664502e-05	5.69655630137237
TMEM185B	0.410806252677173	5.12257093033719	5.16259862386424	6.44742696097886e-07	1.2199393319809e-05	5.68971920996503
PTMA	0.454485705921217	9.54543497706285	5.1618394305007	6.47022045702029e-07	1.22293434881399e-05	5.68637486566858
BHLHE40	0.854502069796839	8.4927817942267	5.15956724793259	6.53890778099522e-07	1.23382399780768e-05	5.67636776682535
RNF144A	0.677363858733352	4.34876144642907	5.15946918257598	6.54188815968423e-07	1.23382399780768e-05	5.67593594225012
UACA	0.552014467281146	4.92492808782586	5.15920432728424	6.54994417651306e-07	1.23401791625958e-05	5.67476969889429
LAMB1	0.614920452886987	7.24716565911641	5.15761221190861	6.59857456967137e-07	1.24184749055584e-05	5.66776002728648
THBD	0.684367547075206	5.22334196740733	5.15547217903833	6.66449390832882e-07	1.25291058390092e-05	5.65834052007039
COL11A1	1.64170903921642	5.18775796001221	5.15418641006701	6.70440664985046e-07	1.2588787537049e-05	5.65268249721271
PPARD	0.504447665955076	5.64006650932108	5.1539882449415	6.71057869735058e-07	1.2588787537049e-05	5.65181056432691
TFAP2A	0.832919765854323	2.70993614957441	5.15325873879459	6.73334749187031e-07	1.26180201291089e-05	5.64860092619743
FRMD4B	0.568965244190737	3.71536960698786	5.14991027911918	6.83882371582314e-07	1.27853920493782e-05	5.63387285413154
PHF20L1	0.377121289890387	2.86071914582835	5.14981998702557	6.84169002334752e-07	1.27853920493782e-05	5.63347580522533
HNRNPLL	0.359234235290719	4.38340469748267	5.14973130829234	6.84450625116211e-07	1.27853920493782e-05	5.63308585586322
BCL2L11	0.436835072952554	4.23305520950996	5.14926850640163	6.85922203767484e-07	1.27992645865603e-05	5.63105084484812
FAM89B	0.424841908189722	5.86413408973531	5.14803440956648	6.89861325742861e-07	1.28591029922706e-05	5.62562498875578
MFSD14A	0.448973883141109	5.83651332245184	5.14381095961585	7.0350920746498e-07	1.30995950942498e-05	5.60706331701748
NKAIN3	0.228034252798672	0.331448801986043	5.14162433957626	7.10677869990024e-07	1.32110615014367e-05	5.59745772706881
GLIPR1	0.739267831127427	3.93515061705245	5.14140202161547	7.11410684088614e-07	1.32110615014367e-05	5.59648127613369
SH3PXD2A	0.597799441585164	5.72290331647763	5.1412983639808	7.11752615773059e-07	1.32110615014367e-05	5.59602600822369
NKIRAS2	0.355937447880764	5.09666986877721	5.14069186366839	7.13756458830234e-07	1.32342657450898e-05	5.59336237328635
TSPAN6	0.540392406266053	4.87678795765096	5.13164649100934	7.44300291097145e-07	1.37829655193691e-05	5.5536642587153
ATP6V1A	0.388445082100186	5.71267789338041	5.13146698928309	7.44919088665712e-07	1.37829655193691e-05	5.55287698687895
SERPINB9	0.671209922962975	4.61788158508767	5.13095125752822	7.46699756299661e-07	1.38013694956481e-05	5.5506151656076
AGO2	0.478763615141183	3.82193345890945	5.13043479318854	7.48487096713297e-07	1.38198579718074e-05	5.54835029931977
DDR2	0.841948370423694	4.15695507597393	5.12627587879128	7.63032223855283e-07	1.40736164061711e-05	5.53011821351009
CTSZ	0.557327914657659	9.06560852853171	5.12545823995396	7.65923902881479e-07	1.40822919611259e-05	5.52653508375166
TNFSF4	0.740599123208207	2.91390954534051	5.12535316432218	7.66296286605081e-07	1.40822919611259e-05	5.52607464251118
C1orf52	0.33623162794395	4.02954261776662	5.12518747708973	7.66883832661551e-07	1.40822919611259e-05	5.52534861547804
NID1	0.754142128423083	6.17714984169715	5.12507946498221	7.67267091652657e-07	1.40822919611259e-05	5.52487532514026
DPM1	0.348012385030192	6.50980470169923	5.12501030743505	7.675125808302e-07	1.40822919611259e-05	5.52457229261463
RNF186	-1.01116886759726	2.73733651080028	-5.12267234547838	7.75856699704454e-07	1.42205300523074e-05	5.51432965300165
ITGB1BP1	0.351173810293606	4.58792860321204	5.12020517918851	7.84757483547773e-07	1.4368672214406e-05	5.50352470565201
C1R	0.808082241551009	8.04076408233571	5.11790680201192	7.93138509682897e-07	1.45069990536687e-05	5.49346242471986
OTC	-0.924517090247201	1.30543026434013	-5.11264608592851	8.12650221548569e-07	1.48447159098465e-05	5.4704435935923
FIBIN	1.04677228338771	4.77824330498614	5.11229634416947	8.13963791936098e-07	1.48447159098465e-05	5.46891388036656
MCC	0.547642225627853	3.17251635498258	5.1122498159551	8.14138699309877e-07	1.48447159098465e-05	5.46871037939419
TWSG1	0.599561652674828	5.43580691117323	5.1097444610577	8.23610839916538e-07	1.5001849313376e-05	5.45775470040894
NEMP2	0.368060799512973	2.4452120313644	5.10778417446367	8.31096756376364e-07	1.51225160054016e-05	5.44918531959732
SLC43A3	0.587803808879769	4.5337418899509	5.10676263828734	8.35023931273192e-07	1.51782455582049e-05	5.44472064333078
RTL8B	0.531540572960865	4.64288067212179	5.10558302419946	8.39581239867242e-07	1.52453019553556e-05	5.43956590039762
N4BP1	0.364863627251995	4.82371187653571	5.10121861786878	8.56653580143954e-07	1.55304279036499e-05	5.42050172925539
TMEM241	0.437707956983051	2.77580422313149	5.10111765325085	8.57052488105058e-07	1.55304279036499e-05	5.42006084817279
EHBP1	0.469322034089681	4.8018797466689	5.10068752732407	8.58753923798447e-07	1.55452166473989e-05	5.41818269433328
COX6B2	1.10094151662605	2.51687606128935	5.10011160422345	8.61037221587551e-07	1.55704969864632e-05	5.41566809747692
ATXN1	0.475438070277561	3.60538490389295	5.09828569651208	8.68315232782882e-07	1.56712271393168e-05	5.40769720301912
SOCS3	0.774478545483814	7.30695861300292	5.09826639013333	8.68392505641281e-07	1.56712271393168e-05	5.40761293341861
TSHZ3	0.629461623084913	3.43002290608191	5.09708442292603	8.73136012169399e-07	1.57406521947459e-05	5.40245426408682
HAPLN3	0.797231927559151	4.68514399379474	5.09579955689306	8.78321015321701e-07	1.58178858543936e-05	5.39684749894723
KIF26B	0.74917751842712	3.54296193929634	5.09338519454402	8.88145025527109e-07	1.59784205975722e-05	5.38631478427873
NOTCH3	0.685639505480634	6.02572367639122	5.09314342617009	8.89134634428758e-07	1.59798516335052e-05	5.38526026732676
CCDC80	1.08468863344733	6.09059818603491	5.09274893404634	8.90751672959716e-07	1.59925446068504e-05	5.3835396973724
NCBP2	0.352355521841925	5.70676196709583	5.09232242064284	8.92503180407449e-07	1.60076234369503e-05	5.38167957819271
CRTAP	0.429455570062539	6.48388791848175	5.09187812110803	8.94331283767562e-07	1.60240438894639e-05	5.37974201239762
SYDE1	0.581572520269175	4.46093104812613	5.09097768150298	8.98047366350153e-07	1.60536524473325e-05	5.37581562871764
YARS1	0.33494172724041	5.19869584099542	5.090851870367	8.98567776691253e-07	1.60536524473325e-05	5.37526706784595
MAP3K8	0.615008097895574	3.82131131462015	5.09081348851911	8.98726599221361e-07	1.60536524473325e-05	5.37509971756809
LIF	0.976493179311783	5.68087535762613	5.08991867302591	9.02437043649965e-07	1.61030047089205e-05	5.37119846038949
FAM168A	0.473661112443046	5.0608165349043	5.08970539124101	9.0332363108871e-07	1.61030047089205e-05	5.37026865972613
KCTD10	0.428111828647276	4.79832514878671	5.08934028109094	9.04843314621293e-07	1.61137360663644e-05	5.36867703117983
PEDS1	0.471835806087529	4.54444883729598	5.08861102494453	9.07886102403882e-07	1.61515421196654e-05	5.3654982302253
CLMP	0.987971006047271	3.9336187652444	5.08699574146786	9.14661212075334e-07	1.62556034644036e-05	5.3584584696274
C1QTNF3	0.995697868779492	4.33705880299554	5.08629927479045	9.17597578586923e-07	1.62913001844366e-05	5.35542362545617
COPS2	0.336971010122092	4.93734228139448	5.08426074790125	9.26244886220005e-07	1.64282161183203e-05	5.34654254111052
ARL6IP6	0.497688978382559	4.09225238909373	5.08250067635211	9.33774602598971e-07	1.65450537306108e-05	5.33887670254013
DAPP1	0.783679560816197	3.5396562751272	5.08193113047945	9.3622386314204e-07	1.65717286420475e-05	5.33639651625299
DNAJB4	0.640147088037422	4.32010401178433	5.08154848283413	9.37872892768482e-07	1.65841995207671e-05	5.33473032640419
ARHGEF19	0.559042362833201	3.97717749423495	5.08076281231141	9.41267602846062e-07	1.66274827347827e-05	5.33130951687207
KLHDC7B	1.20568591988576	2.83737272916333	5.08010697010625	9.4411048527928e-07	1.66554428213759e-05	5.32845428009593
UBE2D3	0.320754270785336	6.47801581996871	5.07995808953786	9.4475699853282e-07	1.66554428213759e-05	5.327806160298
NINJ1	0.400166201716796	6.02328084326661	5.0797420245393	9.45696024426891e-07	1.66554428213759e-05	5.32686559246009
SMURF1	0.544362788337259	5.65658457548256	5.07904996356994	9.487098479899e-07	1.6678692657243e-05	5.32385313251025
BICC1	0.853787617826299	4.80072780327567	5.0790027302764	9.48915881575588e-07	1.6678692657243e-05	5.32364754263532
AKAP12	0.89188254328885	5.26090532257678	5.07760651726146	9.55025878072717e-07	1.67692993930788e-05	5.31757095990776
DOCK7	0.422554362602515	3.6373774928396	5.07612274886042	9.61560883644123e-07	1.68671803755316e-05	5.31111467747802
FAM220A	0.347759204033765	4.89761240718988	5.0754350919405	9.64604252628191e-07	1.69036787144695e-05	5.30812296858261
SLC16A3	0.938617797609567	5.91209796189756	5.0736535342286	9.72532464557159e-07	1.70256206831098e-05	5.30037355133373
LUZP1	0.488253400860443	4.20104533306189	5.07309286419041	9.75040593917895e-07	1.70525276778927e-05	5.29793516712738
RBM43	0.465675910207602	3.46455839822187	5.07260670392492	9.77220489271625e-07	1.70614264700371e-05	5.29582099177919
PRR16	0.578917337002944	2.72686763067999	5.07254606043727	9.77492740409893e-07	1.70614264700371e-05	5.29555728071765
SIKE1	0.386382788683436	4.12002925948555	5.07067999664338	9.85906276260565e-07	1.71815391656332e-05	5.28744375801868
CAPRIN1	0.394872021336872	6.6133049020449	5.07058613768408	9.86331310379762e-07	1.71815391656332e-05	5.28703572395167
IFITM10	0.818393235568535	3.24195575585535	5.07010739352795	9.88502040585906e-07	1.72022867498988e-05	5.28495456152843
GLI2	0.64183281503235	2.81901830750985	5.06757378004243	1.00006742783734e-06	1.73717259533493e-05	5.27394304643443
CMTM1	0.581579871523878	2.37091518603105	5.06754114260589	1.00021726401481e-06	1.73717259533493e-05	5.273801225241
SLC11A1	0.851841204918456	3.56086348269303	5.06710169861616	1.00223684357496e-06	1.73896015181153e-05	5.27189175187405
GTPBP8	0.276644941951789	3.14032459449294	5.06660065127416	1.00454436675812e-06	1.74124329081005e-05	5.26971474944154
APLP2	0.501453800436654	8.43138156368482	5.0662632214627	1.00610127070841e-06	1.74222211167348e-05	5.26824873948911
FLNA	0.865538030831253	8.4634447504998	5.06595275296703	1.00753584359538e-06	1.74298737711243e-05	5.266899930702
SLC37A2	0.761414158891296	3.09355425762682	5.06428085522796	1.0152953321467e-06	1.75468215916967e-05	5.25963754259636
MTDH	0.495610745410063	6.15176999218984	5.06379695463198	1.01755197821361e-06	1.75685301725199e-05	5.25753590778226
GTF2E1	0.352836389568542	3.73049088200248	5.06270117525704	1.02268009834409e-06	1.76397248004163e-05	5.25277736584407
SERBP1	0.328513534930782	6.68578445099501	5.06194028340016	1.02625573049042e-06	1.76840278426706e-05	5.24947355967517
UBQLN1	0.3706552514843	6.03491035298554	5.06103959491586	1.03050398773782e-06	1.77398230594983e-05	5.24556323085893
MRAS	0.624255849618535	3.90603853736725	5.05940803500643	1.03824303256129e-06	1.78320152745301e-05	5.23848114867476
PHTF1	0.356040431498978	3.39230488223052	5.05923298525045	1.03907669608543e-06	1.78320152745301e-05	5.23772141420436
VRK2	0.426169640395379	3.96439593031765	5.05916426321852	1.03940415802566e-06	1.78320152745301e-05	5.2374231586514
MOB1A	0.463286355104428	6.19124974478528	5.05905571110964	1.03992161518986e-06	1.78320152745301e-05	5.23695204557752
ARF6	0.447109730093049	7.20907743988591	5.05856918290386	1.04224392011142e-06	1.78520052228876e-05	5.23484061925656
ZBTB38	0.535669931112389	4.45749157793073	5.0583857572976	1.04312075623228e-06	1.78520052228876e-05	5.23404463129837
CKLF-CMTM1	0.412550077025307	1.45939264599622	5.05654652812093	1.0519525638687e-06	1.79856232414512e-05	5.22606435666368
FER	0.411141705592402	2.71836189964401	5.05604832686468	1.05435734390284e-06	1.80075107621606e-05	5.22390307088488
TANC2	0.482913261378476	3.02602687685304	5.05585668212702	1.05528381879738e-06	1.80075107621606e-05	5.22307172404532
HMGA2	0.87052659734867	1.4346892798467	5.05557631741899	1.05664061927695e-06	1.80131578969747e-05	5.22185555590056
STRA6	0.930760429305425	3.73188136185969	5.05321904102885	1.0681156067343e-06	1.8191117302277e-05	5.21163212801612
HAUS2	0.362850075842402	4.11058298566279	5.05267738560058	1.07076936842613e-06	1.82186427715063e-05	5.2092834877529
TM2D1	0.3504617758125	4.0356194721434	5.05189024392114	1.07463726274324e-06	1.82642585602325e-05	5.20587074277262
PHLDB1	0.594130091681929	4.26800786155049	5.05165561811362	1.07579279894117e-06	1.82642585602325e-05	5.20485357160409
NOTCH2	0.706838906347082	4.8306946980988	5.05149777586618	1.07657085311468e-06	1.82642585602325e-05	5.20416929929014
ELOC	0.355266002428967	4.86722257638751	5.0499917927847	1.08402183106968e-06	1.83729144128885e-05	5.19764141276336
DHX36	0.401451306843984	4.06701857795889	5.04884599686933	1.08972424923913e-06	1.8451753223134e-05	5.19267577605765
GGCX	0.298663949318211	4.10902036747066	5.04858460548552	1.091029218691e-06	1.84560520722498e-05	5.19154307863928
MICALL1	0.458429829947254	4.65917159798759	5.04806986888439	1.09360342278653e-06	1.84817925897099e-05	5.18931267814668
RAB11FIP5	0.457105194081135	5.19752532396008	5.04744599905367	1.09673130480299e-06	1.85168317125344e-05	5.18660962031027
DR1	0.39653841970526	4.47106674924742	5.04717991809646	1.09806798812893e-06	1.85215905893909e-05	5.18545683972018
PDLIM4	0.823064257419579	5.38190805581986	5.04510602190941	1.10854072362955e-06	1.86802942094158e-05	5.17647335287532
LTBP1	0.85842534874495	5.99336908749545	5.04170306936308	1.12593524370514e-06	1.89505597394714e-05	5.16173875420987
CCND1	0.646936876969114	7.2220514569587	5.04152414892205	1.12685710400789e-06	1.89505597394714e-05	5.16096424333063
SMCO2	0.434528290335855	1.24056530353269	5.04133803882545	1.12781678499616e-06	1.89505597394714e-05	5.16015863158815
WDR41	0.330902442695402	3.89286500219459	5.03943583956769	1.1376711046504e-06	1.90955071233253e-05	5.15192588288896
OSR2	0.710602024514444	3.3097136310337	5.03925387382495	1.13861814215625e-06	1.90955071233253e-05	5.15113845354043
TRPV4	0.798848886969044	3.97955505003746	5.03882170430263	1.14087042748248e-06	1.9114740649262e-05	5.14926838990756
PTPN2	0.33992355293008	4.31120241167604	5.03861634433889	1.14194219153003e-06	1.9114740649262e-05	5.14837980780813
CD274	0.522874117182677	2.30525954969142	5.03686067835175	1.15114489397218e-06	1.92504316126263e-05	5.14078423196081
SENP2	0.336425773524391	4.14770041901799	5.03455860079441	1.1633208226556e-06	1.94355378924926e-05	5.13082769296826
ACTBL2	0.511139915768114	0.887770429734328	5.0296816678241	1.1895295711615e-06	1.98545149620008e-05	5.10974605335657
VPS26A	0.384356487804012	5.95013174336256	5.02861483414055	1.19533865319317e-06	1.99325274562382e-05	5.10513645584421
EPYC	1.48391106649995	2.46044759195609	5.02765098663256	1.20061061650301e-06	2.0001443847416e-05	5.10097247033059
PLA2G15	0.394165621800538	4.75906768817779	5.02737938621669	1.20210026029787e-06	2.00072781711567e-05	5.09979921777404
NAALADL2	0.506902088643484	2.27138875274322	5.02493190050116	1.21560508666885e-06	2.02128879894113e-05	5.08922876446002
TSPAN2	0.865811610438608	4.04472829225852	5.02468307997465	1.21698625111237e-06	2.02167091610995e-05	5.08815434783067
NAB2	0.529662970548165	5.41797916380655	5.02434715682551	1.2188533239937e-06	2.02285874442394e-05	5.08670388170096
MTPN	0.448265109541275	7.18380556597778	5.02367353726083	1.22260570215968e-06	2.0271703044591e-05	5.0837955108084
GPBP1L1	0.376312735332204	5.79127898479797	5.02240069015418	1.22972667680037e-06	2.03705384131488e-05	5.07830075318175
TMEM72	-0.49222527089094	0.725817143054665	-5.02188611545064	1.23261688380984e-06	2.03991704644835e-05	5.07607967906029
GANAB	0.368831426810223	8.06464807591722	5.02149547918938	1.23481536568288e-06	2.04163116817568e-05	5.07439367756313
NET1	0.699626499886003	7.09831653812541	5.02126796961876	1.23609753074675e-06	2.04182846118364e-05	5.07341178240789
MBTPS1	0.349363796321281	5.67832846854235	5.01915873101056	1.24804611879582e-06	2.05813404113086e-05	5.06431022517553
SLC35B2	0.343180134056446	6.96997723578481	5.01911184776523	1.24831297557057e-06	2.05813404113086e-05	5.06410795212888
ST6GAL2	0.632988322141319	1.65113266788635	5.01870191569781	1.25064864458009e-06	2.05989014154069e-05	5.06233940155491
OLFML1	0.741618644890083	3.97656937881194	5.01835108376136	1.25265094487002e-06	2.05989014154069e-05	5.0608259095525
RNF19A	0.506629843414892	5.37639446691962	5.01830792625437	1.25289747204594e-06	2.05989014154069e-05	5.0606397331526
MMADHC	0.330464459870495	6.85885982732097	5.01740585741081	1.25806111493103e-06	2.06644481918372e-05	5.0567485881572
ITGA6	0.723902690524508	7.14727253422012	5.01590350979845	1.26670673866824e-06	2.07709795315098e-05	5.05026925312586
IL18	0.782804093798141	5.57514646903128	5.01586785144825	1.26691264185016e-06	2.07709795315098e-05	5.05011548315937
PLAAT4	0.871397633834594	7.33519923227366	5.01470068348215	1.2736702092458e-06	2.08622903023759e-05	5.04508274043395
RDX	0.702951054214163	4.85986284712671	5.01394264621416	1.27807774000879e-06	2.09149739392491e-05	5.04181460800823
DUSP1	0.812346633380374	8.67234499902327	5.01184008157605	1.29038045350992e-06	2.10966390904848e-05	5.03275173564272
G0S2	1.00001644321671	6.365670105594	5.01149984197491	1.29238206113303e-06	2.11097084757533e-05	5.03128543751635
ANXA2	0.787164637721688	9.16992871713676	5.00981884500793	1.30231553375254e-06	2.12521918746848e-05	5.02404209732499
SERPINB5	1.29632526306475	5.1744771362935	5.00954316281968	1.30395166779429e-06	2.12591340155988e-05	5.02285436857904
ENO1	0.55261048046804	9.71292167674605	5.00830551202681	1.3113215452684e-06	2.13515510571647e-05	5.0175227675847
UBXN7	0.419635002903178	3.87981906480213	5.00818318769629	1.31205214366882e-06	2.13515510571647e-05	5.01699586748548
PPIL4	0.411857516165357	5.07305209287269	5.00503573165462	1.33098709318955e-06	2.16279387436926e-05	5.00344181783229
C16orf46	0.342878419650729	1.71512533769384	5.00495114244203	1.33149961740029e-06	2.16279387436926e-05	5.00307763495249
ZPR1	0.3161818923894	4.63857036378547	5.00415537407258	1.33633054006588e-06	2.16863474611984e-05	4.99965182990969
SPIN1	0.480713873853995	6.15662790492875	5.0032974786905	1.34155766178495e-06	2.17510720067239e-05	4.99595902280956
RCN1	0.451466853502821	5.86915880768091	5.00246596033045	1.34664299019061e-06	2.18133803180414e-05	4.99238020755058
UTP11	0.307466704145662	4.81441835084474	5.00220504193723	1.34824254221923e-06	2.18191620265691e-05	4.99125731899837
HBEGF	0.729112930458549	5.36522932115282	4.99997571166535	1.36198471749412e-06	2.20212611919699e-05	4.98166495895285
PLEKHG1	0.569070866239111	4.08854196368806	4.99907679115771	1.36756424289566e-06	2.20911320524423e-05	4.97779799006105
CNEP1R1	0.35360188330743	3.49314896913435	4.99562895367348	1.38917095970748e-06	2.24195338984408e-05	4.96297093789768
RNF24	0.454966342695729	4.2190204361236	4.99444414518386	1.39667199306615e-06	2.25198930452236e-05	4.95787756550966
UBLCP1	0.364211722250634	5.29850709040056	4.99272391344468	1.40763274688804e-06	2.26758012867956e-05	4.9504840730929
CDCA4	0.480711589672856	4.27557647346383	4.99172220857468	1.41405366028862e-06	2.27583576727844e-05	4.94617966154284
ACTL6A	0.401760727810211	5.37543430375802	4.98966721662584	1.42731514385406e-06	2.29507569697192e-05	4.93735121073868
STING1	0.565068540173887	6.34936424680249	4.98900561478842	1.4316102646539e-06	2.29987599607117e-05	4.93450948277977
ZNF639	0.317148294621659	3.84165535345687	4.98714618087231	1.44374892978479e-06	2.31725662322587e-05	4.92652431021612
SLC30A1	0.466949100265728	5.13832922932961	4.98691613416749	1.44525762859217e-06	2.31755969867123e-05	4.92553655031811
TGFB1I1	0.661128599342571	5.07219902383939	4.98543945032416	1.45497852105199e-06	2.33062569985269e-05	4.91919687256302
RGS3	0.428082655633534	4.52351500331918	4.98527570140481	1.45606036376696e-06	2.33062569985269e-05	4.9184939547629
ACTB	0.492050460640693	12.5774544780873	4.98328597910027	1.46926837113804e-06	2.34962507548386e-05	4.90995414433711
SMIM32	-1.22298039257578	2.50011077635889	-4.98256379264638	1.47409100161996e-06	2.35519234735622e-05	4.90685518061365
SEC62	0.349437252847436	6.04102041656819	4.98184636852696	1.47889702431878e-06	2.36072298636487e-05	4.90377698599703
FERMT2	0.686067972798912	4.45606366385916	4.97978910586163	1.49276301679275e-06	2.38069262596403e-05	4.89495189639511
DRAM2	0.355333215798158	5.8532878252584	4.97900895378477	1.49805415017116e-06	2.38696305107581e-05	4.89160597420953
DENND6A	0.367979819614906	4.45119346003598	4.97783681510001	1.50603800447732e-06	2.39750873260356e-05	4.88657963629671
NFE2L3	0.649572991305397	5.12725276548331	4.97742382883426	1.5088608165413e-06	2.39982672804789e-05	4.88480888973218
MIER1	0.439738906667441	4.3427483028127	4.97557028762796	1.52159329678345e-06	2.41788748400186e-05	4.8768628847728
TNFAIP1	0.327397301481938	6.24517235802215	4.96947472053575	1.56420416647313e-06	2.48335090046127e-05	4.85074727297911
C5orf46	0.998513035717373	3.07028590917616	4.96911238175787	1.56677318157595e-06	2.48518250183308e-05	4.84919563979229
PPP4R2	0.374492950361548	4.96973431111905	4.96812577006071	1.57378909653818e-06	2.49400703394582e-05	4.84497113095821
CAMSAP2	0.468690107570222	4.42970961826109	4.96793106119838	1.57517728836831e-06	2.49400703394582e-05	4.84413749412459
TAB2	0.398009279106746	5.65472493665777	4.96673226175569	1.58375040864157e-06	2.50532193021057e-05	4.83900543152928
QKI	0.573068115820146	3.93863192810702	4.96443127908661	1.6003326044094e-06	2.52927454552876e-05	4.82915752812851
ANO6	0.579050791074593	5.41408160198861	4.9639604663953	1.60374622941492e-06	2.53239029157344e-05	4.8271429343493
PORCN	0.461734743990966	4.06380044782297	4.96352739279113	1.60689245860909e-06	2.5350785876655e-05	4.82528995182821
GOLT1B	0.419959576988179	5.38363436724383	4.96318540616333	1.60938117830991e-06	2.53672568311883e-05	4.82382678702139
KYAT3	0.333461942374233	5.37271424788813	4.9597007160283	1.63495403956265e-06	2.57472268885028e-05	4.80892211575988
LRP1	0.67809542195217	6.67754151530401	4.95888957672605	1.64096296092164e-06	2.58186994899849e-05	4.80545385069962
RALBP1	0.457584894012443	5.93549888884625	4.95837153680203	1.64481179622716e-06	2.58560880303963e-05	4.80323904162051
UPK3B	1.23405886061318	2.47690562121701	4.95792633211152	1.64812648356104e-06	2.5885020505231e-05	4.80133576870054
WT1	0.707013752313932	1.54054146424448	4.95736712976334	1.65229909295005e-06	2.59273635148435e-05	4.79894533206799
PUM3	0.385747736667981	5.10424442334188	4.95695850177457	1.65535463170047e-06	2.59521178375255e-05	4.79719868776648
YPEL5	0.346155407371985	6.76675365487623	4.95546212955977	1.66659065472095e-06	2.60932467630655e-05	4.79080350124686
CGB7	0.635611545348387	1.06431123027119	4.9553641953328	1.66732859890424e-06	2.60932467630655e-05	4.79038500118663
PLAAT3	0.728317245255572	6.78765178037754	4.95468405525598	1.67246226599808e-06	2.61502804351383e-05	4.78747874605367
ATP11C	0.503436674509055	3.35132540603892	4.95433477489223	1.67510456886973e-06	2.61682928156437e-05	4.78598637919468
LHFPL2	0.566372962201038	4.83500465063741	4.95385425387127	1.67874631879748e-06	2.61722961497352e-05	4.7839333910134
YIPF5	0.396339378274734	5.8542241806322	4.95365667444145	1.68024594952813e-06	2.61722961497352e-05	4.78308929194856
PRPF40A	0.388947865416418	5.175998196245	4.95352249203814	1.68126513608818e-06	2.61722961497352e-05	4.78251605217789
BIRC3	0.962820142446511	5.66377947442177	4.95351487999911	1.68132297151895e-06	2.61722961497352e-05	4.7824835331858
IGDCC4	0.562318156418108	1.7984847930156	4.95278552215639	1.68687350427148e-06	2.62354400899052e-05	4.77936785629107
ETV6	0.406300800633977	5.16469443160725	4.95174627112326	1.69481306481283e-06	2.63355952257066e-05	4.77492897161881
RPS6KA2	0.462829490246343	4.75872947141669	4.95099767661349	1.70055452461089e-06	2.64014473011871e-05	4.77173198348926
CILP2	0.957560228899544	3.13558904962628	4.9507757633408	1.70226014134739e-06	2.64045811147693e-05	4.77078433860106
ANLN	0.87136059420182	3.83273092779424	4.94987685883381	1.70918606095749e-06	2.64886125722441e-05	4.76694603878901
SAMD4A	0.55582120645855	3.15522679933593	4.94903678865379	1.71568335218602e-06	2.6565858889801e-05	4.7633594344253
PDGFRL	0.829526980830281	4.33902765772063	4.94635201013695	1.73660891397157e-06	2.68661814276889e-05	4.75190008663037
SNX21	0.370789013482583	4.02274806915948	4.9453782670487	1.74425935998431e-06	2.69607835404616e-05	4.74774504980325
PPP1R2	0.375724669084389	5.53726708269593	4.94456330388124	1.75068741029961e-06	2.70363414577404e-05	4.74426801281561
FZD1	0.608961774618617	4.65136829062219	4.94405725382495	1.75469044404407e-06	2.70743493031369e-05	4.74210916959137
LAMA3	1.01477656742219	5.71591547308977	4.94330925891734	1.76062359528721e-06	2.71420453991643e-05	4.73891847840205
TMEM109	0.348601734422776	7.52353421149651	4.9418806800649	1.77200925498156e-06	2.7293605708966e-05	4.73282565897231
ZCCHC17	0.318602572343963	5.69427147951905	4.94119943776302	1.77746379409465e-06	2.73536255569746e-05	4.72992066093295
LDHAL6B	0.171253303172363	0.371411197594056	4.94008397825805	1.78643015047545e-06	2.74675367882648e-05	4.72516469716446
UBTD2	0.408767016147834	5.25791088844642	4.93516674753238	1.82648130849946e-06	2.80587797864759e-05	4.70420884248692
SERTAD3	0.497800856794495	5.96770571343979	4.9328235119	1.84587187275882e-06	2.83318743127378e-05	4.69422816800874
KCTD9	0.484412646311291	4.6657399390774	4.93146439011625	1.85721000924272e-06	2.84810048491641e-05	4.68844082308025
AZI2	0.386486279268653	3.49455403728508	4.93099989512371	1.86110039190128e-06	2.85157607167492e-05	4.68646320942758
COL5A3	0.748333323602417	4.18091839789382	4.9306872161664	1.86372368292039e-06	2.85310585426322e-05	4.68513204026737
MSH6	0.313554517780919	3.88843907399185	4.92965294413539	1.8724264908626e-06	2.86393177291431e-05	4.68072928433654
TUT7	0.421638710881295	4.43566171770029	4.92894022083645	1.87844655035248e-06	2.86646282069009e-05	4.67769572344986
CPNE2	0.431343698638004	3.83541223120205	4.92893429300386	1.87849669868457e-06	2.86646282069009e-05	4.6776704942314
SLC12A6	0.458059446253726	3.79747549779055	4.92870127548859	1.88046901031179e-06	2.86646282069009e-05	4.67667877556077
SMNDC1	0.34070422998916	4.51310584702731	4.92868448819316	1.88061117913035e-06	2.86646282069009e-05	4.67660733047701
CPZ	0.536737246768565	1.46192517823563	4.9275783223942	1.89000209846903e-06	2.87547314373356e-05	4.67190000205256
GLI3	0.668667305633736	2.54618513489672	4.92754156821039	1.89031490581119e-06	2.87547314373356e-05	4.67174360698837
CST2	1.27797103143636	5.17030495462798	4.92740995675736	1.89143543539624e-06	2.87547314373356e-05	4.67118358594919
DENND5A	0.49377177706149	4.48161985130271	4.92702640389185	1.89470464594338e-06	2.87795146004497e-05	4.66955159121303
ST3GAL1	0.681454521575795	5.51123977115613	4.92531634756872	1.90934703360817e-06	2.89614457045315e-05	4.66227656980186
DAB2	0.599613695534439	5.30758178496772	4.92524261003853	1.90998087168104e-06	2.89614457045315e-05	4.66196291417727
ZNFX1	0.440533836047816	5.32964061375266	4.92445849438475	1.91673364776714e-06	2.90387628310123e-05	4.65862775889757
PTPDC1	0.358350974617673	2.80985528833502	4.92344379217783	1.92550656566598e-06	2.91465256780422e-05	4.65431242261745
PEX13	0.394749171492422	4.4113028468673	4.9228923250475	1.93029074540119e-06	2.91937770874242e-05	4.65196741904211
PITPNB	0.347912179162225	5.73070692878487	4.92126442738859	1.94448062005044e-06	2.93830767706246e-05	4.64504626735312
ULBP2	0.807150254742353	2.79669095516585	4.92100047035864	1.94679095127265e-06	2.93926933047261e-05	4.64392419346974
XPO1	0.373812164814735	5.58725900089401	4.91944084442868	1.96049622755577e-06	2.95741866491854e-05	4.6372951956649
LY6D	1.96451023294939	3.77251387880212	4.91882434019233	1.9659395186492e-06	2.9627028811952e-05	4.63467525819232
RBFOX2	0.454540339179445	5.11615447689333	4.91866217568107	1.96737374535771e-06	2.9627028811952e-05	4.63398615429446
WWC3	0.446212693416183	4.75982908513378	4.9166926868584	1.98487354491144e-06	2.98649482220223e-05	4.62561835432844
TGFBR2	0.582927347446326	7.41308083978279	4.91637476718667	1.98771250279666e-06	2.98762835735514e-05	4.62426784113533
COL4A5	0.648846484882341	2.67972164641451	4.91603950732059	1.99071056592683e-06	2.98762835735514e-05	4.62284373882076
JARID2	0.398677302973376	3.83157837200353	4.91603718479822	1.99073135036478e-06	2.98762835735514e-05	4.622833873567
METRNL	0.639865613894049	6.00778267279031	4.91520244508626	1.99821513280048e-06	2.99629884857759e-05	4.61928842261421
STEAP1	0.782732509072655	5.52835428515283	4.9149797778814	2.00021603499398e-06	2.9967400476501e-05	4.61834274882043
ENAH	0.494220327602392	4.45577872623606	4.91419804562818	2.00725611128677e-06	3.00380913786611e-05	4.61502296670063
AGPS	0.41335869140338	4.61054698526132	4.91407617708059	2.00835578783235e-06	3.00380913786611e-05	4.61450546354468
HMGXB4	0.398465833014106	3.91741078417389	4.91299049350462	2.01817820570189e-06	3.01593115863145e-05	4.6098956401131
PDGFB	0.61212566322004	5.23385861906202	4.90927844770481	2.05211466867111e-06	3.06403753972756e-05	4.59414007529167
IVL	0.865805466944577	0.800457139960297	4.90891063967576	2.05550720231031e-06	3.06649540912206e-05	4.59257942573021
NUP93	0.320956258907791	3.76875486609703	4.90801657967274	2.06377636764792e-06	3.07621810182766e-05	4.58878620051372
NASP	0.365557439729246	5.0943919163306	4.9074766573484	2.068785706135e-06	3.08106939898426e-05	4.58649572712177
ZFYVE21	0.380929145839614	4.44865651363968	4.90696762176655	2.07351926479939e-06	3.08550209920446e-05	4.58433645692357
OSER1	0.406458090425674	6.17816787477406	4.90568547554078	2.08548856831432e-06	3.09869093756342e-05	4.57889849164917
MPZL3	0.574829247271719	4.50497913148045	4.90564026008546	2.08591189031264e-06	3.09869093756342e-05	4.57870673902179
MEGF6	0.827562527460191	4.75580566045773	4.90530752099674	2.08902966399761e-06	3.10069922824463e-05	4.57729567870992
CBLB	0.423017673005014	3.91139518784286	4.90341891126085	2.10681167727681e-06	3.12445154065063e-05	4.56928794632651
REST	0.502872066549078	4.17302743287971	4.90258888942915	2.11467295218337e-06	3.13346349091881e-05	4.56576938017723
C5orf15	0.457702936304429	6.94359371204467	4.90079649044952	2.13174609153329e-06	3.15609861899098e-05	4.5581727155216
UBR5	0.440566159276051	4.76820627233995	4.89737516116421	2.16470663046711e-06	3.20219744939949e-05	4.54367804992918
CSNK1A1	0.465688532461178	5.31422768857318	4.89698520285491	2.16849460983923e-06	3.20510074530026e-05	4.54202645501971
PEA15	0.454161311191189	8.18137680072472	4.89544027098445	2.18356496759474e-06	3.22466082977259e-05	4.53548416655423
IER5	0.592451121450575	5.15595545164688	4.88926017739073	2.24487066924706e-06	3.31241042700076e-05	4.50932910869343
RPE	0.452978816175366	5.14604451039056	4.88720418156421	2.26563287529596e-06	3.3402390980119e-05	4.50063338694158
BRK1	0.316797375006027	8.68636486630142	4.88646659389151	2.27312652737595e-06	3.34847556159348e-05	4.49751447626596
ALPK2	0.584243264914773	1.34251398181523	4.88349280166183	2.30358345814269e-06	3.39049639073993e-05	4.48494333235561
CLEC5A	0.73660205287065	2.69772013385411	4.8821978078584	2.31696965224304e-06	3.40417398030387e-05	4.47947080576829
RIF1	0.381714577355638	3.5763979173813	4.88207543364131	2.31823850736017e-06	3.40417398030387e-05	4.47895372035538
MKRN2	0.325461146525936	5.08701029836288	4.88203166866602	2.31869245426473e-06	3.40417398030387e-05	4.47876879628663
MITF	0.661181008213592	3.43360425555122	4.881439979067	2.32483813641658e-06	3.41034526627726e-05	4.47626880071378
C1S	0.870580771928958	8.08574425007251	4.88090913056088	2.33036530185769e-06	3.4155996941001e-05	4.47402606545794
SPRED1	0.488333958462806	4.69153190948605	4.87792395726452	2.36168448228366e-06	3.45861699953451e-05	4.46141771652145
UNC5C	0.430525778207729	1.49306118082826	4.87697498036975	2.37172583229891e-06	3.47042782411138e-05	4.45741078999461
ADK	0.368121298170458	4.66787813755061	4.87639108705951	2.37792467233391e-06	3.47660110920159e-05	4.45494567364561
TRNAU1AP	0.346829995222464	3.79148023985295	4.87572479517354	2.38501744969542e-06	3.4840699999336e-05	4.45213295575608
TANK	0.433820476837496	4.79041528495451	4.87362317464755	2.40752395625107e-06	3.51402436806422e-05	4.44326298207771
GLUL	0.520924901060208	7.73827403047311	4.87166889307933	2.42863698653352e-06	3.54189674805167e-05	4.43501746476888
ZW10	0.319934030754442	4.47514821256775	4.87123656151631	2.4333318227929e-06	3.54579862874859e-05	4.43319370803733
RFX8	0.529160515101179	1.27520483215749	4.86970295828712	2.45005670669731e-06	3.56720942893019e-05	4.42672531515848
EXTL2	0.42373971072693	3.52741499294828	4.8677087423591	2.47197135394379e-06	3.59613463164036e-05	4.4183164766279
PPP1R15A	0.63024113283815	7.02732398811244	4.8663826029823	2.48664935235832e-06	3.61449304454136e-05	4.41272610821262
LAYN	0.623357850341046	3.97820359564393	4.86439638756937	2.50879113027577e-06	3.6436611626561e-05	4.40435534142114
E2F3	0.46831603291055	3.83501070669044	4.86243136491393	2.53088439035643e-06	3.67271066200567e-05	4.39607644701017
CGGBP1	0.371930913977118	5.56866696009446	4.86125264376326	2.54422729608843e-06	3.68902453278421e-05	4.39111156315416
DARS1	0.400993980387049	6.00144732695021	4.85949022935804	2.56430459048029e-06	3.71506801190127e-05	4.38368981665428
RARG	0.607449447930101	5.31825278375438	4.85773341766632	2.58447063499497e-06	3.74119702224869e-05	4.37629370161599
CIP2A	0.474659321693474	2.48464023513649	4.85679146548423	2.59534621486523e-06	3.75384548491092e-05	4.37232895433119
THRAP3	0.333977690458726	6.66394096393181	4.85628153753106	2.60125220050473e-06	3.7592911430998e-05	4.37018287350028
EPHB4	0.600010055771579	6.12599862445742	4.8550247195377	2.61586425770348e-06	3.77729938330719e-05	4.36489416637186
AGTRAP	0.457354590047169	6.19413610954708	4.85437953480642	2.62339614995651e-06	3.7850626949126e-05	4.36217962502777
RANBP9	0.37276871223449	5.62011439840764	4.85349145312991	2.6337979599098e-06	3.79695060575174e-05	4.35844357160001
PRPF38A	0.309694901181718	4.74799913874029	4.85287188536912	2.64107837921688e-06	3.8043228269622e-05	4.3558374322768
GALNT1	0.42561893157671	6.01554772972616	4.85025785437578	2.67201035482775e-06	3.84572375577217e-05	4.34484460590335
TTLL2	-0.21376156255382	0.403475045311487	-4.84980963890321	2.67734920517381e-06	3.85025181766151e-05	4.3429601712133
CMSS1	0.320619522907002	3.78051652065543	4.84950164731186	2.68102378255205e-06	3.85238106365233e-05	4.34166535741606
CCDC8	0.649500017947902	4.47180263356398	4.84666077564907	2.71514849704083e-06	3.89822505801635e-05	4.32972512838139
PATL1	0.483531021148951	5.53327650689411	4.84480268879727	2.7376948982721e-06	3.9264018679429e-05	4.32191844320726
TRAM1	0.439317816734018	7.95007185141263	4.84467335749035	2.73927095655088e-06	3.9264018679429e-05	4.32137514727875
NEK11	0.441772185891342	2.82806918484823	4.84447132489073	2.74173472509637e-06	3.9264018679429e-05	4.32052646933072
SLAIN2	0.376518821563321	4.89008962588829	4.84430879046449	2.74371837346429e-06	3.9264018679429e-05	4.31984373086056
RCC1	0.493671202511897	5.09488840596475	4.84302812027066	2.75939694447535e-06	3.94562304137156e-05	4.31446478705694
TMEM50A	0.383135900017068	7.0966051563417	4.84199001434575	2.77216951428006e-06	3.96066106600842e-05	4.31010543311437
TTC9	0.72558725307365	4.29257839732739	4.83876882683927	2.81216732539957e-06	4.01171897693523e-05	4.29658312503613
PSCA	2.17492318961765	6.72554840520586	4.83874416574743	2.81247568802738e-06	4.01171897693523e-05	4.29647962605507
HK1	0.508026845015872	6.28422423888987	4.83790053434578	2.82304419184425e-06	4.02352540297023e-05	4.29293927121033
TUBB3	0.529595137392747	2.15744872598971	4.83747852971911	2.82834521853701e-06	4.02781132946402e-05	4.29116847760292
UPP1	0.5493095917443	4.81834520184909	4.83703510325192	2.83392571313066e-06	4.03248797381371e-05	4.2893079217342
KCTD20	0.458118609317061	5.43860272983983	4.83668293159497	2.83836536054712e-06	4.03553500938031e-05	4.28783035106136
CD47	0.394535281754599	5.90052609887057	4.83647735691597	2.84096004492179e-06	4.03595610265225e-05	4.2869678802962
ZNF484	0.354504295947625	2.38804124150919	4.83580368252822	2.84947899632151e-06	4.04478590916811e-05	4.2841417337026
CTNNAL1	0.433532418487025	5.35514384251979	4.83514519426841	2.85782979508471e-06	4.05336295411086e-05	4.28137958501985
PTP4A2	0.35488792592262	6.82075555104113	4.83305825786433	2.8844525833255e-06	4.08511153291292e-05	4.27262744706328
NEK7	0.547555326297306	5.50057536561212	4.83302590473087	2.88486719107695e-06	4.08511153291292e-05	4.27249178805324
PARVA	0.469970807408232	5.4723179655615	4.83122602722585	2.9080238019027e-06	4.11458420125782e-05	4.26494586426956
DKK3	0.669085561271253	6.47461989334381	4.8309799437674	2.91120376847065e-06	4.11576706687409e-05	4.26391433463243
MED8	0.311089411161275	5.64372241402059	4.83059862255653	2.91613796562854e-06	4.11636298368794e-05	4.26231599625665
ZNF35	0.304039833814687	3.15705961457344	4.83058503875908	2.91631388559018e-06	4.11636298368794e-05	4.26225906045876
PSMB2	0.344584573474529	6.24854473594037	4.82870107670645	2.94081226829699e-06	4.14760824249211e-05	4.25436371304865
TRIP12	0.388302987170718	5.63774818037663	4.82683690532386	2.96524921152636e-06	4.17871676606673e-05	4.24655361931015
THEMIS2	0.685400920136548	4.75674671096626	4.82601091104982	2.97613965584566e-06	4.18440632735976e-05	4.24309378708839
TULP3	0.421988694959298	4.76820218530315	4.82596370978779	2.97676315524696e-06	4.18440632735976e-05	4.24289608939154
PI4K2A	0.369665227384557	5.02945040297427	4.82584819191698	2.97828960779127e-06	4.18440632735976e-05	4.2424122607398
UBE2Z	0.325940839498841	6.45497545587454	4.82580815836285	2.9788187876301e-06	4.18440632735976e-05	4.24224458848283
FRRS1	0.667705785696862	2.67966132587024	4.82492422983001	2.9905261181076e-06	4.19749385354527e-05	4.23854270742221
TOR1A	0.306146556617994	5.42874984707362	4.82167520013535	3.03394209501764e-06	4.25503108996923e-05	4.2249402652392
SPIN4	0.562405997112178	3.11488356243321	4.82078113710287	3.04599581536048e-06	4.2685267774872e-05	4.22119839423152
BTG3	0.428244957232731	5.44385827232075	4.81933694283372	3.06556429310928e-06	4.29252339893986e-05	4.21515521042622
TMED6	-0.912362637617572	2.81540683582817	-4.81885173256933	3.07216602233925e-06	4.29833969611593e-05	4.21312517446899
MUC4	1.18948140105893	3.02502586634211	4.81765555108064	3.08849995943322e-06	4.31775245124904e-05	4.20812122501153
TCEA1	0.374144856134605	5.49794310319465	4.81713068758	3.09569349178397e-06	4.32436611155407e-05	4.20592587932601
MAP3K2	0.404955359687935	4.58951047273956	4.81678383898928	3.10045612619574e-06	4.32461147096103e-05	4.20447521664907
CLDN11	0.733939381204335	2.99047892666941	4.81675918353873	3.10079494386921e-06	4.32461147096103e-05	4.20437210051007
EIF2S1	0.337794389198688	5.37621168547404	4.81634188080144	3.10653499571555e-06	4.32917841188645e-05	4.20262688244062
ZSCAN20	0.277710573337571	1.6151643463513	4.8159226623053	3.11231174720874e-06	4.33378921246934e-05	4.20087376880069
HIVEP1	0.446237813950556	3.19050566267942	4.81457315593251	3.13097833530232e-06	4.35632714655892e-05	4.19523111256994
PHLDB2	0.589060039453686	3.51508607212958	4.81258044715121	3.15873994434847e-06	4.39147384662033e-05	4.18690126199774
NOD1	0.40450813383025	3.12893995912828	4.81240162265346	3.16124286357403e-06	4.39147653809306e-05	4.18615387513299
COL4A1	0.745210281674185	8.17145402743345	4.81159215350258	3.17259662233036e-06	4.40376475031611e-05	4.18277101035502
RGS20	0.432965695413686	0.657890305692484	4.81016712317325	3.19268025349592e-06	4.42814159329659e-05	4.17681670230087
IFT52	0.333089730972902	5.40092627267887	4.80985032985922	3.19716164977451e-06	4.43085725401662e-05	4.17549320504041
PABPC1	0.472859259885752	9.6139327261245	4.80791846889062	3.22462194475001e-06	4.46482309043021e-05	4.16742373108401
SLC35F2	0.708891470100598	4.73370150478826	4.80776901712544	3.22675579574915e-06	4.46482309043021e-05	4.16679956742184
PFDN4	0.358221901816862	4.9857005928	4.80516174864457	3.26420246985106e-06	4.51308119433974e-05	4.15591307736365
RIMKLB	0.594283355001367	3.47207320701269	4.80447922039204	3.2740744242542e-06	4.52316859287801e-05	4.15306396895622
IGFBP5	0.991982177185058	8.95950267265709	4.80423711783865	3.27758308042618e-06	4.52445607776756e-05	4.15205342381323
VIRMA	0.347142373718694	4.26816914475341	4.80318128362411	3.29292724689341e-06	4.54206673434418e-05	4.14764678795957
CYTH3	0.559891947447374	4.9464773715908	4.80206716240501	3.30919380532933e-06	4.5609210382871e-05	4.14299768928757
PLIN2	0.732145542992846	5.21681668266403	4.80153072667623	3.31705364257651e-06	4.56816822823537e-05	4.14075949974749
MECR	0.321546794647642	4.06669940583304	4.80001466474134	3.33936466040084e-06	4.5952902877726e-05	4.13443501692718
CCL15	-0.920002167800954	2.13627247835433	-4.79918130502847	3.35169047721242e-06	4.60533682798316e-05	4.13095918177395
KATNAL1	0.484250524742126	2.86844665465551	4.79916642454057	3.35191096654848e-06	4.60533682798316e-05	4.13089712139217
LRRC32	0.657723047467938	6.52955371416592	4.79824469381084	3.36559594637764e-06	4.62052378596129e-05	4.12705324978583
NCEH1	0.619700635149377	5.02141364073994	4.79770401232066	3.37364859534093e-06	4.62562176769461e-05	4.12479872191974
TMEM200C	0.340693206498002	1.0250710385688	4.79764169035039	3.37457798531625e-06	4.62562176769461e-05	4.12453886494907
ARIH1	0.30783124102667	3.51829747297047	4.79686990946008	3.38610787328064e-06	4.636285348641e-05	4.12132107055146
TIMMDC1	0.310240401354458	6.16559302814829	4.79676765731642	3.38763830645618e-06	4.636285348641e-05	4.12089477934199
ABTB2	0.680549230832382	3.96065865884016	4.79592206512817	3.40032015713975e-06	4.65001726162125e-05	4.11736975567013
MYO9B	0.417999205862586	5.41806394461465	4.79528425311492	3.40991616462149e-06	4.65684843721604e-05	4.11471122115589
WNT2	0.989061224148601	3.59652448706335	4.79523756151517	3.41061967666714e-06	4.65684843721604e-05	4.11451661139964
SNX6	0.459251233257561	5.75071846074733	4.79408938165603	3.42796376800271e-06	4.67689322473656e-05	4.10973147515221
NREP	0.599632372515552	4.64176336790442	4.79199358446248	3.45984246807038e-06	4.71672157584222e-05	4.10099932876565
TMEM200A	0.707391005947404	3.60983537976882	4.78801270028049	3.52118595381304e-06	4.79662561388697e-05	4.08442102268971
SLC25A32	0.386910979693661	4.63575019207778	4.78544440185776	3.56131883743164e-06	4.84753468732264e-05	4.07373100768042
ZBTB11	0.37381979993084	3.66847678024642	4.78461973832421	3.57429877729909e-06	4.86143394504993e-05	4.07029944829371
GOLGA2	0.394256904986677	5.86370871305892	4.78436178566394	3.57836825195105e-06	4.86320186811211e-05	4.0692261583946
MRTFA	0.396709837490998	5.29465062224952	4.783670045079	3.58930331242043e-06	4.87382643434291e-05	4.0663481820965
SDC4	0.706136899307255	9.1146180635316	4.78351635507632	3.59173723221124e-06	4.87382643434291e-05	4.06570880050744
CSNK2A2	0.2806993782071	5.14194594474668	4.78261475058393	3.60604770796622e-06	4.88946654086323e-05	4.06195826042072
SLC44A1	0.518199438016117	5.69858930520076	4.7818952307694	3.61750762645824e-06	4.90122040223613e-05	4.05896555468748
CCN2	0.923641621372747	8.97389898941229	4.78158301475835	3.62249129213849e-06	4.90418848100691e-05	4.05766705912374
MFSD1	0.408061910075745	5.81052554767551	4.77957248308851	3.65474322930672e-06	4.94403978146354e-05	4.04930688656348
UBFD1	0.339122459798845	4.62527513822574	4.77783038522454	3.68291341138434e-06	4.97831228564262e-05	4.04206509557994
TRA2B	0.295411005393044	5.02389741017512	4.77710943434773	3.69463268306399e-06	4.98766762281554e-05	4.03906874129366
BRSK2	-0.645585775658564	1.38487868003885	-4.77705521755118	3.69551544921865e-06	4.98766762281554e-05	4.03884342412532
CNOT8	0.368618787399662	5.87470925532124	4.7767910554333	3.69981949487302e-06	4.98964136025156e-05	4.03774563264737
HOPX	0.724650825105106	4.61283063165023	4.77507737145368	3.72785879988548e-06	5.02359728834913e-05	4.03062512434725
SZRD1	0.327401099663216	6.53172430098194	4.77384758180988	3.7481071065085e-06	5.04491446734573e-05	4.0255164492688
CCZ1B	0.346634824777805	2.15350758380125	4.77376782993785	3.74942387373209e-06	5.04491446734573e-05	4.02518518653538
ZDHHC5	0.349967112211437	6.49528460044378	4.77207104366237	3.77754537101289e-06	5.07886057960301e-05	4.01813830861204
CHST14	0.429440043637629	4.93915064662914	4.77176160514139	3.78269574906896e-06	5.08189400596036e-05	4.01685339524748
BCL10	0.572210885949435	5.43626662191857	4.76912095877423	3.82692436001158e-06	5.13738263283206e-05	4.00589097274733
EIF2B3	0.281904023664948	4.27464281307915	4.76860151308093	3.83568328063833e-06	5.14520723641929e-05	4.00373508636102
SBNO2	0.522386587769554	6.11516049297817	4.76831627433305	3.84050122968827e-06	5.14773748794629e-05	4.00255131977762
ATP11B	0.521421193957046	4.8946007975666	4.76692465636911	3.86409096543223e-06	5.17540604592101e-05	3.99677676008515
ITGB3	0.590563480640921	1.95223299375602	4.76629647736709	3.87478523755513e-06	5.18577393187733e-05	3.9941705373279
OLFML2B	0.902037256868137	6.15310799781261	4.7638634926428	3.91647556344362e-06	5.23757764040415e-05	3.98407893210181
RGS16	0.871687987812799	5.45457442552219	4.76241140717437	3.94156396186349e-06	5.26711732164086e-05	3.97805781786248
ATP10A	0.568665416757038	3.13716102391544	4.76187820427588	3.95081530388681e-06	5.27546508904551e-05	3.9758472310928
ATL2	0.431489427822493	4.95423361346385	4.76142106133106	3.95876367300322e-06	5.28206165153979e-05	3.97395213015359
SH3GL1	0.360076752162031	6.59186096916249	4.76021801578955	3.9797550126608e-06	5.30603783350881e-05	3.96896553462168
PTDSS1	0.329206358358945	5.39158597464255	4.75937175307998	3.99458543343743e-06	5.32176977433444e-05	3.96545837641645
C2orf88	-0.721179455505766	2.40456743269075	-4.75916423403841	3.99823026918994e-06	5.32258720975786e-05	3.96459843055053
RBMXL1	0.381242347293929	3.79445299463171	4.7553755447717	4.0653420274944e-06	5.40782883793744e-05	3.94890341332234
HIKESHI	0.284517684365785	4.63873713299439	4.75454746106792	4.08015477004098e-06	5.42342449713472e-05	3.94547427658491
HNRNPC	0.315479275643241	7.29053182144528	4.7540110649257	4.08977763239968e-06	5.43210328648306e-05	3.94325327824018
FEZ1	0.522198148431787	3.02950841416964	4.7535344292853	4.09834680027573e-06	5.43937048118228e-05	3.94127988572313
MAPKAPK3	0.349972718308882	5.42480615405352	4.75307896504758	4.10655154916404e-06	5.44542496953682e-05	3.93939429053423
BPNT2	0.384169545816546	5.71607400506621	4.752937061538	4.10911104541049e-06	5.44542496953682e-05	3.93880684676497
NTAQ1	0.348728678765569	4.24948849053298	4.75257064874432	4.11572711951538e-06	5.45007937342161e-05	3.93729005517689
HNRNPK	0.308924237896475	8.43518122077366	4.75015009134117	4.15969285395637e-06	5.50414821572117e-05	3.92727224972563
UBE2I	0.300945671694006	5.37601298799304	4.7483134366753	4.19335535571084e-06	5.54356339632809e-05	3.91967362809755
VEGFC	0.612650056760242	4.05843641502585	4.74818090308462	4.19579460887296e-06	5.54356339632809e-05	3.91912539669333
SUSD2	0.784344862930149	4.287499346469	4.74609909725223	4.23429019447205e-06	5.59021815975449e-05	3.91051545654494
FRMD5	0.565865213752636	2.32436961359819	4.74589568696206	4.2380697923358e-06	5.59100431882977e-05	3.90967434755582
SUSD6	0.477716285104886	6.31692051213355	4.7452455428803	4.25017209240908e-06	5.60276064343926e-05	3.90698616430211
BICD1	0.430622338214426	2.82893685968515	4.74266755799002	4.29849030942524e-06	5.66220490196532e-05	3.89632963562302
KPNA6	0.376181964469081	5.24845693326956	4.74005778363495	4.34794474969282e-06	5.72305561168338e-05	3.88554624742605
RBSN	0.308772624745322	3.72076006158169	4.73874129369746	4.37309998350787e-06	5.75020546347915e-05	3.88010834836664
ECE1	0.472250699082695	7.01686298790058	4.73863585608123	4.37512073535403e-06	5.75020546347915e-05	3.87967287767645
RAET1L	0.900346609105482	2.06129283865679	4.73844412929057	4.37879756382328e-06	5.75073346471002e-05	3.87888104093171
DNAJB11	0.32036985610058	5.69357986741007	4.73723452462474	4.40206360429813e-06	5.77696822330873e-05	3.87388591125006
ICMT	0.379045159658634	6.39693107568956	4.73582468301433	4.42933182147536e-06	5.80841205775099e-05	3.86806513349477
PSMA1	0.331741066074732	5.9797224376929	4.73549355215458	4.43575995860218e-06	5.81250068008177e-05	3.86669819564045
GTF2B	0.327276882453536	5.50279550848281	4.73429443029362	4.45911362374305e-06	5.83874542276691e-05	3.86174873024256
TNFAIP8	0.548689417358347	3.58313144698005	4.73361641028579	4.47237101938136e-06	5.85119043072118e-05	3.85895057987318
FCF1	0.366353077313871	5.00157298327678	4.7334221603075	4.47617622127696e-06	5.85119043072118e-05	3.85814897815049
EIF2AK2	0.437893264797248	4.69564774017269	4.73329775215016	4.4786149204905e-06	5.85119043072118e-05	3.85763560253146
CDC42	0.374760607001196	7.78122976868931	4.73310873889345	4.48232249166606e-06	5.85168034432449e-05	3.85685565111558
ATP2B4	0.57745930768379	6.01802413159654	4.73207875377534	4.50257822420408e-06	5.87348860072367e-05	3.85260590414536
WDR47	0.443069517766674	3.70128222865632	4.73191953143078	4.50571737865185e-06	5.87348860072367e-05	3.85194901206961
GALNS	0.438377429813592	3.95783724386495	4.73061113102204	4.53159339154303e-06	5.89617332506421e-05	3.84655168555181
RSU1	0.434042372280782	6.06336701012896	4.73060229889184	4.53176854991249e-06	5.89617332506421e-05	3.8465152557495
SCARF2	0.740118257545031	4.661442267942	4.7304049715928	4.53568364095629e-06	5.89617332506421e-05	3.84570135543164
HIP1	0.525026121347518	4.45416257109999	4.7303612699799	4.53655114879079e-06	5.89617332506421e-05	3.84552110638705
TCEAL9	0.424366867066331	7.57938061735933	4.72933724587948	4.55692469030461e-06	5.91793636027381e-05	3.84129784615231
SLC6A6	0.693300303400199	5.73317211810857	4.72918123372719	4.56003638900305e-06	5.91793636027381e-05	3.84065448584017
KLHL7	0.351654917148923	3.69656381338247	4.7281611187109	4.58043346674853e-06	5.94001707848135e-05	3.83644815642345
ARPP19	0.384070338456991	6.16627283853354	4.72738910502527	4.59592834573282e-06	5.955712606843e-05	3.83326531069502
LACTB	0.391384534394999	4.61664225954873	4.72618762604415	4.62014367018072e-06	5.98267719061234e-05	3.82831267066952
CASP4	0.448501499017681	5.07616041420724	4.72507949151373	4.64258689255001e-06	6.00730900856932e-05	3.8237456695434
GPR153	0.663401473065878	4.72584130771607	4.72438326165716	4.65674157249087e-06	6.02118742793573e-05	3.82087669148799
STON1	0.585587679623903	2.80087955035044	4.72306297395052	4.68369820185677e-06	6.05158621975004e-05	3.81543703391782
CLIC3	1.34531534817113	5.58704174934626	4.72269724820459	4.69119192998057e-06	6.05681169842124e-05	3.81393043159109
G3BP1	0.379971479525664	5.45945114770539	4.72196283278795	4.70627510956427e-06	6.07182106163401e-05	3.8109052893426
MCM6	0.427419517645093	4.95714050596896	4.72029425233545	4.7407181654928e-06	6.11176727370691e-05	3.80403356429133
MMP11	1.39493595480785	7.77895052721718	4.7199069405363	4.74874785274249e-06	6.11762755292042e-05	3.80243876414119
RCC2	0.468842922860948	7.04658515076148	4.71879580415092	4.7718567228187e-06	6.14079606212797e-05	3.79786409566795
PRDM2	0.404663512331767	3.94422433292503	4.71870612045599	4.77372665003968e-06	6.14079606212797e-05	3.79749489452121
ZEB1	0.650653720288964	4.41983193648147	4.71793273836891	4.78988125036227e-06	6.1544888625987e-05	3.79431133513339
TMEM159	0.590350697941726	5.92169749157135	4.71776546067659	4.79338232767631e-06	6.1544888625987e-05	3.79362280427443
AZIN1	0.409001232384983	6.43207022853733	4.71769364118465	4.79488624866736e-06	6.1544888625987e-05	3.79332719421946
ZHX2	0.398307882531513	5.26020585499163	4.71742959190427	4.80041943593018e-06	6.15709020273908e-05	3.79224039351622
SERINC3	0.371418399027716	7.30589627914949	4.71714320089224	4.8064277686291e-06	6.16029672915024e-05	3.79106168961978
CTDSP2	0.399979958695511	7.2573059436403	4.71597479616987	4.83101563109171e-06	6.18729419885772e-05	3.78625344160944
PPT1	0.412736561404042	7.14702561163449	4.71552969278654	4.84041428534847e-06	6.19481300557097e-05	3.78442198340309
RUBCN	0.341759139130879	3.76786229704778	4.71518956312755	4.84760825017229e-06	6.19950133028225e-05	3.78302254862915
SLC6A9	0.483664378695611	2.69984760990591	4.7147997389624	4.85586598564048e-06	6.20554227378902e-05	3.78141874600121
RP11-302B13.5	0.20558739184539	0.658622373137752	4.71345131097277	4.88453494789421e-06	6.23763993818723e-05	3.77587187574039
SEC31A	0.382248072831477	6.47130278248296	4.71212172942646	4.91296323109373e-06	6.26938382084119e-05	3.77040373343157
HIVEP3	0.354817216737747	2.22917275774232	4.71165101194004	4.92306606473592e-06	6.2777136550979e-05	3.76846810945407
CCT2	0.372962012731314	6.51006229839914	4.71143173402591	4.92777919180863e-06	6.27916363054918e-05	3.7675664740557
ANKIB1	0.455832861686084	4.81030372711596	4.71036236767797	4.95082650486279e-06	6.30395667867191e-05	3.76316987738701
RAB9A	0.322031188702376	5.46286427476561	4.70958871537447	4.96756535819603e-06	6.32068696554812e-05	3.75998956189807
HOMER3	0.612062832530084	4.71371626395079	4.70928165135228	4.97422417914026e-06	6.32457656491845e-05	3.7587274008807
GASK1B	0.670714576057311	5.11747831388035	4.70805629228913	5.00088257216062e-06	6.34926774636902e-05	3.75369129890307
LYPD5	0.427497087846359	1.76296313253307	4.70800958113041	5.00190152539131e-06	6.34926774636902e-05	3.75349934082631
CX3CL1	0.693788106990427	5.36984383474193	4.70789089375578	5.00449146362249e-06	6.34926774636902e-05	3.75301160532403
ATP2A3	-0.815671495054228	6.17323630520249	-4.70714516853804	5.02079397142658e-06	6.36535172160862e-05	3.74994732975645
ZNF654	0.389911997249461	3.50072126971489	4.70600436625354	5.04583264399342e-06	6.39248018729296e-05	3.74526036149226
STAC	0.668511365692537	1.70776629114716	4.70513812658286	5.06492562876259e-06	6.4071011439638e-05	3.74170201678879
NRIP1	0.527820247921602	4.44707362010488	4.70501590776432	5.06762509084994e-06	6.4071011439638e-05	3.74120000638573
MSH2	0.389302423723958	4.10574089206455	4.70498444541935	5.06832022835339e-06	6.4071011439638e-05	3.7410707773113
ZC2HC1A	0.529464648040956	3.60066950941294	4.70425675890143	5.08442364597624e-06	6.42283415825157e-05	3.73808204961001
MTERF3	0.331256780153341	4.86782853898183	4.7030365422355	5.11153750549632e-06	6.4524433543501e-05	3.73307122320338
METTL6	0.257550096015691	2.72956671730608	4.70150130111204	5.14584975765564e-06	6.48914521837646e-05	3.72676817705294
ACTA2	0.849872705523939	8.92122368717831	4.70140526712786	5.14800346785034e-06	6.48914521837646e-05	3.72637395537856
ZMAT2	0.310548777649079	7.35206682642301	4.69925390514973	5.19647985250614e-06	6.54555163057068e-05	3.71754420073532
PERP	0.605775427708392	8.02755414545489	4.69703498484009	5.24694013602737e-06	6.60437432605768e-05	3.7084404487371
NEPRO	0.279643810471351	4.48281287122614	4.69623483523063	5.26525206859376e-06	6.6217677680066e-05	3.70515842452301
B3GNT9	0.468097488678561	4.61335240327008	4.69610187535222	5.26830091229866e-06	6.6217677680066e-05	3.70461309656761
CUL4B	0.338402344750259	5.21403094323825	4.6941556919919	5.31312351897127e-06	6.67332874603838e-05	3.69663229713503
SERPINF1	0.872481576439295	8.06217162920482	4.6938021571459	5.3213052093302e-06	6.67882760333303e-05	3.69518281646971
EMC1	0.385879015035361	4.39726574751051	4.69256981392045	5.34991995332808e-06	6.70994603289199e-05	3.69013091337329
ZNF521	0.670283375249986	3.18573184461239	4.69188571181775	5.36586871911455e-06	6.72514552740416e-05	3.6873269295009
DRAM1	0.442481913311326	4.72044157061897	4.69141513362059	5.3768661467756e-06	6.73412215914641e-05	3.6853983170843
MANF	0.361880016233094	6.96567497348097	4.69098200645366	5.38700757133252e-06	6.74201467890432e-05	3.68362332609876
FAM180A	0.668318505629098	2.48116404688099	4.69015967384747	5.40631285366284e-06	6.76091945782528e-05	3.68025368864303
FBXW2	0.324512241233363	4.37340874922829	4.69001085554151	5.40981367859475e-06	6.76091945782528e-05	3.67964393112936
PDLIM7	0.739930064871798	6.83472851500278	4.68950507663402	5.42172806573704e-06	6.77099026360432e-05	3.67757170084672
MBNL1	0.451062994873889	5.63916180352039	4.68910470871554	5.43117729613967e-06	6.77797030155767e-05	3.67593147355129
PHC3	0.433482597043128	3.19996491510986	4.68857368820519	5.44373463619441e-06	6.78881651114614e-05	3.67375615626173
NMI	0.480977003384864	4.93991839776553	4.68786015733756	5.46065204166309e-06	6.80508085163678e-05	3.67083348897695
KCNK10	-0.449576140369482	0.777996371288441	-4.68650625766871	5.49289184181131e-06	6.84040339364289e-05	3.66528877926528
SPON2	0.76049430081759	6.32033325139178	4.68572512069783	5.51157621018172e-06	6.85880699323748e-05	3.66209030551629
KCNJ12	0.459522645439529	1.11184292238253	4.68515998335544	5.52513222012387e-06	6.87080712841042e-05	3.65977653009922
GALNT10	0.518828072816004	5.27675926959979	4.68389715837386	5.55554015039084e-06	6.90373174102709e-05	3.6546070766648
KAZN	0.399139326166095	2.06103993178087	4.68244878505459	5.5906148560349e-06	6.9424049686787e-05	3.64867940080184
UBE2A	0.321008215542453	5.49833081142647	4.68125602902072	5.61965977975656e-06	6.97304077524757e-05	3.64379894367111
USP1	0.378996981132689	4.95973965509518	4.68110991461715	5.62322782490493e-06	6.97304077524757e-05	3.64320114670002
PROSER2	0.635212812180424	3.74939006294538	4.68077531593417	5.63140680688015e-06	6.97825491333865e-05	3.64183225969978
TMTC3	0.434196124397012	3.61577269827853	4.68054692118032	5.6369963164967e-06	6.98025517075921e-05	3.64089791048852
GSPT1	0.323362924606808	5.80909566735775	4.67963921254445	5.65926366876372e-06	7.00289011697127e-05	3.63718487884349
PIK3R4	0.374776657254274	4.4142261857418	4.67931062278007	5.66734534266498e-06	7.00795189238411e-05	3.63584090232144
NRDC	0.301713489035645	5.97851737518185	4.67848348155245	5.68773824728756e-06	7.02821927404097e-05	3.63245810731761
ROBO1	0.63080717786164	3.53746049545771	4.67828715857936	5.69258891832859e-06	7.0292664428222e-05	3.63165526500122
TMEM167B	0.322721139981285	5.49357243564393	4.67751422601626	5.71172506730033e-06	7.0479395963968e-05	3.62849469215229
PCNP	0.355571159311444	6.81162866446112	4.67704399335896	5.72339737816199e-06	7.05738304516477e-05	3.62657207781548
GNG12	0.518719195091518	6.67344719194626	4.6764425499282	5.7383602162855e-06	7.07086786229875e-05	3.62411320798967
CGB5	1.61647143663132	2.46940957517626	4.67479222308078	5.77961159048665e-06	7.1167040615256e-05	3.61736746935785
CALM2	0.372379836041638	8.1992002122273	4.6740362349101	5.79860362602104e-06	7.13508626974797e-05	3.61427797266353
SLC6A1	0.433406807956001	1.46818411319272	4.66941581262735	5.91599417809591e-06	7.27443569840239e-05	3.5954041308667
ITCH	0.389142135418155	5.10883034772201	4.66923592572976	5.92061062090323e-06	7.27501762718263e-05	3.59466960896094
MROH6	0.976456627842724	4.66829019571859	4.6682045246554	5.94714668261063e-06	7.30249432829304e-05	3.59045857236597
SFXN3	0.504421005706625	6.22475983506991	4.6680314125977	5.95161177319567e-06	7.30249432829304e-05	3.589751855904
ZNF860	0.479687070493632	1.98850701878518	4.66788276551803	5.95544841854071e-06	7.30249432829304e-05	3.58914503206134
HDAC9	0.499654288340703	2.05277947037533	4.66456765200942	6.04163573676084e-06	7.40300641324379e-05	3.57561560607149
FOXP1	0.347608666212439	4.54004529263485	4.66391959728646	6.05862413031812e-06	7.41864582316987e-05	3.57297168051816
MPRIP	0.407555091431195	5.43489820435257	4.66353683676821	6.06867962759345e-06	7.42578017985459e-05	3.57141023313211
RCN2	0.384374696431124	4.15622313369111	4.66255159399102	6.09463706420843e-06	7.45234903972394e-05	3.56739145582406
TMEM123	0.51902480064075	7.63253599718859	4.65869313869413	6.19732802064895e-06	7.57264319516874e-05	3.55165928488846
SLC66A3	0.455959611077071	5.76667395406481	4.65814527678132	6.21204378653552e-06	7.58534609511663e-05	3.54942629613635
ADSS2	0.426277064699053	6.01243183053743	4.65768446674859	6.22444740873697e-06	7.59521001042477e-05	3.54754827375588
ENY2	0.277869041379858	4.63850116586731	4.65729546374456	6.23493679949294e-06	7.60272605988171e-05	3.54596301207501
KLK7	1.72600351528275	4.98164818536227	4.65711278584871	6.23986855705957e-06	7.60345954152734e-05	3.54521860024737
SLC35E1	0.309149198371699	5.26468339643651	4.65600551163153	6.26984230196365e-06	7.63468522747432e-05	3.54070694776505
MICB	0.622307149268186	3.01197915177314	4.65524590966368	6.29048490104598e-06	7.65451312387155e-05	3.53761238874968
DUSP10	0.575149450613145	4.74931193514787	4.65478179961774	6.30312960124414e-06	7.66458813492008e-05	3.535721834136
IL17RD	0.431206533646959	2.15919901224995	4.654092034485	6.32196760363224e-06	7.68217502783242e-05	3.53291234347177
MEDAG	1.11548085631962	4.43434930959962	4.65377712527122	6.33058606020771e-06	7.68732784448045e-05	3.53162979073036
IGSF3	0.638341076645625	3.98612954732191	4.65319873637512	6.34644498596526e-06	7.70125967578189e-05	3.52927432189789
CDK5RAP2	0.308903158129677	4.15920176301581	4.65255490223123	6.36414344601415e-06	7.71239324639463e-05	3.52665259763583
TUBA1C	0.59125116687362	5.91713525922763	4.65254541953295	6.36440447293457e-06	7.71239324639463e-05	3.52661398573336
HHIPL1	0.492882851282658	2.08691146939128	4.65184981290395	6.38358038906808e-06	7.73029572769976e-05	3.52378176331627
P2RY6	0.599612425092971	2.49469098503361	4.65058351797901	6.41863177004674e-06	7.76738492420749e-05	3.51862678082636
NAB1	0.458566704277369	5.41263318044571	4.65027690160212	6.42714687553887e-06	7.77233278151426e-05	3.5173787351369
PCDHB9	0.487068756177884	1.91080004265831	4.64942891493041	6.45075327304891e-06	7.79551113017658e-05	3.51392743942438
RNF7	0.305956469230021	6.24284325193735	4.64879067020961	6.46857598855345e-06	7.8116730249663e-05	3.51133011431802
GNL3	0.329149067477275	6.29705131034202	4.64854829250073	6.47535672235826e-06	7.8144871950439e-05	3.51034383547178
RAB17	-0.566216111093125	4.6788234551035	-4.64809728679597	6.48799226729481e-06	7.82435825696632e-05	3.50850871809739
TEAD1	0.511036946352653	4.77744781973487	4.64725412960515	6.5116783065841e-06	7.8459161064153e-05	3.50507832997253
LBH	0.625172684881635	6.77052104047801	4.64714305756477	6.51480476288713e-06	7.8459161064153e-05	3.50462646910898
CLIP1	0.432810565984454	4.12034388777397	4.64655490481114	6.53138424112305e-06	7.86049183618092e-05	3.50223389908587
SNRNP27	0.33486434559876	5.32155268349682	4.64560789917351	6.55816501407856e-06	7.88731640289078e-05	3.49838203292379
HTRA3	0.94823621741985	7.52244089016029	4.64258920444673	6.64424084128037e-06	7.98536789404805e-05	3.48610782846203
S100A3	0.652429626623257	3.33693587631146	4.64208566613659	6.65870451100192e-06	7.99727718937639e-05	3.48406101486489
FKBP1A	0.338860460195912	8.21257667255004	4.64138749863231	6.67880898299113e-06	8.0159403234683e-05	3.48122334683749
SENP5	0.321896580814463	4.18661635094935	4.63958353606584	6.73102747424603e-06	8.07309504236927e-05	3.47389276898622
FTH1	0.412107015861144	9.566586406868	4.63788332913545	6.78060294354372e-06	8.12700389663374e-05	3.46698584631423
RILPL1	0.350181389460252	2.85396115834426	4.6376354772287	6.78785928038212e-06	8.13015150779192e-05	3.46597913730441
ZYX	0.509773720281173	8.04482345525169	4.63610385378532	6.83286691456774e-06	8.17848058301943e-05	3.45975901808877
GAN	0.395520446493624	2.35655455693397	4.63564167709491	6.84650468333854e-06	8.18922178029574e-05	3.45788237403718
SNX24	0.348168956422029	3.80926238857794	4.63289525194852	6.92808852371276e-06	8.28116449202671e-05	3.44673367048335
DERA	0.370462025123685	5.45914602468687	4.63249830621746	6.9399572602179e-06	8.28612832555011e-05	3.44512275483306
SLK	0.499127558905565	5.79491427451297	4.63244076600026	6.94167934784681e-06	8.28612832555011e-05	3.44488924964262
SH3BP5	0.584948513611192	3.03055542143548	4.63217053758453	6.94977237098634e-06	8.29015306128731e-05	3.44379266018211
WDR26	0.339857121153046	5.33713195366713	4.63166648886745	6.96489236170119e-06	8.30254887841895e-05	3.4417473591312
SNX33	0.396255852491791	4.95459293896955	4.63121643539637	6.97841945928956e-06	8.31303034502479e-05	3.43992130378842
PPP1R13L	0.730338101757689	5.45308751519612	4.62995570564654	7.01644781189804e-06	8.35266489010968e-05	3.43480673275573
HBP1	0.415338845458018	4.66939014464223	4.62968814625065	7.02454408025302e-06	8.35663750034978e-05	3.43372142856848
ARMC8	0.300217120665085	3.85369383237841	4.62931908076357	7.03572668021811e-06	8.36427385091062e-05	3.43222446442223
NFATC4	0.519758480635587	4.11104060939748	4.62914698740421	7.0409469372399e-06	8.36481645947195e-05	3.43152646950116
C11orf58	0.325382138440553	5.48775768875905	4.62797718500239	7.07653069301273e-06	8.4014065205281e-05	3.42678239481049
SUSD1	0.421858546982815	4.20401377946594	4.62599717903828	7.13715527997299e-06	8.46765605142201e-05	3.41875471359296
ZNF362	0.372115412617965	5.25505247122893	4.62581603013786	7.14272670802643e-06	8.46854410980662e-05	3.41802040244909
HP1BP3	0.399166901132182	6.2048560767824	4.62488456013317	7.17144136039648e-06	8.49685147417017e-05	3.41424491958644
USP25	0.412328938847849	4.16470525406601	4.62312435217165	7.22600796310645e-06	8.55572986002603e-05	3.40711197411004
CWC22	0.327605985817169	4.9874807497257	4.62237544780151	7.24934528225424e-06	8.57141358767874e-05	3.40407780878662
TCF4	0.582421339048147	3.51594205883778	4.62224916979009	7.25328750532994e-06	8.57141358767874e-05	3.40356623475057
PACSIN3	0.6550437474358	4.52536366809434	4.62220507331725	7.2546646225381e-06	8.57141358767874e-05	3.40338759489425
MAPK14	0.3369089393423	4.98245384821503	4.62207333979625	7.25878011554091e-06	8.57141358767874e-05	3.40285393525935
XKR5	0.160002788663345	0.256683757285398	4.62143899360777	7.27862929741883e-06	8.58811147207121e-05	3.40028433083052
AIDA	0.418184833007202	4.40451964943379	4.62130901523701	7.28270287710806e-06	8.58811147207121e-05	3.39975784950633
PPTC7	0.432185365429058	4.79067997529378	4.62063290633757	7.30392791503183e-06	8.60736042013717e-05	3.39701943655358
HCFC1R1	0.476192324303942	7.10358419217931	4.61934477395189	7.34453136463998e-06	8.64809123595233e-05	3.3918030392842
POLR1F	0.34950814650371	4.32829184264393	4.61899259763015	7.35567021093262e-06	8.64809123595233e-05	3.39037707035298
DPY19L4	0.435438177304691	4.03356018124577	4.61894259733408	7.3572529705739e-06	8.64809123595233e-05	3.39017462504706
TPGS2	0.30582002492311	4.00476779226575	4.61891295621122	7.35819141552069e-06	8.64809123595233e-05	3.39005461244255
KDM5B	0.412286494146125	4.80973134600678	4.61853596950828	7.37013697757119e-06	8.65633680195133e-05	3.38852830050183
MAL2	0.801494280232777	7.94452733142997	4.61719561881658	7.41276023621965e-06	8.70057867565379e-05	3.38310239025239
SRSF4	0.355838303948182	6.68330820435355	4.6168866855104	7.42261799222283e-06	8.70632928025655e-05	3.38185196344967
OTUD4	0.438320660683861	4.33737480680412	4.61632327909726	7.44062828952192e-06	8.72162831346565e-05	3.37957170928673
UBE2D1	0.390067175358171	4.4841654088808	4.6161615153355	7.44580713969549e-06	8.72187642200888e-05	3.37891704892618
WDPCP	0.194279461593847	1.12672728537064	4.61553612728416	7.46586158591138e-06	8.73953757246786e-05	3.37638626282531
GPRC5A	1.33207698342936	7.46812343820054	4.61363729460923	7.5270714813855e-06	8.8053196630012e-05	3.36870381344704
CAMK2N1	0.623375892838617	7.62012998520537	4.61183961654761	7.58546630086359e-06	8.86772322082981e-05	3.36143290139953
SMC4	0.558599217531351	3.62854199272682	4.61133694338827	7.60187285742433e-06	8.87703284053258e-05	3.35940017947124
HSPB11	0.338519023113254	4.23483839574683	4.61128589686111	7.60354085777152e-06	8.87703284053258e-05	3.35919376597755
SUN1	0.45330863928727	5.47965631573734	4.60913892658066	7.67401584403823e-06	8.95335841896792e-05	3.35051382150876
COPB1	0.368673370311999	6.60302116826274	4.6088075789941	7.68494837845868e-06	8.96015993209535e-05	3.34917450444984
TFE3	0.342303955826984	5.94717358099951	4.60793629063326	7.71376750605184e-06	8.98779320761541e-05	3.34565308977274
SAV1	0.411874253000917	4.80328847023218	4.60696094486944	7.74615208622037e-06	9.01954141126946e-05	3.34171173278507
FBXL7	0.601494571420081	3.52425747764576	4.60613797520841	7.77357921857241e-06	9.04547895950384e-05	3.33838663308914
F2R	0.739649142508462	6.42624334148146	4.60596385677826	7.77939405592063e-06	9.04625034621923e-05	3.3376831902601
CAVIN4	0.454066149579555	1.15318310243017	4.60542863324209	7.7972945823465e-06	9.06106522643429e-05	3.33552100403865
UBAC2	0.318697397054537	6.05732600649771	4.60499269490122	7.81190385674307e-06	9.07203834792008e-05	3.33376005363909
MAPKAP1	0.269213549416933	5.2462578551122	4.60343238237356	7.86440999847122e-06	9.12697786934277e-05	3.32745832103698
RNF217	0.458459244892551	2.55714165488452	4.60278364704969	7.8863406044431e-06	9.14638406033133e-05	3.32483872478213
MLF1	0.610308842628406	3.79693993113731	4.6021966943702	7.90623342875527e-06	9.16340282346625e-05	3.3224688561757
SP110	0.437246169525807	2.61157176710038	4.60177401444686	7.92058872037453e-06	9.17398531273459e-05	3.32076239856823
AGRN	0.709057871218564	6.99427767303783	4.60159513627761	7.9266714445265e-06	9.17497850325912e-05	3.320040262559
SEC22A	0.246434124914814	3.60415481535928	4.59969377161129	7.99160600215603e-06	9.24404544083384e-05	3.3123657604635
ATMIN	0.292337203746296	4.96767723114429	4.59794495848088	8.0517831712655e-06	9.30752210034568e-05	3.30530919698663
LRP12	0.509339395700173	2.54786841147124	4.59621455104615	8.11175679146199e-06	9.37068009876849e-05	3.29832897037739
CDK15	0.251696157531684	0.671859543790267	4.59391326845912	8.19218361523598e-06	9.45736700196769e-05	3.28904910074697
PTEN	0.368772519364618	5.22382320283714	4.5933202367565	8.21303352851876e-06	9.47520734081872e-05	3.28665830403853
NCF2	0.777772479756561	5.07545361654565	4.59288179641865	8.2284811671536e-06	9.48679585121799e-05	3.28489089516645
COL22A1	0.818188376740392	2.87302321732011	4.59230639901768	8.24879673370875e-06	9.50397781149553e-05	3.28257159553876
HOOK3	0.435088137372329	3.7738000529573	4.59078624462844	8.30270169848051e-06	9.5598124015488e-05	3.27644528516316
MORF4L2	0.370905115653877	8.05321282400216	4.59042815391365	8.3154489847843e-06	9.56821551270167e-05	3.27500239017052
BAG2	0.575725238062736	2.58199165538175	4.59019019586592	8.32393022740821e-06	9.57170208664445e-05	3.27404360797286
SEPTIN2	0.350559427608167	7.70263137274833	4.58975066618307	8.33961776422616e-06	9.57570420084099e-05	3.27227275440933
PAPOLG	0.323501236084634	3.03877860279742	4.58956299266224	8.34632481827195e-06	9.57570420084099e-05	3.27151666321572
XYLT1	0.591823128196926	3.74827920654323	4.58946069902857	8.34998276482013e-06	9.57570420084099e-05	3.27110455712922
ACSL4	0.494797424146113	5.38513741653001	4.58934604578561	8.35408451852772e-06	9.57570420084099e-05	3.27064266695996
JMJD1C	0.466908986188624	4.64400948206183	4.58932946534611	8.35467784935839e-06	9.57570420084099e-05	3.27057587202272
HILPDA	0.699112534746684	4.6856411354991	4.5880967303255	8.39890520255929e-06	9.61952807620404e-05	3.26561028160872
HNRNPR	0.339033546682126	5.70595858595555	4.5879587272304	8.40387041909961e-06	9.61952807620404e-05	3.26505445526696
NXNL2	0.427695049016052	1.17280932768473	4.58739334369375	8.42424191889023e-06	9.63656442044258e-05	3.26277743260931
TGFB3	0.844331531768544	5.41405350766702	4.58685016013133	8.4438583456695e-06	9.64241306122465e-05	3.2605900252666
SMO	0.592211064733294	4.13863921423924	4.58680204167763	8.44559820732256e-06	9.64241306122465e-05	3.260396261415
OTUD6B	0.411405335082786	3.31677863817114	4.58671001424843	8.44892668711218e-06	9.64241306122465e-05	3.26002568891863
CYP24A1	0.938806166956233	1.27129101462065	4.58664384998755	8.45132052008926e-06	9.64241306122465e-05	3.25975926483207
SDC1	0.859707512589634	8.4009619615335	4.58518673979828	8.50420499862911e-06	9.69645036174861e-05	3.25389267326626
ANKLE2	0.408610878202307	4.44838809031928	4.58417558534373	8.54109121804968e-06	9.73218823476537e-05	3.24982244018668
CTDSPL2	0.358032132881313	3.65074157199788	4.58357214493179	8.56317772251183e-06	9.75102708363069e-05	3.24739372728011
KYNU	0.531479406102407	2.24902510044564	4.58312773398633	8.57947877761116e-06	9.76325780013444e-05	3.24560523283917
DUSP11	0.321734385759731	4.50529185003602	4.58211303353115	8.61681029656007e-06	9.79592882827463e-05	3.241522166219
ISY1	0.286392290262539	4.33737362716657	4.58204425867525	8.6193462268263e-06	9.79592882827463e-05	3.24124544783153
BMPR1B	0.531203939956062	2.01199449705505	4.57951930243266	8.71294827228583e-06	9.89590289217767e-05	3.23108844153251
AFAP1L1	0.484201885736103	3.23833807068436	4.57910971257699	8.72822411987099e-06	9.90684468783547e-05	3.22944122051118
PHLDA3	0.568106561379411	6.60824027749788	4.57718175976636	8.80047534828601e-06	9.98239965378256e-05	3.22168925070078
NEK6	0.469598182742487	5.69350053842297	4.57521367192631	8.87482495128147e-06	0.000100602357210814	3.21377854812059
LY6E	0.876098920521654	8.81459808394859	4.57465972638853	8.89586059054311e-06	0.000100775752328611	3.21155245321796
PRKCI	0.562382222074321	5.21308740466232	4.5731514733387	8.95337906369138e-06	0.00010136194905181	3.20549243471966
KANK2	0.547510355457138	5.61957546139609	4.57254788872128	8.97649751273014e-06	0.000101495649738932	3.20306772833301
SWAP70	0.482130091672408	5.07860624289755	4.5725413186367	8.97674947574243e-06	0.000101495649738932	3.2030413365217
ARMC1	0.351053365622829	4.97827563729626	4.57152218493108	9.01591591545615e-06	0.000101872887747423	3.19894787094768
PGM2L1	0.570012204296503	4.07681239618964	4.57033990168152	9.06155868262605e-06	0.000102322771002078	3.19419999484536
CWF19L2	0.352669038202978	3.86227955592695	4.56922732546563	9.10471363671245e-06	0.000102744001765446	3.18973293307044
VAT1	0.406374314734856	7.85526272311987	4.56887341791753	9.11848257668976e-06	0.000102825716523892	3.18831215167883
GLT8D1	0.317715122273797	5.74501129331367	4.56874029808138	9.12366685712308e-06	0.000102825716523892	3.18777775712548
SEC23A	0.539400498991259	4.74891930308838	4.56744936084297	9.17408923566039e-06	0.000103327667023067	3.18259606993819
PAPSS1	0.388689183096969	6.17771572783728	4.56669128685355	9.20382365283824e-06	0.000103544021775674	3.17955377642145
RPN1	0.306766112546326	8.27585869607127	4.56665899208597	9.20509243076643e-06	0.000103544021775674	3.17942418025754
ARSJ	0.589120996666435	2.7889672669642	4.56617727164288	9.22403799644171e-06	0.000103640372174798	3.17749116246734
ARID5B	0.560880848946512	4.6253141396687	4.56607171169379	9.22819457490759e-06	0.000103640372174798	3.17706759948556
SOX11	0.483802207569687	0.867392162617358	4.56599122091388	9.231365230445e-06	0.000103640372174798	3.17674463259184
NSMCE2	0.331119636653712	4.34743810590001	4.56580005816978	9.23889963152581e-06	0.000103658682830646	3.17597761562082
MPV17	0.289827515637589	4.72819476552719	4.56550407789357	9.25057695182109e-06	0.000103723423178178	3.17479008100246
TRAPPC3	0.265671615705357	5.76596318447664	4.56479869419101	9.27846383228526e-06	0.00010396971693114	3.17196017836987
ROR2	0.668950409108819	3.70645235877425	4.56437602830054	9.29521243573471e-06	0.000104044363817341	3.17026466548633
RHOD	0.900415346572675	6.45410135699715	4.56428428206474	9.2988518272023e-06	0.000104044363817341	3.16989664422384
CMYA5	0.351120782694595	0.957956312900798	4.56418222822119	9.30290171383481e-06	0.000104044363817341	3.16948728293256
TPM1	0.621370640976683	6.9254353755725	4.5633789339584	9.33483888235402e-06	0.00010433509607591	3.16626533727272
FGF2	0.734593411346072	2.6531587097439	4.56257546308157	9.36688871959374e-06	0.000104583711526749	3.16304312922567
CLIP4	0.550121737790654	3.8475164135253	4.56252275972471	9.36899471675928e-06	0.000104583711526749	3.16283178534331
OSBPL8	0.523621729899731	4.59554698829034	4.56228159056195	9.37863752475564e-06	0.000104624838816508	3.16186470583262
SUMO2	0.301712633607653	7.12969607959936	4.56098552023031	9.43062304087246e-06	0.000105137974587098	3.15666819972265
ADAT1	0.336712505631827	4.07731336879031	4.55884134849094	9.51723603240607e-06	0.000106036261099631	3.1480738379189
DNAJC8	0.318129222549812	6.55081878162288	4.55869210371725	9.5232931579054e-06	0.000106036464527369	3.14747574688669
CBL	0.440616804956313	3.58276857361324	4.55818745830766	9.54380180021759e-06	0.000106197475164779	3.14545351950723
CFLAR	0.396125221757071	4.67800214671245	4.55757791631126	9.5686301410239e-06	0.000106320739286766	3.14301118278163
EMILIN1	0.799565092095553	7.18191868298494	4.55747051925306	9.57301116410814e-06	0.000106320739286766	3.14258088666904
FBLN1	0.939890839263779	7.17284142841827	4.5572376790046	9.58251599844385e-06	0.000106320739286766	3.14164801836264
ENTPD7	0.500016507831387	3.75127771754536	4.55722292528492	9.58311857015542e-06	0.000106320739286766	3.14158890923753
PARP14	0.531233232701295	5.2987812307211	4.55717307961109	9.58515463813146e-06	0.000106320739286766	3.14138920924279
RAET1G	0.469751686666885	1.27972340513051	4.55680508386997	9.60019922013347e-06	0.000106420390218639	3.13991493692333
RAET1E	0.275712964916963	0.655935880985339	4.55610356313123	9.62894216954867e-06	0.00010667166911994	3.13710474917391
DDX18	0.3783480036625	5.03911920972638	4.55561791548266	9.64888882944798e-06	0.000106825245243554	3.13515951631859
HYAL2	0.361528128322611	5.89372579082482	4.55487605767973	9.67943548326178e-06	0.000107095909042592	3.13218836386023
SEPTIN8	0.407467376271295	5.42602270702015	4.5546754865253	9.68771016199534e-06	0.000107119963938587	3.13138513853943
CAPN2	0.470988464294835	7.4558293509677	4.55209901236036	9.79461189269423e-06	0.000108233851619772	3.12106963334064
KLF12	0.49536320789943	2.7248280284046	4.54753013088142	9.98698163349928e-06	0.000110290195284663	3.10278836753555
PPP1R8	0.307090137813061	5.59233409646701	4.54730095732816	9.9967260606121e-06	0.000110328417912186	3.10187176612673
GPX7	0.555616080574608	4.78246510043777	4.54713261074757	1.00038899666322e-05	0.000110338130605587	3.10119847115288
USP14	0.367186205803161	5.30706874223301	4.54594524121441	1.00545584978477e-05	0.000110752542215033	3.09645019484562
TWIST2	0.604846044647096	2.63523975730042	4.54593445993222	1.00550196970157e-05	0.000110752542215033	3.09640708510376
HGSNAT	0.35446667853731	5.48777391179485	4.54580906607154	1.00603852629978e-05	0.000110752542215033	3.09590569453607
PCDHGA9	0.445858926963175	1.36730648405934	4.54543384226503	1.00764574542519e-05	0.000110859972706271	3.09440541759339
TMEM82	-0.593887870527194	0.904520178497424	-4.54504939650052	1.00929503015387e-05	0.00011097189376626	3.0928683691878
CDKN2B	0.82515098957988	4.59487533511869	4.54485054004542	1.01014915062237e-05	0.000110996301225145	3.09207336355475
CRISPLD2	0.801253113545793	6.31928943891088	4.54462006319242	1.01113995673548e-05	0.000111035687931947	3.09115197742668
IL1RAPL2	0.343603040042078	0.54173708366948	4.54361911033365	1.01545386221398e-05	0.000111439714791345	3.08715085698121
GADD45B	0.556478761489191	6.95420068789718	4.54295780839352	1.01831365805935e-05	0.000111643811270684	3.08450780798856
PPIH	0.360244632355409	5.56245402920622	4.54289509611951	1.01858525915847e-05	0.000111643811270684	3.08425717934643
TMEM184B	0.418176475061339	6.34028577354454	4.54246245818339	1.02046087597135e-05	0.000111718323613119	3.08252822273541
GBP2	0.622663742184221	5.88825625788935	4.54240837897721	1.02069555947834e-05	0.000111718323613119	3.08231211442267
GSK3B	0.344281574323167	4.82957826142417	4.54224497428349	1.0214049905072e-05	0.000111718323613119	3.0816591380005
YKT6	0.300432377997512	6.74642577171307	4.54215172374954	1.02181005594094e-05	0.000111718323613119	3.08128651073261
CD300E	0.663431230371245	1.80991799028448	4.5413852596665	1.02514532003284e-05	0.000112013233817403	3.0782239639872
SSC5D	0.73510679880567	4.10130306911357	4.54100022405677	1.02682475397693e-05	0.000112092534339725	3.07668563781462
CHML	0.479082831025137	3.15101250595442	4.54092622318618	1.02714783161124e-05	0.000112092534339725	3.07638999518013
PTGR1	0.503092448513502	5.25595801350488	4.54068604872689	1.02819707487506e-05	0.000112137344333734	3.0754304946555
PCYT1A	0.329250580504508	4.89605596262094	4.53988295450848	1.03171303063598e-05	0.000112450956579374	3.07222241181735
EGR2	0.805817952892566	4.32998918203537	4.5395696031991	1.03308802391482e-05	0.000112530971537967	3.0709708033191
ZNF267	0.38571190366122	3.61828823233762	4.53939637660995	1.03384890369831e-05	0.000112544035338119	3.07027891945967
C2orf49	0.324583177316562	3.91103729897335	4.53842185473279	1.03813945744648e-05	0.000112884617661732	3.06638697207003
METAP1	0.353076064640865	5.29407731086514	4.53839377772048	1.03826332663419e-05	0.000112884617661732	3.06627485068594
ASAP2	0.710472566559488	4.08452121804775	4.53763270122866	1.04162644433671e-05	0.00011318019019869	3.06323581290012
ARMCX6	0.280778306357929	4.25538119845863	4.53615030759992	1.04820712651759e-05	0.000113824792421289	3.05731765305332
H6PD	0.468876137612175	5.73073912634544	4.53573230104377	1.05006997673052e-05	0.000113956605200317	3.05564912111384
SUMO1	0.33266480156384	7.36278693673608	4.53385306484755	1.05848426449529e-05	0.000114798796789825	3.04814938348461
MEX3B	0.412862524112184	1.99146805085645	4.53235656269778	1.06523125665032e-05	0.000115370998068776	3.04217883068113
B3GNT2	0.385093824505353	5.51906542829378	4.5323341001358	1.06533284405526e-05	0.000115370998068776	3.04208922426808
NCKAP1	0.424010626707434	4.99539757027302	4.53224601533255	1.06573129943365e-05	0.000115370998068776	3.04173784461033
SEC11A	0.266541014118531	6.12760012574901	4.53102916302883	1.07125048786425e-05	0.000115861336609735	3.03688424245743
OSBPL9	0.34716762075803	4.8868426760219	4.53095660613827	1.0715804468034e-05	0.000115861336609735	3.03659487064419
PDLIM3	0.771914861918295	4.45279960391689	4.53040804216256	1.07407825901503e-05	0.000116059939384892	3.03440720290274
PCDH1	0.599039824838488	6.57106421069991	4.52961427748708	1.07770248638335e-05	0.000116379938243575	3.03124204714697
GGT5	0.590906574456241	5.860926571013	4.52924007305973	1.07941513667725e-05	0.000116493241456151	3.02975004975383
KYAT1	0.447579613834648	3.2320387538623	4.52903109421793	1.08037272630718e-05	0.000116524967452259	3.02891686867259
CYB5R3	0.370172335484109	7.39051009153399	4.52768065534523	1.08658049994606e-05	0.000117122572121258	3.02353351377514
ARFGAP3	0.385326003935323	6.42902452505912	4.52733424594447	1.08817842028614e-05	0.000117145430994414	3.02215280039394
VSTM2L	1.22204918182128	5.90961168799036	4.52723617662032	1.08863120608385e-05	0.000117145430994414	3.02176193229836
ITGB4	1.02971154719969	7.81859788724504	4.52720092045217	1.08879402803624e-05	0.000117145430994414	3.02162141587
HES2	0.682385381875733	1.38244025165493	4.52670356642347	1.0910934352255e-05	0.000117184213567974	3.01963926151268
PLXND1	0.45859121058416	5.58272559298188	4.52668563032287	1.09117644613041e-05	0.000117184213567974	3.01956778220222
TRIM6	0.413419969343698	2.0025141654711	4.52662485399902	1.09145777308414e-05	0.000117184213567974	3.01932557683059
CLEC11A	0.647633350242983	6.11785976174861	4.52654576234509	1.09182398426565e-05	0.000117184213567974	3.01901038517965
CRIP2	0.63703150461627	6.78379585081956	4.5260061533527	1.09432564729844e-05	0.000117380965430136	3.01686008149214
MAP3K6	0.493718673903411	5.12804522237523	4.52551762376376	1.09659526172794e-05	0.000117544171569405	3.01491350013373
IPPK	0.291825953720543	1.83007669419882	4.52539061915436	1.09718604249818e-05	0.000117544171569405	3.01440746827754
HTRA2	0.275861522266991	4.79191963238631	4.52435628934649	1.10200880359117e-05	0.000117988857208886	3.01028674525286
RAP1A	0.394000680584313	5.53452031765468	4.52293311456984	1.10867799960447e-05	0.000118624738502427	3.00461809705094
CCIN	0.32386221710055	0.763736904310903	4.52280100460398	1.10929905245735e-05	0.000118624738502427	3.00409196119605
RNASE2	0.716571243459982	2.76712207529579	4.52248191209266	1.11080049751298e-05	0.000118713000218079	3.00282120619988
MME	0.787785957457144	2.21296046943066	4.52210036816852	1.11259836722032e-05	0.000118832814659499	3.00130183743849
IGFBP6	0.753163520225931	6.79111981619079	4.52192672932823	1.11341749646588e-05	0.000118848011066531	3.00061041339606
LRCH3	0.329537071817094	3.53901134479456	4.52069764109946	1.11923225668816e-05	0.000119330050760848	2.99571682470435
IGLON5	0.555107941199541	1.35427415001979	4.52062385205424	1.11958227791056e-05	0.000119330050760848	2.99542306861584
UTP4	0.299567077285088	4.59861623976601	4.52054167146271	1.11997222879365e-05	0.000119330050760848	2.9950959100227
DYNC1LI1	0.273922563892027	4.34185362056349	4.51941228641382	1.12534447849925e-05	0.000119791076941976	2.99060033617595
DLAT	0.363406035701115	4.7068351906308	4.51934535579595	1.1256636309258e-05	0.000119791076941976	2.99033394334086
RSRC1	0.310217785474181	3.72337965136688	4.51893500480171	1.12762225699517e-05	0.000119926827441418	2.98870075947261
ZNF623	0.387554828825623	3.98463693091199	4.51681896097496	1.13777442976658e-05	0.000120859671805697	2.98028083217758
YTHDF2	0.289607904487339	5.9017425444882	4.5166927485084	1.1383827333264e-05	0.000120859671805697	2.97977871996324
NLGN2	0.525303610336749	4.63490727630203	4.51667706922071	1.13845832431587e-05	0.000120859671805697	2.97971634368319
EOGT	0.426213607863357	4.04780704700258	4.51632892529738	1.1401379967831e-05	0.00012096485248045	2.9783313807779
ITSN1	0.396057380161871	2.94304645136959	4.5148693825976	1.14720577864484e-05	0.00012164122142044	2.97252604361061
TAGLN	0.839717952236715	8.67315869524091	4.51471209632499	1.14796994405353e-05	0.000121648788458877	2.97190052530978
PTPA	0.335822854735185	6.88715560493661	4.51412865693823	1.15080882926742e-05	0.000121876068957218	2.96958037143569
MOB4	0.338065134363639	4.5092856225626	4.51359752487122	1.15339907377751e-05	0.000122076759110665	2.96746843328478
SMS	0.373278059407804	7.06924564292961	4.51317549303517	1.15546125439451e-05	0.000122221350397067	2.96579044994502
ECT2	0.649456296025933	4.4333076044157	4.51286516269838	1.156979890006e-05	0.000122308307577456	2.964556666854
SAT1	0.559547844690394	9.20827654092547	4.51189519073264	1.16173895120224e-05	0.000122737510494345	2.96070077301642
KLK4	0.57246421294083	0.996268219280421	4.51140180187698	1.16416693358588e-05	0.000122920067268998	2.95873967386465
MACC1	0.736677891675747	4.14033303669837	4.50787835189792	1.18164847354691e-05	0.000124690898720013	2.94473975749768
SMARCAL1	0.278001620511423	4.36274296508903	4.50714509661249	1.18531813489778e-05	0.000125003009793814	2.9418273615343
UFSP2	0.265282088734596	4.78129165894141	4.50691707010676	1.18646155411249e-05	0.000125048489967954	2.94092174587326
COPB2	0.318913414047766	6.14534734093025	4.50654697942824	1.18831960181141e-05	0.000125169189491341	2.93945199425673
NUCKS1	0.333586311052284	7.26430050156727	4.50633804370135	1.18936980427146e-05	0.000125204702597137	2.93862228403311
DNAJB6	0.320300098959713	4.3164827208235	4.50560580933486	1.19305739020822e-05	0.000125517643586975	2.93571472883499
APCDD1L	0.806857104464103	1.96087872272084	4.50537322881258	1.19423098356637e-05	0.000125565879284083	2.9347912766308
ABL1	0.425753846513532	5.90935300499174	4.50314685306679	1.20552156443534e-05	0.000126673870238116	2.92595344391969
PHF19	0.342077924347247	3.82275474836184	4.50296263661931	1.20646036589089e-05	0.000126673870238116	2.92522233217014
C11orf68	0.313037218582319	6.47503625995107	4.50286992441979	1.20693311070316e-05	0.000126673870238116	2.92485438820963
LURAP1	0.330567197439605	1.41454855106706	4.50212674210033	1.2107290872126e-05	0.000126996368233967	2.92190516076627
PSMC3	0.2833038153489	7.45730606295659	4.50160158565896	1.21341837090235e-05	0.000127202466714474	2.91982137442131
SELENOT	0.316640495555602	6.23060494724601	4.50131111135978	1.21490833449572e-05	0.00012726376200898	2.91866887406156
DCTD	0.305999097113519	6.53082434092829	4.50120508252129	1.21545263904015e-05	0.00012726376200898	2.91824820340023
NR4A2	0.746896212208305	3.77461595900238	4.49996443299989	1.22183904118759e-05	0.000127856208129994	2.9133264946007
S1PR5	0.511717012084089	1.69265797150798	4.49970702988853	1.22316809551546e-05	0.000127860997923572	2.91230550014339
RB1CC1	0.395445296392023	4.62795797452877	4.49967352917006	1.2233411726841e-05	0.000127860997923572	2.91217262229039
SLC49A4	0.324189746776965	4.32482747714988	4.49948884798347	1.22429572751294e-05	0.000127884644136822	2.91144011356294
WDR75	0.317416759190144	4.83116795987666	4.49868339851819	1.22846721044266e-05	0.000128241848764979	2.9082457038291
TJP1	0.401894854264556	5.20603104319899	4.49841034228849	1.22988449082465e-05	0.000128241848764979	2.90716286653303
ACTN4	0.527637064336579	8.69054925308653	4.49840611422793	1.22990644866009e-05	0.000128241848764979	2.90714610005978
MRPL15	0.364833998729665	6.75085911469941	4.49788567115908	1.2326121793082e-05	0.000128417088678577	2.90508236615066
AIG1	0.408759719761628	4.47732623892893	4.49770369214435	1.23355962058213e-05	0.000128417088678577	2.90436080202117
CDC27	0.330810249687718	4.88491764191551	4.49756803870778	1.23426633184455e-05	0.000128417088678577	2.90382293825791
MYD88	0.463648018511549	6.13737749426739	4.49750956522429	1.23457108024584e-05	0.000128417088678577	2.90359109576769
PDX1	-0.787566132059396	4.61362076279913	-4.49724952154394	1.23592723666563e-05	0.000128417088678577	2.90256007314551
TCTN3	0.27199321820442	5.82599097803016	4.49724033558235	1.23597516867017e-05	0.000128417088678577	2.90252365345726
FHL3	0.557166956676179	5.87732944316023	4.49574543292779	1.2437993926375e-05	0.00012915359867133	2.89659758032069
MRPS6	0.4110079426528	4.43347008954637	4.49493932617313	1.24803826017036e-05	0.000129477468787752	2.89340267012021
GDF6	0.568618762719639	1.74272041174682	4.49487195466079	1.24839315825311e-05	0.000129477468787752	2.89313567152357
PRDM6	0.370428300971787	1.51854421352303	4.49362278564558	1.25499112088743e-05	0.000130084941509223	2.88818569073568
SHC1	0.429605945372844	6.93354680232206	4.49198029276544	1.26371765296478e-05	0.000130857512074768	2.88167877578054
ZFP90	0.325904410215408	3.84127593498289	4.49193953011206	1.26393496485453e-05	0.000130857512074768	2.88151731403859
TTC27	0.280607225382435	4.33693561923932	4.49174192818447	1.26498892043111e-05	0.000130889454648496	2.88073462502735
S1PR2	0.421008166113689	3.91286872652876	4.49079565426028	1.2700478229138e-05	0.000131263291733505	2.87698687062172
TIAM2	0.319108084797543	2.09645568154882	4.49078647298382	1.2700970024217e-05	0.000131263291733505	2.87695051088606
PLAG1	0.600946502254761	1.56412012860926	4.48912483156563	1.27902782258685e-05	0.000132108526687074	2.87037104036671
EPHB2	0.641096949203798	3.44470210591402	4.48864361724624	1.28162546623297e-05	0.000132299009768282	2.86846597424348
PIP5K1B	-0.823060167831258	3.23933823882831	-4.4879656422088	1.28529385892601e-05	0.000132599734834793	2.8657822321523
EVA1A	0.600201336012868	3.88068752371077	4.48738818410673	1.28842633839329e-05	0.000132844850709617	2.86349663642383
FGF11	0.183830049359621	0.419161712647895	4.48723820169995	1.28924113383796e-05	0.000132850851344254	2.86290303988728
KDM1A	0.340818182101383	5.73088617376481	4.48669616137385	1.292189961072e-05	0.000133068284741913	2.86075789764151
IGF2BP2	0.782198337867325	4.6904084840542	4.48657190286419	1.29286687037817e-05	0.000133068284741913	2.86026616948086
RAB32	0.499620301727548	6.29141911687727	4.48640224811699	1.29379163062334e-05	0.00013307746748396	2.85959481223341
JAK1	0.410782712593718	6.93189794362586	4.48627752839869	1.29447186321888e-05	0.00013307746748396	2.85910128457863
ABCE1	0.352470183212961	5.08299453319517	4.48593342710685	1.29635040741005e-05	0.000133192608564734	2.85773969979721
NUP160	0.368291178717672	4.26188253666863	4.48576134240199	1.29729084895637e-05	0.000133211286648099	2.85705880368946
SRRM1	0.35458077069693	5.16576932752728	4.48528300896632	1.29990838654629e-05	0.000133343657611874	2.85516626676551
ZNF436	0.43560540249763	4.13134659013368	4.48524825535747	1.30009876320706e-05	0.000133343657611874	2.85502876956969
EIF5A2	0.440831221183418	3.23115311587715	4.48489246609459	1.30204928340709e-05	0.000133443972590242	2.85362119380311
AMZ1	0.241820915258672	0.579595860083179	4.48479269040693	1.30259678238895e-05	0.000133443972590242	2.85322647647892
WIPF1	0.627136469240427	4.84068313499147	4.48282645773115	1.31343138439044e-05	0.000134475461682284	2.84544938776458
TTPAL	0.332464626234674	3.55616615015983	4.48227049163778	1.31651063316585e-05	0.000134712180697897	2.84325085172176
NECTIN1	0.54785557190757	4.53999535266802	4.48175902482609	1.31934955256173e-05	0.000134924046554638	2.84122847649613
PSMC1	0.328201477523978	3.41979932402621	4.48101088244621	1.323512760054e-05	0.000135271016029035	2.83827059931008
BAG4	0.371066975422198	4.04063335974993	4.48040147136043	1.32691330275432e-05	0.000135475783603998	2.83586150357101
PPME1	0.329869189029511	4.61629810128667	4.48037533543561	1.32705933025158e-05	0.000135475783603998	2.83575819005234
SNX29	0.446806542241087	3.52195092624107	4.48011027580579	1.32854115377894e-05	0.000135548251709497	2.83471045451527
TRAM2	0.524250214426178	5.01491575911839	4.47990780353595	1.32967415304089e-05	0.000135585066511295	2.83391014926487
NME7	0.312047650240694	3.33303249720362	4.47780427045971	1.34150027895136e-05	0.00013666360705641	2.82559728308218
TMSB10	0.558080125834039	13.1458194029169	4.47774978226354	1.34180795355801e-05	0.00013666360705641	2.82538199456393
HES6	-0.694984463268054	3.81519874513599	-4.47600090617363	1.35171933888644e-05	0.000137593274617432	2.81847310759668
LYPLA1	0.45753897962956	5.22536896249925	4.47577596783265	1.35299922912664e-05	0.000137643762828706	2.81758465028617
SPTAN1	0.338192759452871	6.50050020825003	4.47220747485248	1.37346041687643e-05	0.000139644420729202	2.80349462275622
JAG1	0.535782051648175	5.89267460671357	4.47135012621206	1.37842048310064e-05	0.000140067623048403	2.80011075080927
GLB1L	0.405285204942885	3.57639674466026	4.47038955198107	1.38399821087628e-05	0.000140553062954174	2.79632006926361
EIF4H	0.304983102894801	7.81817984603628	4.47024788318785	1.3848226680008e-05	0.000140555498424428	2.79576106121796
SP3	0.398109735192253	4.81155334280231	4.46898363786927	1.39220102925477e-05	0.000141222749120072	2.7907731238622
ARHGAP21	0.457548844129535	4.84029137488107	4.46770495275506	1.39970211608104e-05	0.00014190167122556	2.78572935552079
CXCL8	1.10360151423457	5.49799434675016	4.46697174090666	1.40402083853635e-05	0.000142244712941352	2.78283772138822
C5AR1	0.717001941016588	4.80934238875367	4.46685561139878	1.40470603246371e-05	0.000142244712941352	2.78237976548269
MBNL2	0.434176580361971	6.00848118782353	4.46369226040274	1.42349479348565e-05	0.000144064236765501	2.7699087504391
CD99	0.43818319709161	8.15329855345845	4.46246618035136	1.43084190484257e-05	0.000144724383681629	2.7650770096724
SHISA4	0.440778717661811	4.84242646206422	4.46178013312591	1.43496884278253e-05	0.000145058249340348	2.76237389244058
RAC1	0.382294575688675	8.77505533515227	4.46074491667457	1.44121789422316e-05	0.000145606127759865	2.75829562724946
EIF2AK4	0.324515742658271	3.89370131198018	4.46029807796752	1.44392330017495e-05	0.000145795567727268	2.75653552560019
IL2RA	0.855199473444561	3.07449016997679	4.45973559453701	1.44733582606799e-05	0.000146056148103033	2.75432009758888
POLR3D	0.307013433975989	4.24288161639552	4.45954113730059	1.44851738001721e-05	0.000146091422606101	2.75355424933721
DPY19L1	0.485114612559789	4.90839223714781	4.45895759296025	1.45206866157015e-05	0.000146365520255512	2.7512561840373
LMLN	0.348822228472824	2.46319727044247	4.45859363802491	1.45428782336123e-05	0.000146423385501999	2.749823008326
HECA	0.398265749617514	4.96791517320632	4.45858991830749	1.45431052061898e-05	0.000146423385501999	2.74980836136448
HMCN1	0.703265029738962	2.6263273816701	4.4575874205578	1.46044007128376e-05	0.000146910842582884	2.74586122582917
COL4A2	0.639390706122656	8.35005667259522	4.45752453545106	1.46082539523728e-05	0.000146910842582884	2.74561365174629
DERL1	0.322976737403405	5.55255456360566	4.45673590835497	1.46566595868923e-05	0.000147313271715079	2.74250912010124
FPR1	0.798959040841214	4.15426477874205	4.45657146654382	1.46667723780089e-05	0.000147330581341795	2.74186182886174
UBE2B	0.303914779667847	6.21164294224924	4.45526927238273	1.47470915806252e-05	0.000148052705010977	2.73673668103154
MSRB3	0.748736162138778	4.80446408123416	4.45447658311083	1.47961914800454e-05	0.000148342419660933	2.73361741478817
DIAPH1	0.429302979987058	6.67642190895511	4.45443242443672	1.47989313258223e-05	0.000148342419660933	2.73344366149301
LAMA2	0.805985248210172	4.37417150384932	4.45439435295588	1.48012938804006e-05	0.000148342419660933	2.73329386087462
EFNB2	0.608085873432431	6.15722185666584	4.45419935146956	1.4813400532224e-05	0.000148379064429732	2.73252660058357
ZC3H15	0.294247094786278	6.17000741645305	4.45253657840414	1.49170211283049e-05	0.000149331798170984	2.72598527533539
SDCBP	0.404423381824413	7.36138241825527	4.45112853367637	1.50053122003557e-05	0.000150130072322533	2.72044756681805
ELK4	0.406331414589221	4.3728319512935	4.45060707316797	1.50381375626041e-05	0.000150372811766381	2.71839706486509
FLII	0.386093279660154	6.71030168453097	4.45004205735792	1.5073782611468e-05	0.00015064345411199	2.71617550924985
ZNF143	0.299349449781128	3.76186568440826	4.44980822576807	1.50885580551165e-05	0.000150705341803066	2.71525618490969
HCAR1	0.78680882975751	1.74902235863382	4.44897615345399	1.51412483877493e-05	0.000151145639818357	2.71198514939274
TMA16	0.318948496634531	4.08894936954468	4.44858950408563	1.51657928161832e-05	0.000151304634124637	2.71046532236792
DGKA	0.569722538571074	4.43503705594306	4.4470393484391	1.52645810584345e-05	0.000152203735834782	2.70437308346841
B4GALNT1	0.419291870012763	1.70437665761749	4.44671928887379	1.52850547099884e-05	0.000152321382322751	2.70311543357849
NKX3-2	0.637176348237962	2.19866175261251	4.4463220584133	1.53105015660221e-05	0.000152488427111618	2.70155464667941
METTL8	0.316516474936947	2.56290219212565	4.44583059360758	1.53420415090154e-05	0.000152715933592291	2.6996237504032
PCSK5	0.629502219785944	3.30571771697436	4.445535320323	1.53610208130026e-05	0.000152759835705	2.69846374478957
OSM	0.786270213398509	2.89637080928404	4.44539671339311	1.53699378442054e-05	0.000152759835705	2.69791923710888
KLHL4	0.46683667334797	1.03133784367677	4.44535610305903	1.53725513805305e-05	0.000152759835705	2.69775970479668
SCARA3	0.679805618838285	4.81022904692646	4.44489862593411	1.54020225079036e-05	0.000152966127384773	2.69596264672201
EYA2	0.834369128283728	3.26822778311425	4.44283279915522	1.55357828834225e-05	0.000154207355370274	2.68784951576454
TENM3	0.636980606549691	2.92482528857391	4.44155235066055	1.56192505815986e-05	0.000154948260430673	2.68282231207127
CARMIL3	-0.471568985355937	1.24047027877446	-4.44012065200738	1.57130881793842e-05	0.000155791143614798	2.67720264752236
ZCCHC24	0.664444183017283	5.26102068202926	4.43928523430143	1.57680939494816e-05	0.00015624828536058	2.67392415535917
STIP1	0.366372455894397	6.68025501935577	4.43892496158262	1.57918721906361e-05	0.000156395647938737	2.67251046183932
AQP12A	-0.571778071351285	0.538708727835739	-4.4386358707002	1.58109773045865e-05	0.000156496589904867	2.67137614865006
CCDC82	0.350301334596217	3.76642595251612	4.43849732758686	1.58201410596517e-05	0.000156499074290943	2.67083256439947
SRI	0.41079751703302	6.568429126222	4.43797522720867	1.5854720606646e-05	0.000156752837349154	2.66878418602199
ST8SIA2	0.511198116485764	1.07476923026953	4.43622496629616	1.59711740139158e-05	0.000157815331744709	2.66191871425639
FUBP1	0.357026195860857	5.72980521269211	4.43459369523501	1.60804503435502e-05	0.000158805752296062	2.65552192796763
CACUL1	0.287140104495675	4.15618521762834	4.43429586425586	1.61004790094154e-05	0.000158914171403218	2.65435423057312
PGK1	0.47931044610692	8.06207620717529	4.43292490130875	1.61929837410148e-05	0.000159737416577797	2.64897994145136
ABI2	0.350882758262915	3.24197436418896	4.43223854820048	1.6239486594311e-05	0.000159970027146885	2.64628987756232
AKAP13	0.474653190725438	5.31194557118908	4.432196574499	1.62423346220775e-05	0.000159970027146885	2.64612537835173
ARL2BP	0.396901804130095	3.48936047663389	4.43217357582265	1.62438953472804e-05	0.000159970027146885	2.64603524472356
S1PR3	0.617790189806454	3.4522264016006	4.43162363179955	1.6281258346679e-05	0.00016024810275187	2.64388008172806
ARL13B	0.408713999601057	3.34270580409756	4.43134070713098	1.63005123104231e-05	0.000160270991788654	2.64277141779388
PRDM1	0.583155942114274	3.85209042490711	4.43132122382827	1.63018390189952e-05	0.000160270991788654	2.64269507292227
SYT12	0.754178409968208	2.27579340069795	4.43079462521022	1.63377369002405e-05	0.000160516049049879	2.64063170975895
MFN1	0.315114887133931	4.62594989175328	4.43068751421774	1.63450478786482e-05	0.000160516049049879	2.64021204235076
KRT19	1.14437554415259	10.8431864046761	4.43010447837893	1.63848988024612e-05	0.00016081746119196	2.6379278141767
SLC38A7	0.310666447078995	3.75521903369373	4.42973387119417	1.64102785991018e-05	0.000160976582079122	2.63647596734995
MSC	0.6159013291247	4.77164812754472	4.4294481019895	1.64298743443772e-05	0.000161078818321005	2.6353565378761
RMDN3	0.326975623668407	5.10543124374143	4.42877212599885	1.64763168766844e-05	0.000161406555770647	2.63270880000075
WDR82	0.372791881150068	6.30436626388048	4.42869407111525	1.64816877098223e-05	0.000161406555770647	2.63240308671072
ACTR8	0.289463791119436	4.29108715787492	4.42813461127769	1.65202325361472e-05	0.00016169384788306	2.63021200675049
ARRDC3	0.573995108959624	5.98059260991562	4.42609861783117	1.66612379857986e-05	0.000162983107405369	2.62224006387458
SLC9A7	0.47417172814204	3.65495466231855	4.42479190887764	1.67523444607119e-05	0.000163783082620067	2.61712517887291
LAMP5	0.944537573549248	5.37824719886187	4.42455050250563	1.6769228127593e-05	0.000163856915243408	2.61618036744743
TMF1	0.419880267704413	4.7673246459478	4.4233264138207	1.68550913799672e-05	0.000164525630588969	2.61139018660674
RAB21	0.347965893082715	4.08488817796644	4.42330773792451	1.68564046602628e-05	0.000164525630588969	2.61131711110481
CCL13	1.02624683815481	3.3967400387343	4.42309274787992	1.6871529742817e-05	0.000164559162677298	2.610475910544
NCL	0.304683531501451	8.08442303397751	4.42299254462527	1.68785837451912e-05	0.000164559162677298	2.61008385221409
GPR3	0.379414923948153	1.62548233588646	4.42170592782867	1.696940983096e-05	0.000165352867492689	2.60505042555818
COL13A1	0.464562984121878	2.42221690334612	4.42074598604195	1.70374806943495e-05	0.000165924084033323	2.60129575886915
RPGRIP1L	0.281293924024514	1.8752279332421	4.42003531554202	1.70880443206746e-05	0.000166324262875125	2.5985164981229
TRIM5	0.432187469385865	4.10500819924356	4.41975186779305	1.71082515953149e-05	0.000166348671826956	2.59740810189187
SEC24B	0.361909836767087	5.0712767288559	4.41973437428371	1.71094994771617e-05	0.000166348671826956	2.59733969699875
SF3A3	0.287730741621578	5.73615954910656	4.41890273556656	1.71689246037777e-05	0.000166834060386127	2.59408798834168
SPIDR	0.302822793776393	4.62914429976234	4.41427483916274	1.75032527346779e-05	0.000169922919944588	2.57600182982831
RBBP4	0.331188007621941	5.42322253849516	4.41423504848064	1.75061542331431e-05	0.000169922919944588	2.57584639053904
EFR3A	0.458931896812527	5.63364355151212	4.41299716647825	1.75966505717594e-05	0.000170706954358853	2.57101125705709
SMAD2	0.268271333323761	2.97353253457521	4.41224997022597	1.76514922924384e-05	0.000171144424717242	2.56809325299016
VAMP7	0.357170048730611	5.63541533632808	4.41124196628182	1.77257366809774e-05	0.00017176943177775	2.56415734950721
IGFBP7	0.55118606178319	10.5449855196772	4.41043971297983	1.77850408575819e-05	0.00017224905263005	2.56102534385107
NPC1	0.491456495598923	4.45358642723302	4.40839847293037	1.79367942040573e-05	0.000173623026146109	2.55305837266779
GMEB1	0.260097597845454	3.42223801815833	4.40726816784048	1.8021359599148e-05	0.000174345483857542	2.54864805343192
ADAMTS9	0.603937277217121	3.69173742450188	4.40617863296587	1.81032371695225e-05	0.000175041157191434	2.5443976703598
PNO1	0.292475535272576	4.82646845425941	4.4037468613214	1.82872735245402e-05	0.000176723299844469	2.53491411883408
NIN	0.486800891417124	3.49936435406371	4.40336299407461	1.83164883267037e-05	0.000176908261016826	2.53341747554528
ZFAT	0.304175292614583	2.3204245888822	4.40176649206161	1.84384742381782e-05	0.000177940060457832	2.52719406246248
ZFHX4	0.480587693809104	1.5591758815252	4.40169982538985	1.84435850579904e-05	0.000177940060457832	2.5269342246596
PHTF2	0.45517640216483	3.63970267718168	4.39951556373476	1.86117902564162e-05	0.000179464264202313	2.51842265982583
AZIN2	0.386432142193155	2.68565972948077	4.3988669860173	1.86620188701668e-05	0.000179849829495752	2.5158959523749
UNC13D	0.800743668235064	4.93789355175215	4.39782496720215	1.87429899783235e-05	0.000180531081200978	2.5118371141366
EIF4E2	0.286117329424957	5.08356281759855	4.39729294642386	1.87844612017675e-05	0.00018083133456241	2.50976510050568
MCMBP	0.317820104770685	5.32057326589584	4.39680499621181	1.88225745833158e-05	0.000181098951840242	2.50786490086651
EIF4G2	0.346908104085207	8.32766997493968	4.39587801941568	1.88951846439773e-05	0.000181697999541948	2.50425548705876
ARCN1	0.321001738339878	7.4009506408934	4.39411348113237	1.90341450082472e-05	0.000182934073453646	2.49738650295747
CBFB	0.38276189275483	5.89412820207143	4.39389765085626	1.90512092245297e-05	0.000182997911801705	2.49654647162107
FLRT3	0.733549910275089	3.31294792794967	4.39350063918187	1.90826365871146e-05	0.000183199571259237	2.49500135181091
CYRIA	0.578241069928632	3.40758678514554	4.39293380443505	1.91275934173137e-05	0.000183476024616081	2.49279549548293
HACD2	0.405622673358221	5.35413587320624	4.39287414478144	1.91323310594023e-05	0.000183476024616081	2.49256334119939
CENPP	0.221898072752126	1.36863511814565	4.39272334001154	1.91443116660054e-05	0.000183490703353378	2.49197652414692
ECM2	0.657652796695607	3.60453341717136	4.39208920295972	1.91947692523709e-05	0.000183820870218945	2.48950912324505
ADORA2B	0.641956402498658	3.35997359728727	4.39181819617467	1.92163718970525e-05	0.000183820870218945	2.48845473407569
SHISA5	0.3729343338171	7.29578278100873	4.39174943274592	1.92218569188311e-05	0.000183820870218945	2.48818720878227
DHX32	0.330493302043965	5.39736019176705	4.39172001814414	1.92242036794002e-05	0.000183820870218945	2.48807277179574
TCF7L1	0.436335651518628	3.3542344794384	4.39163356040738	1.92311030578167e-05	0.000183820870218945	2.48773641305617
DEGS1	0.36136952353031	6.41172637599868	4.39137173608036	1.92520113018823e-05	0.000183920601985719	2.48671783324295
ASPN	0.926916304853786	6.74637876951501	4.39067388975053	1.9307845212057e-05	0.000184353699879559	2.48400322677125
NAA35	0.292737618045678	4.27757154792028	4.38910733530713	1.94337504374944e-05	0.000185455013006502	2.47791062326756
IAH1	0.288689136151905	4.31584755284984	4.3884671602892	1.94854284265556e-05	0.000185847168789729	2.47542137198071
LNPK	0.36911421153531	3.91682876353965	4.38803436439044	1.95204405228745e-05	0.000185986692935373	2.47373865667865
KRT14	1.3263546322085	2.21062621429789	4.38802447508451	1.95212412483565e-05	0.000185986692935373	2.47370020849938
EHD1	0.466740518564162	5.73049827240389	4.38768263895701	1.95489387152034e-05	0.00018614957424092	2.4723712421381
GALNT5	0.998810559341589	4.45548530642299	4.38714131124668	1.95928773177621e-05	0.000186466847058312	2.47026687608949
WWC2	0.508906302624982	3.20308950223459	4.38655302558844	1.96407349447746e-05	0.000186760536657091	2.46798020072557
RNF13	0.353130847384569	5.7864477734186	4.38642206784317	1.96514037541823e-05	0.000186760536657091	2.46747119938331
PKN2	0.449124299299325	4.90145437008465	4.3863700254375	1.9655645067618e-05	0.000186760536657091	2.46726892641542
DUSP6	0.508457255776435	6.14050418842448	4.3859469505803	1.96901571442787e-05	0.000186984719092041	2.46562463472664
SLC39A13	0.373824848302703	5.7874097684275	4.38581984503757	1.97005370647688e-05	0.000186984719092041	2.46513066046745
ANKRD1	0.968736180696893	2.44091143809315	4.38565343493795	1.97141346877605e-05	0.000187012690968334	2.46448395300789
LY96	0.658711064942975	5.23026285795194	4.38408686995737	1.98425836467877e-05	0.000188129549813145	2.4583968889832
SRRD	0.284329908396837	3.79090518670564	4.3834870336583	1.98919790930176e-05	0.000188429181409219	2.45606661895498
YIPF1	0.282606321218284	5.87186184371522	4.38344252397593	1.98956490878007e-05	0.000188429181409219	2.45589371599384
ATF7	0.349921155191982	4.43578000076541	4.38303746504371	1.9929077652694e-05	0.000188644029382024	2.45432028280304
PRICKLE2	0.522737415139715	3.27662242987024	4.38286532096689	1.99433006251445e-05	0.000188676948101785	2.45365163215776
GUCA1A	0.321719117431704	0.539333350660292	4.38248861496805	1.99744590236864e-05	0.000188869965534147	2.45218848524958
HS3ST3A1	0.642868760276667	1.87439974613313	4.38231259988843	1.9989033737476e-05	0.000188906051343564	2.45150486749687
CKAP4	0.382918858606714	7.12943552832152	4.38146885566834	2.00590408634755e-05	0.000189465679678196	2.44822818939592
ZBTB21	0.40825857426857	3.17368765629978	4.38088848684315	2.01073318121279e-05	0.000189819698542556	2.44597462231117
PCDHGA10	0.507246927669499	1.32909349703242	4.38017999541923	2.01664348279378e-05	0.000190275351501214	2.44322388056443
SETD5	0.368469409861146	5.02884639873911	4.37764742519024	2.0379071052637e-05	0.000192178361231608	2.4333940070002
SRGAP1	0.322614300981587	2.12248085549853	4.37635633541019	2.04882985744817e-05	0.000193104688496685	2.42838454763393
CNPY4	0.445832718240052	4.70751681258979	4.37558995120466	2.05534010853327e-05	0.000193544468668014	2.42541151880972
MILR1	0.677432282309738	3.58423898467428	4.37544811991237	2.05654710748112e-05	0.000193544468668014	2.42486135945893
BST2	0.725652249129189	8.73778740064489	4.37541810121358	2.05680265695378e-05	0.000193544468668014	2.42474491965543
QSER1	0.355469049397152	3.75024808579009	4.3747916077475	2.06214296490273e-05	0.000193943054744119	2.42231495463698
STAT1	0.5714355067634	6.82595385308995	4.37441808866416	2.06533321958188e-05	0.00019413911136316	2.42086632798438
DIAPH3	0.446717767242749	1.88280587440793	4.37365562662226	2.07186018040196e-05	0.000194571703203981	2.41790956382786
HOXA3	0.630222757613276	3.10864128101446	4.37350420541608	2.07315875747238e-05	0.000194571703203981	2.41732241422113
JHY	0.402990658750953	2.53081689115464	4.37349244809115	2.07325962010734e-05	0.000194571703203981	2.41727682479805
SAMD9L	0.647231996905209	4.23810053130503	4.37286649062752	2.0786363327178e-05	0.000194972090631367	2.41484979558055
APBA2	0.531569841730299	2.49989166739373	4.37265351506822	2.08046875391274e-05	0.000195039780298739	2.41402408748908
CCNYL1	0.38162528033366	4.02862207991408	4.37050244962783	2.0990634566281e-05	0.000196677989514049	2.40568619629756
FOXO1	0.534055007163757	5.08622808034496	4.36916572541933	2.11069892406979e-05	0.000197662732841288	2.40050648667361
RSPRY1	0.313818346824299	4.69598037934509	4.36820064087605	2.11913792903908e-05	0.000198347243582075	2.3967676440833
CDKN1A	0.450122368984061	7.72460436591048	4.36645418207218	2.1344919290168e-05	0.000199677910397475	2.3900033574222
NDEL1	0.315467424283861	4.40536197805563	4.36421552804812	2.15432929005789e-05	0.000201356389402564	2.38133590262052
TNS4	1.34132163808924	5.24157028851352	4.36409396333043	2.15541156063454e-05	0.000201356389402564	2.38086533948135
FOSB	1.19088885241188	4.81397079357833	4.3640419766105	2.155874549102e-05	0.000201356389402564	2.38066410803737
TNFRSF10A	0.669194865640743	4.4893439534806	4.36306587062732	2.16458539405702e-05	0.000202062493005035	2.37688613082401
TMEM185A	0.28701915585741	3.11366940957891	4.36258674240938	2.16887352289822e-05	0.00020235520822832	2.37503193342411
KIF7	0.463298749679003	2.93538379233097	4.36235028127058	2.17099282012802e-05	0.000202414140885978	2.37411690328201
HTR7	0.403310389515424	0.771384629760417	4.36225908496812	2.17181070350921e-05	0.000202414140885978	2.37376401295067
TBL1XR1	0.355404144501932	5.44543667515772	4.36093025531646	2.18376176026846e-05	0.000203420014581187	2.36862268767555
CHMP1B	0.39617216528991	6.43088398887303	4.36079224463235	2.18500659510062e-05	0.000203428053040148	2.36808878777816
CCDC102A	0.400534965952254	3.74514982399911	4.36062310243036	2.1865331602676e-05	0.00020346229868118	2.36743447285211
SKAP2	0.495744813586987	5.49085797956913	4.36034835160716	2.18901506092432e-05	0.000203585357281622	2.36637166170836
CDH2	0.84453816127176	3.311907543782	4.35843256515092	2.20639620630106e-05	0.000205093229150028	2.35896237191953
MTF2	0.34470355612284	3.66005969289643	4.35708891712849	2.21866552075975e-05	0.000206124591952489	2.35376738358081
A2ML1	1.10545503399866	1.35231179262511	4.35524212524944	2.23563611258813e-05	0.000207591404023982	2.34662917417716
MOSMO	0.345809106060625	3.36060597543488	4.35430040329511	2.24433770097989e-05	0.00020828924784094	2.34299017188268
NUDT21	0.337315917458367	5.59778086836646	4.35323929512378	2.254181373633e-05	0.000209092291281679	2.33889059498561
TMEM35B	0.35850115603675	4.73334843055378	4.35126312907544	2.27262438638563e-05	0.000210506252011894	2.33125784473834
HSPA5	0.384893942462446	9.32116596614726	4.35123259195047	2.27291051391552e-05	0.000210506252011894	2.33113991990034
NEDD9	0.491228663457329	4.83020207150175	4.35122074264528	2.27302154914603e-05	0.000210506252011894	2.33109416176409
CTNNBIP1	0.383501905612083	5.53194439489762	4.34940937102478	2.29005656527638e-05	0.000211972078174423	2.32410041576126
TBC1D10A	0.34127284792094	3.78994075806607	4.34804241706653	2.30299310482571e-05	0.000213057196668254	2.3188241261725
PPP2CA	0.288375409660951	6.35772304168704	4.34763207301358	2.30689017256732e-05	0.000213305342496627	2.31724050419177
DDX10	0.2708608942718	3.54083680513712	4.34519832299569	2.33013406308541e-05	0.000215341179019562	2.30785051471386
BABAM2	0.284790896917035	5.29037781217984	4.3431924966234	2.34945977530825e-05	0.000217012962623028	2.30011473584542
IL4R	0.509108600691584	6.19180958741776	4.34297399720613	2.3515742359286e-05	0.000217094069446216	2.29927223266637
MAFG	0.380528510579435	4.82169599773538	4.34283506080332	2.3529196995604e-05	0.00021710413559948	2.29873653107182
DDX19A	0.251350958524695	4.09886001762813	4.34265283217246	2.35468552597789e-05	0.00021715295772398	2.29803392712928
PCDHGA12	0.419992748944923	1.60612135116236	4.34029587608976	2.37763972178929e-05	0.00021915472900209	2.2889485429093
LIPN	0.243042834786317	0.388285899660096	4.33869890679281	2.39331431840337e-05	0.000220483767664453	2.28279494363838
DDI2	0.340169011647683	3.77289771159565	4.33842117953616	2.39605037161969e-05	0.000220620075905979	2.28172496366824
BCL2L1	0.45155887596528	7.66965478282035	4.33809294024593	2.39928791765451e-05	0.000220720173924714	2.28046045066842
SLFN11	0.586851941049292	4.11177187477083	4.33805610195286	2.39965152925724e-05	0.000220720173924714	2.28031853918993
SNX7	0.390800570113184	5.55412238299793	4.33686799351139	2.41140711867517e-05	0.000221685327732028	2.27574213101818
GNA13	0.435620422818938	5.70433312824409	4.33672719815475	2.4128038566824e-05	0.000221697660489201	2.27519987616294
HIF1A	0.56043082619841	7.1328011022182	4.33641250929984	2.41592848417148e-05	0.000221868662414054	2.27398794453206
ATAD1	0.332159259567035	5.28152440295445	4.33563784723765	2.42363685446714e-05	0.000222361871983848	2.27100486293382
STRAP	0.33092429097225	7.25047453305938	4.33561828820041	2.42383178413967e-05	0.000222361871983848	2.27092955021977
LRRFIP2	0.297389242330478	4.10938099485758	4.33440509468681	2.43595218197299e-05	0.00022333073471893	2.26625864349866
SF3B1	0.367902437771188	6.94360764290175	4.3343068192152	2.4369365437751e-05	0.00022333073471893	2.26588031996515
CTSA	0.370921024813291	7.11371287016508	4.333968836078	2.44032481589147e-05	0.000223524587596444	2.26457926496686
GOPC	0.370693147422592	4.98301572389587	4.33378560926463	2.44216354855838e-05	0.000223576380339607	2.26387397350752
CYFIP1	0.359626283502061	5.73895840643224	4.33258272790653	2.45426784687322e-05	0.00022456742638482	2.25924434159119
CREM	0.409767488782849	3.89238699241125	4.33227033027677	2.45742082896339e-05	0.000224738814248792	2.25804215952035
SPTBN2	0.58391555303521	4.35426601704385	4.3321130098536	2.45901011099582e-05	0.000224767092862965	2.25743677869285
MOXD1	0.808601497208213	4.75297396374375	4.33119369198219	2.46831697580758e-05	0.000225500404673285	2.25389952836252
MDFI	0.674449902734167	5.43922786888407	4.33059433249398	2.47440287572203e-05	0.000225938846046818	2.2515937043548
DSC3	0.715152077713392	1.40658788218434	4.33039642982024	2.4764155398514e-05	0.000226005095968039	2.25083240013766
UBE2L6	0.472667022377435	7.03776812971011	4.33014859690205	2.47893820778409e-05	0.000226117797353147	2.24987906069596
STPG1	0.308241352958955	2.56721085606885	4.32923040989576	2.48830584821906e-05	0.000226854425695112	2.24634745173083
SMAD7	0.432974693177301	5.02019545299287	4.32790368433361	2.50190153279519e-05	0.00022797555274702	2.24124555276037
OPN1SW	0.461555324369455	3.14120903415955	4.32755166684397	2.50552079291229e-05	0.00022818692740014	2.23989208740135
DMBX1	0.681974368839206	1.29014405831755	4.32639735310172	2.51742411211841e-05	0.000229152151294387	2.2354545107635
HNRNPA3	0.286289172756208	7.16105743297336	4.32621161239201	2.51934453528822e-05	0.000229208138316715	2.23474054907262
PLAA	0.336685839739997	4.4807166141089	4.32590295907313	2.52253889306487e-05	0.000229379908976313	2.23355418287692
LPAR4	0.223270313392136	0.548445849276596	4.32567072629332	2.52494490956038e-05	0.00022947985334871	2.23266159814439
SLC16A4	0.78392418306148	4.34540832065478	4.32517834278031	2.5300534658161e-05	0.000229825187823409	2.23076925399406
MTSS2	0.441039563632205	3.78012397835924	4.324718662275	2.53483167002886e-05	0.000230140172151173	2.22900275178413
RHBDF1	0.570635250280213	5.29373923932451	4.32408600473606	2.54142206048797e-05	0.00023050104510624	2.22657176508234
PPEF1	0.477513575894532	1.47200244807659	4.32398280269176	2.54249867356678e-05	0.00023050104510624	2.22617523840263
HPS5	0.369965497400826	3.88003861893098	4.32395923451006	2.5427446003234e-05	0.00023050104510624	2.2260846849404
PSMD11	0.308622523883987	5.50988053122342	4.32361465381239	2.54634280072596e-05	0.000230708117842864	2.22476078541528
LHFPL6	0.629759459974803	6.25339075906171	4.32255252714005	2.55746455339999e-05	0.00023159628722615	2.22068056667159
GAPVD1	0.29892847464474	3.62834376656754	4.31959742263711	2.58865375483802e-05	0.000234299851964953	2.20933262051018
STAU2	0.328944551254664	3.74568863705464	4.31923371005757	2.59251762193728e-05	0.000234528680698592	2.2079363542313
UTP23	0.323810239038171	3.59380658232447	4.31828841840995	2.6025857264208e-05	0.000235318242895071	2.20430789140525
ST6GALNAC2	0.543810608411876	2.52191125121863	4.31755678997995	2.61040387980594e-05	0.000235903663023739	2.20150000568482
RRAS	0.570619498103227	8.00565812313589	4.31642795008565	2.6225108209647e-05	0.000236875861652876	2.197168431706
CTB-60B18.10	0.659820905008135	1.57045257667563	4.3160811711348	2.62624086564525e-05	0.000237090814189537	2.19583795816556
EMP2	0.503798854322958	5.41693280855632	4.31562731065682	2.63113039453199e-05	0.00023732580325339	2.1940967792981
MAN1B1	0.322768899740904	5.46024401505673	4.31558867687553	2.63154700685888e-05	0.00023732580325339	2.1939485724575
CGB8	0.913347590641396	1.5246771067542	4.31537977896177	2.63380078028379e-05	0.000237407124748476	2.1931472172049
LRRC57	0.290767090818318	3.36415007741767	4.31524816584449	2.6352216880878e-05	0.000237413327968875	2.19264235095553
ALOX5AP	0.744241103557269	6.24404565988414	4.31503564482105	2.63751763738221e-05	0.000237498318947662	2.19182714922651
CCDC88A	0.482935440967995	3.2147662978302	4.31393821987276	2.64940411754356e-05	0.000238446370578921	2.18761809192233
ARHGAP29	0.503902979382863	3.09342372029787	4.31376382126369	2.65129779593594e-05	0.000238450314198033	2.18694928404407
WDR44	0.411101922223214	4.27332004223886	4.31368409475898	2.65216392521646e-05	0.000238450314198033	2.18664354509596
DBN1	0.516661319789123	6.3263076008265	4.31314571812165	2.65801982401971e-05	0.000238782082171111	2.18457907240316
AMY2B	-1.33493100635738	3.42260579422209	-4.31309484737925	2.65857378349862e-05	0.000238782082171111	2.18438401291629
DPY30	0.308097047986471	5.3864140717704	4.31256280593021	2.66437411312161e-05	0.000239180700676392	2.18234405697016
RP11-196G11.1	0.0864720916111708	0.179984683687158	4.31172838113774	2.67349548099523e-05	0.000239876888864565	2.17914511030529
COL16A1	0.674007559565549	6.03793336869599	4.31155568970062	2.6753869632434e-05	0.000239924002490249	2.17848312297806
RAB42	0.568390948522989	2.82421609729963	4.31131076105709	2.67807185743144e-05	0.000240042183484628	2.17754426159654
PARN	0.295671096124641	5.55511886454808	4.31104286689035	2.68101145680227e-05	0.000240100500566028	2.17651741797301
LRRFIP1	0.454744257806805	5.82445168883123	4.31100226346982	2.68145726755499e-05	0.000240100500566028	2.17636178875537
ZMYM1	0.329681127598181	2.8747512000386	4.30938913959201	2.699226402668e-05	0.000241568381266297	2.17017978881104
SLC2A4RG	0.407046845212807	6.63857974193445	4.30916190768442	2.70173849749317e-05	0.000241670026884782	2.16930911446473
DCP1A	0.349866378533744	4.26885671462122	4.30862247688618	2.70771099507101e-05	0.000242080943800671	2.1672423499952
RAP2C	0.376636739676956	4.87564249283725	4.30810910292074	2.71340675085291e-05	0.000242466713171635	2.16527561313399
NAA15	0.312319795593394	4.0201355830665	4.30709543729412	2.72468687152745e-05	0.000243277623776253	2.16139281333905
PROM2	1.1209171206924	5.43091671388499	4.30704471447801	2.72525249711196e-05	0.000243277623776253	2.16119854129282
SPRN	-0.391689287362118	2.51781303220566	-4.30649899563556	2.73134510019831e-05	0.000243697604747877	2.15910851558838
TMED5	0.369508693487669	4.45223383368469	4.30399684525805	2.75944762076061e-05	0.000246079942980882	2.14952837292017
KRTAP2-3	0.327017318791621	0.475815893044819	4.30306440768755	2.76999088491897e-05	0.000246894771311128	2.14595943980552
IQCB1	0.331943925109521	4.64076858723295	4.30275260791257	2.77352507799477e-05	0.000247084357404922	2.14476615604114
SLC24A2	0.410290992827618	0.799807614692816	4.30245314647475	2.77692348793662e-05	0.000247261660875655	2.1436201578741
GDE1	0.334601355749269	5.96285852712844	4.30163193479862	2.78626342866855e-05	0.000247967559776944	2.14047782315121
NOC3L	0.314970461160963	3.78625664536501	4.30129726804358	2.79007834732246e-05	0.000248181285210917	2.13919737272455
ZDHHC3	0.441842210373485	5.45251632834897	4.30046074559054	2.79963591193596e-05	0.000248905351785739	2.13599715127162
PCDHGC3	0.61764414456984	3.64361785112931	4.29948247349089	2.81085283377699e-05	0.000249776138199849	2.13225528671239
MSANTD3-TMEFF1	0.0979137802132903	0.175202709144139	4.29904138697897	2.8159244366027e-05	0.000250100238656079	2.13056836760895
PRR22	-0.528969828646808	2.10558975540866	-4.29872482828959	2.81956962712858e-05	0.000250297386667092	2.12935778676802
MRPL3	0.295088981498738	6.43029689477133	4.29847580562591	2.82244031511552e-05	0.000250424028547376	2.1284055271981
QTRT2	0.304461997177571	3.41939408459964	4.2983537299241	2.8238486048397e-05	0.000250424028547376	2.12793872751462
AMMECR1	0.381346001959293	3.32716337638471	4.29714471187227	2.83783249984411e-05	0.000251428454983713	2.12331619724097
CDYL	0.337723844083409	4.34359550166143	4.29708695538974	2.83850218871977e-05	0.000251428454983713	2.12309539880815
RDH12	-0.71138250718484	1.65147161447308	-4.29700346712594	2.83947050647932e-05	0.000251428454983713	2.12277623406415
RSAD2	0.739047353849687	3.88791587714545	4.29423978336078	2.87170373340871e-05	0.000254036316035078	2.11221386062428
KNSTRN	0.401774534711289	3.31990700459557	4.29417441130559	2.87247040693712e-05	0.000254036316035078	2.11196408520808
WNT7A	1.07036604008982	3.04908068831769	4.29410151142723	2.87332559702478e-05	0.000254036316035078	2.1116855508953
FOXF2	0.585838609796264	3.65533231325493	4.29398362533173	2.87470903788199e-05	0.000254036316035078	2.1112351422848
RTKN2	0.561316001137093	2.06384225421272	4.29359114665649	2.87931953634406e-05	0.000254315753212603	2.10973566704012
KLF13	0.436688182230563	5.45439729876529	4.29244259394236	2.8928524924053e-05	0.000255261737726929	2.10534822740477
NRP1	0.510433192727773	5.30663081772913	4.2924354136783	2.8929372861586e-05	0.000255261737726929	2.10532080197955
SFR1	0.405708648540083	4.06962316733858	4.29141627374095	2.90499679262198e-05	0.000256197080269459	2.10142851556177
SPAG9	0.379970036809038	4.77946937818716	4.2911824562699	2.90777034807933e-05	0.000256312949507655	2.10053562822166
CORO2A	0.767131276096631	5.17613778462647	4.29101279969136	2.90978441239166e-05	0.000256361788746538	2.09988777906077
LAMB3	1.16334078821698	8.29456804269402	4.29062568828032	2.91438498166564e-05	0.000256638344498832	2.09840963628645
HDAC7	0.408404868557537	5.52595025850967	4.29048589270337	2.91604807471735e-05	0.00025664303616413	2.09787586860147
TUBA1B	0.423515357839225	7.43378073411585	4.29037554602976	2.91736146809957e-05	0.00025664303616413	2.09745455269654
EXO5	0.338619783460485	2.86735197984052	4.28932693530052	2.92987081022073e-05	0.00025761442942747	2.09345127733617
AGFG1	0.355682587630071	4.97944660020916	4.28919220561194	2.9314817826231e-05	0.00025762707017557	2.09293697792862
HERPUD2	0.281387361897401	5.35506069941082	4.28789795365787	2.94700055693943e-05	0.000258861344568781	2.08799713627566
[truncated: 15,560 more rows]
